# Supplementary material for: Novel chytrid lineages dominate fungal sequences in diverse marine and freshwater habitats
Source: Sci Rep. 2016 Jul 22;6:30120. doi: 10.1038/srep30120 (PMC4957111; doi:10.1038/srep30120)
Supplement: Supplementary Dataset 1 [file srep30120-s1.zip]

Archive with 1 entries (1 files):
- PyroFungi-NSR-FileS1.txt
