# Supplementary material for: Novel chytrid lineages dominate fungal sequences in diverse marine and freshwater habitats
Source: Sci Rep. 2016 Jul 22;6:30120. doi: 10.1038/srep30120 (PMC4957111; doi:10.1038/srep30120)
Supplement: Supplementary Dataset 1 [file srep30120-s1.zip › PyroFungi-NSR-FileS1.txt]

>G1BHP2T03DEURO|2818|1
CCGCGGTAATTCCAGCTCCAATAGCGTATATTAAAGTTGTTGCGGTTAAAAAGCTCGTAG
TTGGATTTCTGCCGAGGACGACCGGTCCGCCCACTGGGTGAGTATCTGGCTCGGCCTGGG
CATCTTCTTGGAGAACGTAACTGCACTTGACTGTGTGGTGCGGTATCCAGGACTTTTACT
TTGAGGAAATTAGAGTGTTCAAAGCAGGCCTTTGCTCGAATACATTAGCATGGAATAATA
GAATAGGACATCGGTTCTATTTTGTTGGTTTCTAGGACCGCTGTAATGATTAATAGGGAC
AGTCGGGGGCGTCAGTATTCAATTGTCAGAGGTGAAATTCTTGGATTTATTGAAGACTAA
CTACTGCGAAAGCATTCGCCAAGGATGTTTTCATTGATCAAGAACGAAGTTAGGGGATCG
AAGACGATCAGATACCAT
>HZI94JM04EFM2P|2826|1
CTGCGGTAATTCCAGCTCCAATAGCGTATATTAAAGTTGTTGCAGTTAAAAGCTCGTAGT
CGAATTTCGGATTTGGCCTACTGGTCCACCTTATGGTCGGTACTGGTTAGGTCGGATCTT
ACCTTCTGGGGAACGTTTGTGCTCTTTATTGAGTGTGATCGGGAACCAGAACATTTACTT
TGAAAAATTAGAGTGTTTAAGGCAGGCTTAATGCTTGAATACATTAGCATGGAATAATGA
AATAGGACTTTGGTTCTATTTTGTTGGTTCTAGGACCAAAGTAATGATCAATAGGAACAG
TTGGGGGCATTAGTATTGAAACGTTAGAGGTGAAATTCTTGGATCGTTTCAAGACTTACT
ACTGCGAAAGCAATTTGCCAAGGATGTTTCACTGATCAAGACGAAATTAGGGGATCGAAG
ATGATTAGATACCAT
>H4GVBKB04EPZD2|2825|1
CCGCGGTAATTCCAGCTCCAATAGCGTATATTAAAGTTGTTGCAGTTAAAAAGCTCGTAG
TTGAATTTCTGGTCGGTCTGAACAGATCTGCACATTGTGTAGGTTCTGTACATGTCTGGC
CATCCTTCTGGAGAGCTTCACTGTCATTCATTTGGCGGTGTCGATATCCAGGACTGTTAC
TTTGAAAAATTAGAGTGTTTAAGGCAGGCAACCGCTTGAATACATTAGCATGGAATAACG
ATATAGGCCTACGGTTCTATTTTGTTGGTTTCTTGAGCCGAAGGAACGGTTAAAGGGATA
GTTGGGGGCATTCGTATTTAATTGTCAGAGGTGAAATTCTTGGATTTGTTAAAGCGAACT
ACTGCGAAAGCATTTGCCAAGGATGTTTTCATTTAATCAAGAACGAAAGTTAGGGATCGA
AGACGATCAG
>G7FSNLG04ED01M|2824|1
CTGCGGTAATTCCAGCTCCAATAGCGTATATTAAAGTTGTTGCAGTTAAAAAGCTCGTAG
TTGAACCTTGGGCCTGGCTGGCCGGTCCGCCTCACCGCGTGTACTGGTCCGGCCGGGCCT
TTCCTTCTGGGGGAGCCGCATGCCCTTCACTGGGCGTGTCGGGGAACCAGGACTTTTACT
TTGAAAAATTAGAGTGTTACAAAGCAGGCCTTTGCTCGAATACATTAGCATGGAATAATA
GAATAGGACGTGCGGTTCTATTTTGTTGGTTTCTAGGACCGCCGTAATGATTAATAGGGA
TAGTCGGGGCATCAGTATTCAATTGTCAGAGGTGAAATTCTTGGATTTATTGAAGACTAA
CTACTGCGAAAGCATTTGCCAAGGATTGTTTCATTAATCAGTGAACGAAAGTTAGGGGAT
CGAAGACGATCAGATACCAT
>G7FSNLG04ED4QN|2823|1
CTGCGGTAATTCCAGCTCCAATAGCGTATATTCAAGTTGTTGCAGTTAAAAGCTCGTAGT
TGAATTTTGGCGCTGGTTGTGTGGTTTGGACTCGCGTTCAATACTGCAGGACTGGCGCTT
TCCTTCTAGGGAACTAGCGTGCCATTAATTTGGTGGGCTAGGGATCTAGGACTGTTACTT
TGAAAAATTAGAGTGTTTAAAACAGGCTTATGCTTGAATACATTAGCATGGAATAACGGA
ATAGGACTTTGTCTTATTTGTTGGTTAGGAGACAAAGTAATGATTAATAGGGACGGTTAG
GGCATTAGGTATTCCACAGTCAGAGGTGAAATTCTTGGATTTGTGGAAGACTAACTTCTG
CGAAAGCATTTGCCAGGCACGCTTTCATTAATCAGGAACGAAAGTTAGGGGATCGAAGAC
GATTAGATACCGT
>G1BHP2T03DEXO6|2822|1
CCGCGGTAATTCCAGCTCCAATAGCGTATATTAAAGTTGTTGCAGTTAAAAAGCTCGTAG
TTGAAGTTTGGTCTCGGACGCTGGGTCTGCTTAATTGCATGTACTTGACGGTCCGAGACT
TCCTTCTTGGTGAACGGCCGCCTTCGGGCGGTCCGGAACCAGGACTATTACTTTGAAAAA
ATTAGAGTGTTCAAAGCAGGCCTTTGCTCGAATACATTAGCATGGAATAATAGAATAGGA
CATCGGTTCTATTTTTGTTGGTTTCTAGGACCGCTGTAATGATTAATAGGGACAGTCGGG
GGCGTCAGTATTCAATTGTCAGAGGTGAAATTCTTGGATTAACGGAAGATGAACTTCTGC
GAAAGCATCTGCCAAGGATGTTTTTCATTGATCAAGAACGAAAGTTAGGGGATCGAAGAC
GATCAGATACCGT
>HZI94JM04EFHKJ|2821|1
CTGCGGTAATTCCAGCTCCAATAGCGTATATTCAAGTTGTTGCAGTTAAAAGCTCGTAGT
TGTAATTTTGGCGCTGGTTGTGTGGTTTGGACTCACGTTCAACACTGCAGGACGTGGGGC
TTTCCTTCGTAGGGAACTAGTGTGCCATTTAATTTGGTGGGCTAGGGATCTAGGACTGTT
TACTTTAGAAAAATTAGAGTAGTTTAAAACAGGCTTATGCTTGAATACATTAGCATGGAA
TAACGGAATAGGACTTTGTCTTATTTTGTTGGTTTAGGAGACAAAGTAATGATTAATAGG
GACGGTTGGGGGCATTAGTATTCAACAGTCAGAGGTGAAATTCTTGGATTTGTTGAAGAC
TAACTTCTGCGAAAGCATTTGTCATGCACGCTTTCATTAATCAGGAACGAAAGTTAGGGG
GATCGAAGACGATCAGATACCGT
>HZI94JM04EFJHA|2820|1
CTGCGGTAATTCCAGCTCCAATAGCGTATATTCAAGTTGTTGCAGTTAAAAGCTCGTAGT
TGAATTTTGGCGCTGGTTGTGTGGTTTGGACTCACGTTCAACACTGCAGGACTGGGGCTT
TCCTTCTAGGGAACTAGTGTGCCATTAATTTGGTGGGCTAGGGATCTAGGACTGTTACTT
TGAAAAAATTAGAGTGTTTAAAACAGGCTTATGCTTGAATACATTAGCATGGAATACGGA
TAGGACTTTGCTTATTTGTGGTTAGGAGACAAAGTAATGATTAATAGGGACGTTGGGGGC
ATTAGTATTCAACAGTCAGAGGTGAAATTCTTGGATTTGTTGAAGACTAACTTCTGCGAA
AGCATTTGTCATGCACGCTTTCATTAATCAGGAACGAAAGTTAGGGGGATCGAAGACGAT
CAGATACCAT
>HZI94JM04EFJK2|2819|1
CTGCGGTAATTCCAGCTCCAATAGCGTATATTCAAGTTGTTAGCAGTTAAAAGCTCGTAG
TTGAATTTTGGCGCTGGTTGTGTGGTTTGGACTCACGTTCAACACTGCAGGACTGGGGCT
TTCCTTCTAGGGAACTAGTGTGCCATTAATTTGGTGGGCTAGGGATCTAGGACTGTTACT
TTGAAAAAATTAGAGTGTTTAAAACAGGCTTATGCTTGAATACATTAGCATGGAATAACG
GAATAGGACTTTAGTCTTATTTTGTGGTTTAGGAGACAAAGTAATGATTAATAGGGACGG
TTGGGGGCATTAGTATTCAACAGTCAGAGGTGAAATTCTTGGATTTGTTGAAAGCTAACT
TCTGCGAAAGCATTTGCATGCACGCTTTCATTAATCAGGAACGAAAGTTA
>G1BHP2T03DF3BE|2827|1
CCGCGGTAATTCCAGCTCCAATAGCGTATATTCAAGTTGTTGCAGTTAAAAAAGCTCGTA
GTTGAATTTTGGCGCTGGTTGTGTGGTTTGGACTCGCGTTCAATACTGCAGGACTGGCGC
TTTCCTTCTAGGGAACTAGCGTGCCATTAATTTGGTCGGCTAGGGATCTAGGACTGTTAC
TTTGAAAAATTAGAGTGTTTAAAACAGGCTTATGCTTGAATACATTAGCATGGAATAACG
GAATAGGACTTTGTCTTATTTTGTTGGTTTAGGAGACAAAGTAATGATTAATAGGGACGT
TAGGGCATTAGTATTCCACAGTCAGAGGTGAAATTCTTGGATTTGTGGAAGACTAACTTC
TGCGAAAGCATTTGCCAGGCACGCTTTCATTTAATCAGGAACGAAAGTTAGGGGATCGAA
GACGATTAGATACCGT
>GNV8VFP05FOEIP|2817|1
CTGCGGTAATTCCAGCTCCAATAGCGTATATTAAAGTTGTTGCAGTTAAAAGCTCGTAGT
TGAACCTTGAGCCTGGCTGGCCGGTCCGCCTCACCGCGTGCACTGGTCCGGCCGGGTTTT
TCCTTCTGGGGAGCCGCATGCCCTTCACTGGGTGTGGTCGGGGAACCAGGTACTTTTACT
TTAGAAAAATTAGAGTGTTCAAAGCAGGCCTATGCTCGAATACATTAGCATGGAATAATA
GAATAGGACGTGTGGTTCTATTTTGTTTGGTTTCTAGGACCGCCGTAATGATTAATAGGA
TAGTCGGGGGCATCAGTATTCAATTGTCAGAGGTGAAATTCTTGGTATTTATTGAAGACT
AACTACTGCGAAAGCATTTGCCAAGGATGTTTCATAATCAGTGAACGAAAGTTAGGGATC
GAAGACGATCAGATACCGT
>G7FSNLG04EDDKC|2816|1
CCGCGGTAATTCCAGCTCCAATAGCGTATATTCAAGTTGTTGCAGTTAAAAGACTCGTAG
TTGAATTTTGGCGCTGGTTGTGTGGTTTGGACTCGCGTTCAATACTGCAGGACTGGCGCT
TTCCTTCTAGGGAACTAGCGTGCCATTAATTTGGTGGGCTAGGGATCTAGGACTGTTACT
TTGAAAAATTAGAGTGTTTAAAACAGGCTTTATGCTTGAATACATTAGCATGGAATAACG
GAATAGGACTTTGTCTTATTTTGTTGGTTTAGGAGACAAAGTAATGATTAATAGGGACGG
TTAGGGGCATTAGTATTCCACAGTCAGAGGTGAAATTCTTGGATTTGTGGAAGACTAACT
TCTGCGAAAGCATTTTGCCAGGCACGCTTTCATTAATCAGGACGAAAGTTAGGGGATCGA
AGACGATTAGATACCGT
>HZI94JM04EFLEM|2815|1
CTGCGGTAATTCCAGCTCCAATAGCGTATATTCAAGTTGTTGCAGTTAAAAGACTCGTAG
TTGAATTTTGGTCGCTGGTTGTGTGGTTTGGACTCACGTTCAACACTGCAGGATTGGGGC
TTTCCTTCTAGGGAACTAGTGTGCCATTAATTTGGTGGGCTAGGGATCTAGGACTGTTAC
TTTGAAAAAATTAGAGTGTTTAAAACAGGCTTATGCTTGAATACATTAGCATGGAATAAC
GGATAGGACTTTGCTTATTTTGTTGGTTTAGGAGACAAAGTAATGATTAATAGGGACGGT
TGGGGGCATTAGTATTCAACAGTCAGAGGTGAAATTCTTGGATTTGTTGAAGACTAACTT
CTGCGAAAGCATTTGTCATGCACGCTTTCATTAATCAGGAACGAAAGTTAGGGGGATCGA
AGACGATCAGATACCGT
>G1BHP2T03DEKSN|2814|1
CTGCGGTAATTCCAGCTCCAATAGCGTATATTAAAGTTGTTGCAGTTAAAAAGCTCGTAG
TTGAATTTTGGCGCTGGTTGTGTGGTTTGGACTCGCGTTCAATACTGCAGGACTGGCGCT
TTCCTTCTAGGGAACTAGCGTTCCATTAATTTGGTGGGCTAGGGATCTAGGACTGTTACT
TTGAAAAATTAAGAGTGTTTAAAACAGGCTTATGCTTGAATACATTAGCATGGAATAACG
GAATAGGACTTTGTCTTATTTTGTTGGTTTAGGAGACAAAGTAATGATTAATAGGGACGG
TTAGGGGCGATTAGTATTTAACTGTCAGAGGTGAAATTCTTGGATTTGTTAAAGACGGAC
TACTGCGAAAGCATTTACCAAGGATGTTTTCTATTAATCAAGAAACGAAAGTTAGGGGAG
TCGAAGATGATTAGATACCGT
>G7FSNLG04ECVSZ|2813|1
CTGCGGTAATTCCAGCTCCAATAGCGTATATTAAAGTTGTTGCAGTTAAAAGCTCGTAGT
TGAACCTTGGGCCTGGCTGGCCGGTCCGCCTCACCGCGTGTACTGGTCCGGCCGGGCCTT
TCCTTCTGGGGAGCCGCATGCCCTTCACTGGGCGTGTCGGGGAACCAGGACTTTTACTTT
GAAAAATTAAGAGTGTTCAAAGCAGGCCTTTGCTCGAATACATTAGCATGGAATAATAGA
ATAGGACGTGCGGTTCTATTTTGTTTGGTTTCTAGGACCGCCGTAATGATTAATAGGGAT
AGTTCGGGGGCGATCAGTATTTCAATTGTTCAGAGGTGAAATTCTTGGATTTATTGAAGA
CTAACTACTGCGAAAGCATTTGCCAAGGATGTTTTCATTAATCAGTGAACGAAAGTT
>G1BHP2T03DCD46|2812|1
CCGCGGTAATTCCAGCTCCAATAGCGTATATTAAAGTTGTTGCCGTTAAAAAGCTCGTAG
TTGAACCTTGGCCCTGGCTGATCTGTCCTCCTAATCGAGCGCACGGATTCGGTCGGGGCT
TTCCTTCTGGGGAGCCCCATGCCCTTCACTGGGTGTGGCGGGGAACCAGGACTTTTACCT
TGAAAAATTAGAGTGTTCAAAGCAGGCCTACGCCCGAATACATTAGCATGGAATAATAGA
ATAGGACGCGCGTTCCCATTTTGTTGGTTTCTGAGATCGCCGTAATGATTAATAGGGATA
GTTGGGGGCATTTGTATTCCGTCGTCAGAGGTGAAATTCTTGGATTGCCGGAAGACAAAC
TATTGCGAAAGCATTTGCCAAGGATGTTTTCATTGATCAAGAACGAAGGAAGGGGGATCG
AAGATGATTAGATACCGT
>G2YL89K02CHOJZ|2811|1
CCGCGGTAATTCCAGCTCCAATAGCGTATATTCAAGTTGTTGCAGTTAAAAGCTCGTAGT
TGAATTTTGGCGCTGGTTGTGTGGTTTGGACTCGCGTTCAATACTGCATGACTGGCGCTT
TCCTTTTAGGGAACTAGCGTGCCATTAATTTGGTGGGCTAGGGATCTAGGACTGTTACTT
TGAAAAATTAGAGTGTTTAAAACAGGCTTATGCTTGAATACATTAGCATGGAATAACGGA
ATAGGACTTGTCTTATTTTGTTGGTTTAGGAGACAAAGTAATGATTAATAGGGACGGTTA
GGGGCGATTAGTATTCCACAGTCAGAGGTGAAATTCTTGGATTTGTGGAAGACTAACTTC
TGCGAAAGCATTTGCCAGGCACGCTTTCATTAATCAGGAACGAAAGTTAAGGGGAGTCGA
AGATGATTAGATACCAT
>G7FSNLG04ECG6J|2835|1
CCGCGGTAATTCCAGCTCCAATAGCGTATATTAAAGTTGTTGCGGTTAAAAAGCTCGTAG
TTGGATTTCTGCCGAGGACGACCGGTCCGCCCTCTGGGTGAGTATCTGGCTCGGCCTGGG
CATCTTCTTGGAGAACGTAACTGCACTTGACTGTGTGGTGCGGTATCCAGGACTTTTACT
TTGAAAAATTAGAGTGTTCAAAGCAGGCCTTTGCTCGAATACATTAGCATGGAATAATAG
AATAGGACGTGCGGTTCTATTTTGTTGGTTTCTAGGACCGCCGTAATGATTAATAGGGAT
AGTCGGGGGCATCAGTATTCAATTGTCAGAGGTGAAATTCTTGGATTTATTGAAGACTAA
CTACTGCGAAAGCATTTGCCAAGGATGTTTTCATTAATCAGTGAACGAAAGTTAGGGGAT
CGAAGATGATTAGATACCAT
>G7FSNLG04EDYIK|2843|1
CTGCGGTAATTCCAGCTCCAATAGCGTATATTAAAGTTGTTGCAGTTAAAAGCTCGTAGT
TGAACCTTGGGCCTGGCTGGCCGGTCCGCCTCACCGCGTGTACTGGTCCGGCCGGGCCTT
TCCTTCTGGGGAGCCGCATGCCCTTCACTGGGCGTGTCGGGGAACCAGGACTTTTACTTT
GAAAAATTAGAGTGTTCAAAGCAGGCCTTTGCTACGAATACATTTAGACATGGAATAATA
GAATAGGACGTGCGGTTCTATTTTGTTGGTTTCTAGGACCGCCGTAATGATTAATAGGGA
TAGTCGGGGGCATCAGTATTCAATTGTCAGAGGTGGAAATTCTTGGATTTTATTGTAAGA
CTAACTACTGCGAAAGCATTTGTCCAAGGATAGTTTTCATTAATACAGTGTAACGAAAGT
TAGGGGATCGAAGACGATCAGATACC
>HZI94JM04EG440|2842|1
CTGCGGTAATTCCAGCTCCAATAGCGTATATTCAAGTTGTTGCAGTTAAAAGCTCGTAGT
TTGAATTTTGGCGCTGGTTGTGTGGTTTGGACTCACGTTCAACACTGCAGGACTGGGGCT
TTCCTTCTAGGGGAACTAGTGTGCCATTAATTTGGTGGGCTAGGGATCTAGGACTGTTAC
TTTGAAAAATTAGAGTGTTTAAAACAGGCTTTATGCTTGAATACATTAGCATGGAATAAC
GGAATAGGACTTTGTCTTATTTTGTTGGTTTAGGAGACAAAGTAATGATTAATAGGGACG
TTGGGGGCATTAGTATTCAACGAGTCAGAGGTGAAATTCTTGGATTTGTTGAAGACTAAC
TTCTTGCGAAAGACATTTGTCATGCACGCTTTTCATTAAATCAGGTAACGAAAGTTAGGG
GATCGAAGACGAATCAGAT
>G7FSNLG04EE4AU|2841|1
CCGCGGTAATTCCAGCTCCAATAGCGTATATTAAAGTTGTTGCAGTTAAAGCTCGTAGTT
GAACCTTGGGCCTGGCTGGCCGGTCCGCCTCACCGCGTGTACTGGTCCGGCCGGGCCTTT
CCTTCTGGGGAGCCGCATGCCCTTCACTGGGCGTGTCGGGGAACCGAGGACTTTACTTTG
TAAAAATTAAGAGTGTTCAAAGACAGGCCTTTGTCTCGAATACATTAGCATGGAATAATA
GAATAGGACGTGCGGTTCTATTTGTTGGTTCTAGGACCGCCGTAATGATTAATAGGGATA
GTCGGGGGCATCAGTATTCAATTGTCAGAGGTGAAATTCTTGGATTTATTGAAGACTAAC
TACTGCGAAAGCATTTGCCAAGGATGTTTTCATTAATCAGTGAACGAAAGTTA
>G1BHP2T03DDOPW|2840|1
CTGCGGTAATTCCAGCTCCAATAGCGTATATTAAAGTTGTTGCCGTTAAAAAAGCTCGTA
GTTGAACCTTGGCCCTGGCTGATCTGTCCTCCTAATCGAGCGCACGGATTCGGTCGGGGC
TTTCCTTCTGGGGAGCCCCATGCCCTTCACTGGGTGTGGCGGGGAACCAGGACTTTTACC
TTGAAAAATTAGAGTGTTCAAAGACAGGCCTTTGTCTCGAATAACATTAGCATGGAATAA
TAGAATAGGACTTTGGTTCTATTTTGTTGGTTTCTAGGACCGAAGTAATGATTAATAGGG
ACAGTTGGGGGCGATTCATATTCCATTGTCAGAGGTGAAATTACTTGGATTAACGGAAGA
TGAACTTCTTGCGAAAGACATCTGCCAAGGATGTTTTTCATTGATCAAGAACGAAAGTTA

>G1BHP2T03DDJ0N|2839|1
CTGCGGTAATTCCAGCTCCAATAGCGTATATTAAAGTTGTTGCGGTTAAAAAGACTCGTA
GTTGAACCTTGGGCCTGGCTGGCCGGTCCGCCTCACCGCGTGTACTGGTCCGGCCGGGCC
TTTCCTTCTGGGGAGCCGCATGCCCTTCACTGGGCGTGTCGGGGAACCAGGACTTTTACT
TTGAAAAAATTAGAGTGTTCAAAGCAGGCCTTTGCTCGAATACATTAGCATGGAATAATA
GAATAGGACGTGCGGTTCTAATTTTGTTGGTTTCTAGGACCGCCGTAATGATTAATAGGG
ATAGTCGGGGGCATCAGTATTCAATTGTCAGAGGTGAAATTCTTGGATTTATTGAAGACT
AAACTACTGCGAAAGCATTTGCCAAGGATGTTTTCATTTAATCAGTGAACGAAATTAGGG
GATCGAAGATGATCAGATACCAT
>HZI94JM04EFW0I|2838|1
CTGCGGTAATTCCAGCTCCAATAGCGTATATTCAAGTTGTTGCAGTTAAAAGCTCGTAGT
TGAATTTTGGCGCTGGTTGTGTAGTTTGGACTCACGTTCAACACTGCATGACTGGGGCTT
TCCTTCTAGGGAACTAGTGTGCCATTAATTTGGTGGGCTAGGGATCTAGGACTGTTACTT
TGAAAAAATTAGAGTGTTTAAAACAGGCTTATGCTTGAATACATTAGCATGGAATAACGG
AATAGGACTTTGTCTTATTTTGTTGGTTTAGGAGACAAAGTAATGATTAATAGGGACGTT
GGGGGCATTAGTATTCAACAGTCAGAGGTGAAATTCTTGGATTTGTTGAAGACTAACTTC
TGCGAAAGCATTTGTCATGCACGCTTTCATTAATCAGGAACGAAAGTTAGGGGGGATCGA
AGACGAATCAGATACCGT
>H7ATYXN07IBKJN|2837|1
CTGCGGTAATTCCAGCTCCAATAGCGTATATTAAAGTTGTTGCAGTTAAAAAGCTCGTAG
TTGAATTTTGGCGTTGGCTGGGTGGTCTTTGCGAACGCATAGCACTTTTCCGGCTGACGC
TTTCCTTCTGGCGAATAATTGTGCTATTTATTTAGTGCGATTGGGAACCAGGACTTTTAC
TTTGAAAAAATTAGAGTGTTTAAAGCAGGCTTACGCTTGAATACATTAGCATGGAATAAT
AAAATAGGACTTGGTTTTATTTTGTTTGGTTTTCGTAACCAAACGTAAATAGATTAATAG
GGAGTAGTTGGGGGTCGATTAGTATTGAGCCGTCAGAGGTGGAAATTACTTGGATTGGCG
TCAAGACTAACTTCTTGCGAAAGACATTTGTCCAAGGATGTTTTCTATTAATTCAAGAAC
GAAAGTTAAGGGGAGTCG
>G1BHP2T03DFEPD|2836|1
CTGCGGTAATTCCAGCTCCAATAGCGTATATTTAAGTTGTTGCAGTTAAAAAAGCTCGTA
GTTGAACTTCTGGCAGGATAGCCGGCCCTACAAAAGCCTGGCGGTCATGCCATCCCCTTT
GTATTGCTAAACATGCACTTTGTTGTGCAGTTTTGTGGTCAAGGAATTTACTTTGAAAAA
TTAGAGTGTTTCAAGCAAGCGCTTCGCTGGAATACATTAGCATGGAATAATAGAATATGA
CCTTTGTTCATTTATTGGTCCAATGAGTGGAGGTAATGATTAATAGGGATAGTCGGGGGC
ATCAGTATTCAATTGTCAGAGGTGAAATTCTTGGATTTTATTGAAGACTAACTACTGCGA
AAGCATTTGCCAAGGATGTTTTCATTAATCAGTGAACGAAAGTTA
>G1BHP2T03DCB5Z|2810|1
CTGCGGTAATTCCAGCTCCAATAGCGTATATTAAAGTTGTTGCAGTTAAAAAGCTCGTAG
TTGAAGTTTGGTCTCGGACGCTGGGTCTGCTTAATTGCATGTACTTGACGGTCCGAGACT
TCCTTCTTGGTGAACGGCCGCCTTCGGGCGGTCCGGAACCAGGACTATTACTTTGAAAAA
ATTAGAGTGTTCAAAGCAGGCCATAGGCCCGAATATATTAGCATGGAATAACAGAATAGG
ACGTGCGGTTCTATTTTGTTGGTTCTAGAACTGCCGTAATGATTAAAAGGACAGCCGGGG
GCATTAGTATTTGCACGCTAGAGGTGAAATTCTTGGGATTGTGCAAAGACTTTCCTACTG
CGAAAGCATTTGCCAAGAATGTTTTCATTAATCAAGAACGAAGGTTAGGGTATCGAAGAT
GATTAGATACCAT
>H7ATYXN07IBH5V|2834|1
CCGCGGTAATTCCAGCTCCAATAGCGTATATTAAAGTTGTTGCAGTTAAAAAGACTCGTA
GTTGAATTTTGGTCGTTGGCTGGGTGGGTCTTTGCGAACGCATAGCACTTTTCCGGTCTG
ACGCTTTCCTTCTGGCGAATAATTGTGCTATTTATTTAGTGCGATTGGGAACCAGGACTT
TTACTTTTGAAAAAATTAAGAGTGTTTAAAGACAGGCTTACGCTTGAATACATTAGCATG
GAATAATAAAATAAGGACTTTGGTTTTTATTTTTGTTTGGTTTTTCGTAAACCAAAGTAA
TGATTAATAGGGATAGTTGGGGGCGATTAGTATTGAGCCGTCAGAGGTGAAATTCTTGGA
TTGGCTCAAGACTAACTTCTGCGAAAGCATTTGCCAAGGATGTTTTCATTAATCAAGAAC
GAAAGTTAGGGGGATCGAAGACGATCAGATACCGT
>G2YL89K02CHT9Y|2833|1
CTGCGGTAATTCCAGCTCCAATAGCGTATATTCAAGTTGTTGCAGTTAAAAGCTCGTAGT
TGAATTTTGGCGCTGGTTGTGTGGTTTGGACTCGCGTTCAATACTGCAGGACTGGCGCTT
TCCTTCTAGGGAACTAGCGTGCCATTAATTTGGTGGTTAGGGATCTAGGACTGTTACTTT
GAAAAATTAGAGTGTTTAAAACAAGGCTTATGCTTGAATACATTAGCATGGAATAACGGA
ATAGGACTTGTCTTATTTTGTTGGTTAGGAGACAAAGTAATGATTAATAGGGACGGTTAG
GGGCATTAGTATTCCACAGTCAGAGGTGAAATTCTTGGATTTGTTGGAAGACTAAACTTC
TGCGAAAGCATTTGCCAGGCACGCTTTCATTAATCAGGAACGAAAGTTAGGGGATCGAAG
ATGATTAGATACCGT
>G1BHP2T03DF75V|2832|1
CTGCGGTAATTCCAGCTCCAATAGCGTATATTAAAGTTGTTGCGGTTAAAAAGCTCGTAG
TTGGATTTCTGCCGAGGACGACCGGTCCGCCCTCTGGGTGAGTATCTGGCTCGGCCTGGG
CATCTTCTTGGAGAACGTATCTGCACTTGACTGTGTGGTGCGGTATCCAGGACTTTTACT
TTGAGGAAATTAGAGTGTTTCAAGCAGGCATACGCCTTGAATACATTAGCATGGAATAAC
AGAATAGGACGTGCGGTTCTATTTTGTTGGTTTCTAGAACTGCCGTAATGATTAAAAGGG
ACAGCCGGGGGCATTAGTATTTGCACGCTAGAGGTGAAATTCTTGGATTGTGCAAAGACT
TCCTACTGCGAAAGCATTTGCCAAGAATGTTTTCATTAATCAAGAACGAAGGTTAGGGTA
TCGAAGACGATTAGATACCAT
>G7FSNLG04ECQPW|2831|1
CCGCGGTAATTCCAGCTCCAATAGCGTATATTAAAGTTGTTGCAGTTAAAAGCTCGTAGT
TGAACCTTGGGCCTGGCTGGCCGGTCCGCCTCACCGCGTGTACTGGTCCGGCCGGGCCTT
TCCTTCTGGGGAGCCGCATGCCCTTCACTGGGCGTGTCGGGGAACCAGGACTTTTACTTT
GAAAAATTAGAGTGTTCAAAGCAGGCCTTTGCTCGAATACATTAGCATGGAATAATAGAA
TAGGACGTGCGGTTCTATTTGTTGGTTTCTAGGACCGCCGTAATGATTAATAGGGATAGT
CGGGGCATCAGTATTCAATTGTCAGAGGTGAAATTCTTGGATTTATTGTAAGACTAACTA
ACTGCGAAAGCATTTGCCAAGGATGTTTCATTAAATCAGTGAACGAAAGTTAGGGGATCG
AAGACGATCAGATACCAT
>HZI94JM04EF9OC|2830|1
CTGCGGTAATTCCAGCTCCAATAGCGTATATTCAAGTTGTTGCAGTTAAAAGCTCGTAGT
TGAATTTTGGCGCTGGTTGTGTGGTTTGGACTCACGTTCAACACTGCAGGACTGGGGCTT
TCCTTCTAGGGAACTAGTGTGCCATTAATTTGGTGGGCTAGGGATCTAGGACTGTTACTT
TGAAAAATTAGAGTGTTTAAAACAGGCTTATGCTTGAATACATTAGCATGGAATAACGGA
ATAGGACTTTGTCTTATTTTGTTGGTTTAGGAGACAAAGTTAATGATTAATAGGGACGGT
TGGGGGCTGTTCTTGGATTTGTTGAAGACTAACTTCTGCGAAAGCATTTGTCATGCACGC
TTTCATTTAATCAGGAACGAAAGTTAGGGGATCGAAGACGATCAGATACCAT
>HZI94JM04EFANR|2829|1
CCGCGGTAATTCCAGCTCCAATAGCGTATATTAAAGTTGTTGCAGTTAAAAGCTCGTAGT
TGAATTTTGGCGCTGGTTGTGTGGTTTGGACTCACGTTCAACACTGCAGGACTGGGGCTT
TCCTTCTAGGGAACTAGTGCGCCATTTACTTGGTGGGCTAGGGATCTAGGACTGTTACTT
TGAAAAAATTGAGTGTTTAAAACAGGCTTATGCTTGAATACATTAGCATGGAATAACGGA
ATAGGACTTTGCTTATTTGTGGTTTAGGAGACAAAGTAATGATTTAATAGGGACGTTAGG
GGCATTAGATTCAACAGTCAGAGGTGAAATTCCTTGGATTTGTTGAAGACTAACTTCTGC
GAAAGCATTTGTCATGCACGCTTTCATTAAATCGAGGAACGAAAGTTAGGGG
>H7ATYXN07IBDWK|2828|1
CCGCGGTAATTCCAGCTCCAATAGCGTATATTAAAGTTGTTGCAGTTAAAAAGCTCGTAG
TTGAATTTTGGCGTTGGCTGGGTGGTCTTTGCGAACGCATAGCACTTTTCCGGCTGACGC
TTTCCTTCTGGCGAATAATTGTGCTATTTATTTAGTGCGATTGGGGAACCAGGACTTTTA
CTTTGAAAAAATTAGAGTGTTTAAAGCAAGGCTTACGCTTGAATACATTAGCATGGAATA
ATAAAATAGGACTTTGGTTTTATTTTGTTGGTTTTCGTAAACCAAAGTAATGATTAATAG
GGATAGTTGGGGGCGATTAGTATTGAGCCGTCAGAGGTGAAATTCTTGGATTGGCTCAAG
ACTAACTTCTGCGAAAGCATTTGCCAAGGATGTTTTCATTAATCAAGAACGAAAGTTAGG
GGATCGAAGACGATCAGATACCAT
>G1BHP2T03DDESL|2785|1
CTGCGGTAATTCCAGCTCCAATAGCGTATATTCAAGTTGTTGCAGTTAAAAAAGCTCGTA
GTTGAATTTTGGCGCTGGTTGTGTGGTTTGGACTCGCGTTCAATACTGCAGGACTGGCGC
TTTCCTTCTAGGGAACTAGCGTTCCATTAATTTGGTGGGCTAGGGATCTAGGACTGTTAC
TTTGAAAAATTAGAGTGTTTAAAACAGGCTTATGCTTGAATACATTAGCATGGAATAACG
GAATAGGACTTTGTCTTATTTTGTTGGTTTAGGAGACAAAGTAATGATTAATAGGGACAG
TTGGGGGTAGTTCGTATTCCATTGTCAGAGGTGAAATTCTTGGATTTTTGGAAGACGAAC
TACTGCGAAAGCATTTACCAAGGATGTTTTTTCATTAATCAAGAACGAAAGTTAGGGGAT
CGAAGATGATCAGATACCAT
>G2YL89K02CCZ55|2793|1
CCGCGGTAATTCCAGCTCCAATAGCGTATATTCAAGTTGTTGCAGTTAAAAAGCTCGTAG
TTGAATTTTGGCGCTGGTTGTGTGGTTTGGACTCGCGTTCAATACTGCAGGACTGGCGCT
TTCCTTCTAGGGAACTAGCGTGCCATTAATTTGGTGGGCTAGGGATCTAGGACTGTTACT
TTGAAAAATTAGAGTGTTTAAAACAGGCTTACGCTTGAATACATTAGCATGGAATAACGG
AATAGGACTTTGTCTTATTTTGTTGGTTTAGGAGACAAAGTAATGATTAATAGGGACGGT
TAGGGGCATTAGTATTCCACAGTCAGAGGTGAAATTCTTGGATTTGTGGAAGACTAACTT
CTGCGAAAGCATTTGCCAGGCACGCTTTTCATTAATCAGGAACG
>GNV8VFP05FN8TM|2792|1
CTGCGGTAATTCCAGCTCCAATAGCGTATATTAAAGTTGTTGCAGTTAAAAAGCTCGTAG
TTGAACCTTGAGCCTGGCTGGCCGGTCCGCCTCACCGCGTGCACTGGTCCGGCCGGGTTT
TTCCTTCTGGGGAGCCGCATGCCCTTCACTGGGTGTGTCGGGGAACCAGGACTTTTACTT
TGAAAAAATTGAGTGTTCAAAGCAGGCCTATGCTCGAATACATTAGCATGGAATAATAGA
ATAGGACGTGTGGTTCTATTTTGTGGTTTCTAGGTACCGCCGTAATGATTAATAGGGATA
GTCGGGGCATCAGTATTCAATTGTCAGAGGTGAAATTCTTGGATTTATTGAAGACTAACT
ACTGCGAAAGCATTTGCCAAGGATGTTTCATTAATCAGTGAACGAAGTTAGGGATCGAGA
TGATCAGATACCAT
>G1BHP2T03DBP7N|2791|1
CCGCGGTAATTCCAGCTCCAATAGCGTATATTAAAGTTGTTGCAGTTAAAAAGCTCGTAG
TTGAAGTTTGGTCTCGGACGCTGGGTCTGCTTAATTGCATGTACTTGACGGTCCGAGACT
TCCTTCTTGGTGAACGGCCGCCTTCGGGCGGTCCGGAACCAGGACTATTACTTTGAAAAA
TTAAGAGTGTTCAAAGCAGGCCATAGGCCCGAATATATTAGCATGGAATAACAGAATAGG
ACGTGCGGTTCTATTTTGTTGGTTTCTAGAACTGCCGTAATGATTAAAAGGGACAGCCGG
GGGCGATTAGTATTTGTCACGCTAGAGGTGAAATTCTTGGATTGTGCAAAGACTTCCTAC
TGCGAAAGCATTTGCCAAGAAATGTTTTTCTATTAATTCAAGAACGAAGGTTAGGGTATC
GAAGACGATCAGATACAT
>H4GVBKB04EUD8I|2790|1
CCGCGGTAATTCCAGCTCCAATAGCGTATATTAAAGTTGTTGCAGTTAAAAGCTCGTAGT
TGAACCTTGGGCTTGGTTGGCCGGTCCGCTTTATGGCGAGTACTGGACCCAACCGAGCCT
TTCCTTCTGGCTAACCTTTCGCCCTTGTGGTGTTTGGAGAACCAGGACTTTTACTTTGAA
AAATTAGAGTGTTCAAAGCAGGCCTTTGCTCGAATATATTAGCATGGAATAATAGAATAG
GACGTTATGGTTCTATTTGTGGTTTCTAGGACCATCGTAATGATTAATAGGGACGTCGGG
GGCATCAGTATTCAGTTGTCAGAGTGAAATTCTTGGATTTACTGAAGACTAACTACTGCG
AAAGCATTTTGCCAAGGACGTTTTCATTAATCAAGAACGAAAGTTA
>G1BHP2T03DBLJI|2789|1
CTGCGGTAATTCCAGCTCCAATAGCGTATATTAAAGTTGTTGCCGTTAAAAAGCTCGTAG
TTGAACCTTGGCCCTGGCTGATCTGTCCTCCTAATCGAGCGCACGGATTCGGTCGGGGCT
TTCCTTCTGGGGAGCCCCATGCCCTTCACTGGGTGTGGCGGGGAACCAGGACTTTACCTT
GAAAAATTAGAGTGTTCAAAGCAGGCCTTTGCTCGAATACATTAGCATGGAATAATAGAA
TAGGACATCGGTTCTATTTGTTGGTTTCTAGGACCGCTGTAATGATTAATAGGGACAGTC
GGGGGCGTCAGTATTCAATTGTCAGAGGTGAAATTCTTGGATTTATTGAAGACTAACTAC
TGCGAAAGCATTTCGCCAAAGGATGTTTTTCATTAATCAGTGAACGAAAGTTAGGGGATC
GAAGATGATTAGATACC
>HZI94JM04EGTU1|2788|1
CTGCGGTAATTCCAGCTCCAATAGCGTATATTCAAGTTGTTGCAGTTAAAAGCTCGTAGT
TGAATTTTGGCGCTGGTTGTGTGGTTTGGACTCACGTTCAACACTGCAGGACTGGGGCTT
TCCTTCTAGGGAACTAGTGTGCCATTAATTTGGTGGGCTAGGGATCTAGGACTGTTACTT
TGAAAAAATTAGAGTGTTTAAAAACAGGCTTATGCTTGAATACATTAGCATGGAATAACG
GAATAGGACTTTGTCTTATTTTGTTGGTTTAGGAGACAAAGTAATGATTAATAGGGACGT
TGGGGGCATTAGTATTCAACAGTCAGAGGTGAAATTCTTGGATTTGTTGAAGACTAACTT
CTGCGAAAGCATTTGTCATGCAACGCTTTTCATTAAATCAAGGAACGAAAAGTTAGGGGG
GAATCGAAGACGAATCAGAT
>G1BHP2T03DDGKD|2787|1
CCGCGGTAATTCCAGCTCCAATAGCGTATATTAAAGTTGTTGCGGTTAAAAAGCTCGTAG
TTGGATTTCTGCCGAGGACGACCGGTCCGCCCTCTGGGTGAGTATCTGGCTTGGCCTGGG
CATCTTCTTGGAGAACGTAGCTGCACTTGACTGTGTGGTGCGGTATCCAGGACTTTTACT
TTGAGGAAATTAGAGTGTTCAAAGCAGGCCTTTGCTCGAATACATTAGCATGGAATAATA
GAATAGGACATCGGTTCTATTTTGTTGGTTTCTAGGACCGCTGTAATGATTAATAGGGAC
AGTCGGGGGCGTCAGTATTCAATTGTCAGAGGTGAAATTCTTGGATTTATTGAAGACTAA
CTACTGCGAAAGCATTCGCCAAGGATGTTTTCATTAATCAGTGAACGAAGTTAGGGGATC
GAAGATGATCAGATACCAT
>HZI94JM04EG5PJ|2786|1
CTGCGGTAATTCCAGCTCCAATAGCGTATATTCAAGTTGTTGCAGTTAAAAGCTCGTAGT
TGAATTTTGGCGCTGGTTGTGTGGTTTGGACTCACGTTCAACACTGCAGGACTGGGGCTT
TCCTTCTAGGGAACTAGTGTGCCATTAATTTGGTGGGCTAGGGATCTAGGACTGTTACTT
TGAAAAATTAGAGTGTTTAAAACAGGCTTATGCTTGAATACATTAGCATGGAATAACGGA
ATAGGACTTTGTCTTATTTTGTTGGTTTAGGAGACAAAGTAAGGGGTATTAGTATTCAAC
AGTCAGAGGTGAAATTCTTGGATTTGTTGAAGACTAACTTCTGCGAAAGCATTTGTCATG
CACGCTTTCATTAATCAGGAACGAAAGTTAGGGGATCGAAGACGATCAGATACCAT
>GNV8VFP05FN8Y0|2794|1
CTGCGGTAATTCCAGCTCCAATAGCGTATATTAAAGTTGTTGCCGTTAAAAGCTCGTAGT
TGAACCTTGGCCCTGGCTGATCTGTCCTCCTAATCGAGCGCACGGATTCGGTCGGGGCTT
TCCTTCTGGGGAGCCCCATGCCCTTCACTGGGTGTGGCGGGGAACCAGGACTTTTACCTT
GAAAAATTAGAGTGTTCAAAGCAGGCCTTTGCTCGAATACATTAGCATGGAATAATAGAA
TAGGACATCGGTTCTATTTTGTTGGTTTCTAGGACCGCTGTAATGATTAATAGGGACAGT
CGGGGGCGTCAGTATTCAATTGTCAGAGGGTGAAATTCTTGGATTTTATTGAAGACTAAA
CTACTGCGAAAGCATTCGCCAAGGATGTTTTCATTAATCAGTGAAACGAAGTTAGGGATC
GAAGATGATTAGATACCAT
>HZI94JM04EG5SH|2784|1
CCGCGGTAATTCCAGCTCCAATAGCGTATATTCAAGTTGTTGCAGTTAAAGCTCGTAGTT
GAATTTTGGCGCTGGTTGTGTGGTTTGGACTCACGTTCAACACTGCAGGACTCGGGCTTT
CCTTCTAGGGAACTAGTGTGCCATTAATTTGGTGGGCTAGGGATCTAGGACTGTTACTTT
GAAAATTAGAGTGTTTAAAACAGGCCTATGCTTGAATACATTAGCATGGAATAACGGAAT
AGGACTTTGTCTTATTTTGTTGGTTTAGGAGACAAAGTAATGATTAATAGGGACGGTTGG
GGGCGATTAGTATTCAACAGTCAGAGGTGAAATTACTTGGATTTGTTGAAGACTAACTTC
TGCGAAAGCATTTGTCATGCACGCTTTCATTAATCAGGAACGAAAGTTAGGGGAGTCGAA
GACGATCAGATACCAT
>G7FSNLG04EE6AN|2783|1
CTGCGGTAATTCCAGCTCCAATAGCGTATATTAAAGTTGTTGCCGTTAAAAGCTCGTAGT
TGAACCTTGGCCCTGGCTGATCTGTCCTCCTAATCGAGCGCACGGATTCGGTCGGGGCTT
TCCTTCTGGGGAGCCCCATGCCCTTCACTGGGTGTGGCGGGGAACCAGGACTTTTACCTT
GAAAAATTAGAGTGTTCAAAGCAGGCCTTTGCTCGAATACATTAGCATGGAATAATAGAA
TAGGACATCGGTTCTATTTTGTTGGTTTCTAGGACCGCTGTAATGATTAATAGGGACAGT
CGGGGGCGTCAGTATTCAATTGTCAGAGGTGAAATTCTTAGATTTACGAAAGACAAACTA
CTGCGAAAGCATTTACCAAGGATGTTTTCATTGATTCAAGAACGAAAGTATGGGGATCGA
AGATGATCAGATACCGT
>G2YL89K02CHPL3|2782|1
CCGCGGTAATTCCAGCTCCAATAGCGTATATTCAAGTTGTTGCAGTTAAAAGCTCGTAGT
TGAATTTTGGCGCTGGTTGTGTGGTTTGGACTCGCGTTCAATACTGCAGGACTGGCGCTT
TCCTTCTAGGGAACTAGCGTGCCATTAATTTGGTGGGCTAGGGATCTAGGACTCCGTTAT
TTGAAAAATTAGAGTGTTTAAAACAGGCTTACGCTTGAATACATTAGCATGGAATAACGG
AATAGGACTTTGTCTTATTTTGTTGGTTTAGGAGACAAAGTAATGATTAATAGGGACGGT
TAGGGGCGATTAGTATTCCACAGTCAGAGGTGAAATTCTTGGATTTGTGGAAGACTAACT
TCTGCGAAAGCATTTGCCAGGCACGCTTTCATTAATCAGGAACGAAAGTTAGGGGATCGA
AGATGATCAGATACCAT
>G1BHP2T03DD9YQ|2781|1
CTGCGGTAATTCCAGCTCCAATAGCGTATATTAAAGTTGTTGCAGTTAAAAAAGCTCGTA
GTTGAAGTTTTGGTCTCGGACGCTGGGTCTGCTTAATTGCATGTACTTGACGGTCCGAGA
CTTCCTTCTTGGTGAACGGCCGCCTTCGGGCGGTCCGGAACCAGGACTATTACTTTGAAA
AAAATTAGAGTGTTCAAAGCAGGCCATAGGCCCGAATATATTAGCATGGAATAACAGAAT
AGGACGTGCGGTTCTATTTTGTTGGTTTCTAGAACTGCCGTAATGATTAAAAGGGACAGC
CGGGGGCATTAGTATTTGCACGCTAGAGGTGAAATTCTTGGATTGTGCAAAGACTTCCAC
TGCGAAAGCATTTGCCAAGATGTTTTCATTAATCAAGACGAAGGTTAGGGTATCGAAGAT
GATTAGATACCGT
>H7ATYXN07IANW8|2780|1
CTGCGGTAATTCCAGCTCCAATAGCGTATATTAAAGTTGTTGCAGTTAAAAAGCTCGTAG
TTGAATTTTGGCGTTGGCTGGGTGGTCTTTGCGAACGCATAGCACTTTTCCGGCTGACGC
TTTCCTTCTGGCGAATAATTGTGCTATTTATTTAGTGCGATTGGGAACCAGGACTTTTAC
TTTGAAAAAATTAGAGTGTTTAAAGCAGGCTTACGCTTGAATACATTAGCATGGAATAAT
AAAATAGGACTTTGGTTTTATTTTTGTTTGGTTTTCGTAAACCAAAAGTAAATAGATTAA
TAAGGGAGTAGTTGGGGGTCGATTAGTATTGAGCCGTCAGAGGTGGAAATTCTTGGATTG
GCTCAAGACTAACTTCTGCGAAAGCATTTGCCAAGGATGTTTTCATTAATCAAGAACGAA
AGTT
>H4GVBKB04ESEQE|2779|1
CTGCGGTAATTCCAGCTCCAATAGTGTATATTAGTGTTGTTGCAGTTGAAGCGCTCGTAG
TTGGATTTTGGACTAGTCTAGTCGGTCGTCCGTAAGGTATGTACTGGCTAGTTTGGTCTT
TTTCTGAAGAACTGTCATGCTCTTTACCGGGTGTGGCAGGGATCCAGAACTTTTACTTTG
AAAAAATTAGAGTGTTCAAAGCAGGCCTTAGCTTGAATACATTAGCATGGAATAATAAAA
TAGGACTTACAGTTCTATTTTGTTGGTTTCTAGAACTGAAGTAATGATTAACAGGGATAG
TTGGGAGCATTAGTATTTAATTGTCAGAGGTGAAATTCTTGGATTTATGAAAGACTAACT
TCTGCGAAAGCATTTGCTAAGGATGTTTTCATTAATCAAGAACGAAAGTCGGGGATCGAA
GACGATCAG
>H7ATYXN07IAM6R|2778|1
CCGCGGTAATTCCAGCTCCAATAGCGTATATTAAAGTTGTTGCAGTTAAAAAGCTCGTAG
TTGAATTTTGGCGTTGGCTGGGTGGTCTTTGCGAACGCATAGCACTTTTCCGGCTGACGC
TTTCCTTCTGGCGAATAATTGTGCTATTTATTTAGTGCGATTGGGAACCAGGACTTTTAC
TTTGAAAAAATTAGAGTGTTTAAAGCAGGCTTACGCTTGAATACATTAGCATGGAATAAT
AAAATAGGACTTTGGTTTTATTTTGTTGGTTTTCGAACCAAAGTAATGATTAATAGGGAT
AGTTGGGGCATTAGTATTGAGCCGTCAGAGGTGAATCTTGGATTGGCTCAAGACTAACTT
CTGCGAAAGCATTTGCCAAGGATGTTTTCATTAATCAAGAACGAAGTT
>GNV8VFP05FO2QA|2844|1
CTGCGGTAATTCCAGCTCCAATAGCGTATATTAAAGTTGTTGCAGTTAAAAGCTCGTAGT
TGAACCTTGAGCCTGGCTGGCCGGTCCGCCTCACCGCGTGCACTGGTCCGGCCGGGTTTT
TCCTTCTGGGGAGCCGCATGCCCTTCACTGGGTGTGTCGGGGAACCAGGACTTTTACTTT
GAAAAATTAGAGTGTTCAAAGCAGGCCTATGCTCGAATACATTAGCATGGAATAATGGAA
TAGGACGCTGGTTCTATTTTGTTGGTTTTGAGAACCAGAGTAATGATTAATAGGGACAGT
TGGGGGCATTCATATTTCATTGTCAGAGGTGAAATTCTTGGATTTATGAAAGATGAACTT
CTGCGAAAGCATTTGCCAAGGATGTTTTCATTAATCAAGAACGAAGTTAGGGATCGAAGA
CGATTAGATACCGT
>GNV8VFP05FN9PJ|2795|1
CTGCGGTAATTCCAGCTCCAATAGCGTATATTAAAGTTGTTGCAGTTAAAAGCTCGTAGT
TGAACCTTGAGCCTGGCTGGCCGGTCCGCCTCACCGCGTGCACTGGTCCGGCCGGGTTTT
TCCTTCTGGGGAGCCGCATGCCCTTCACTGGGTGTGTCGGGGAACCAGGACTTTTACTTT
GAAAAATTAGAGTGTTCAAAGCAGGCCTATGCTCGAATACATTAGCATGGAATAATAGAA
TAGGACGTGTGGTTCTATTTTGTTGGTTTCTAGGACCGCCGTAATGATTAATAGGGATAG
TTGGGGGTATTCATATTCAATTGTCAGAGGGTGAAATTCTTGGATTTATGGAAGATGAAC
TACTGCGAAAGCATTTACCAAGGATGTTTCATTAATCAAGAACGAAAGTTAAGGGATCGA
AGATGATCAGATACCAT
>G7FSNLG04EFQN4|2796|1
CTGCGGTAATTCCAGCTCCAATAGCGTATATTCAAGTTGTTGCAGTTAAAAGCTCGTAGT
TGAATTTTGGCGCTGGTTGTGTGGTTTGGGATCTAGGGAACTAGCGTGCCATTAATTTGG
TGGGCTAGGGATCTAGGACTGTTACTTTGAAAAATTAGAGTGTTTAAAACAGGCTTATGC
TTGAATACATTAGCATGGAATAACGGAATAGGACTTTGTCTTATTTGTTGGTTTAGGAGA
CAAAGTAATGATTAATAGGGACGGTTAGGGCATTAGTATTCCACAGTCAGAGGTGAAATT
CTTGGATTTGTGGAAGACTAACTTCTGCGAAAGCATTTGCCAGGCACGCTTTCATTAATC
AGGAACGAAAGTTAGGGGATCGAAGACGATTAGATACCGT
>G1BHP2T03DBTU9|2797|1
CCGCGGTAATTCCAGCTCCAATAGCGTATATTAAAGTTGTTGCCGTTAAAAAGACTCGTA
GTTGAACCTTGGCCCTGGCTGATCTGTCCTCCTAATCGAGCGCACGGATTCGGTCGGGGC
TTTCCTTCTGGGGAGCCCCATGCCCTTCACTGGGTGTGCGGGGAACCAGGACTTTTACCT
TGAAAAAATTAAGAGTGTTCAAAGCAGGCCTTTGCTCGAATACATTAGCATGGAATAATA
GAATAGGACATCGGTTCTATTTTGTTGGTTTCTAGGACCGCTGTAATGATTAATAGGGAC
GAGTCGGGGGCGGTCAGTATTCAATTGTCAGAGGTGAAATTCTTGGATTTATTGAAGACT
AACTACTGCGAAAGCATTCGCCAAGGATGTTTTTCATTAATCAGTGATCGAAAGTTAGGG
GA
>G1BHP2T03DBVPE|2798|1
CTGCGGTAATTCCAGCTCCAATAGCGTATATTAAAGTTGTTGCAAGTTAAAAAAGCTCGT
AGTTGAAGTTTGGTCTCGGACGCTGGGTCTGCTTAATTGCATGTACTTGACGGTCCGAGA
CTTCCTTCTTGGTGAACGGCCGCCTTCGGGCGGTCCGGAACCAGGACTATTACTTTGAAA
AAATTAGAGTGTTCAAAGCAGGCCATAGGCCCGAATATATTAGCATGGAATAACAGAATA
GGACGTGCGGTTCTATTTTGTTGGTTTCTAGAACTGCCGTAATGATTAAAAGGGACAGCC
GGGGGCATTAGTATTTGCACGCTAGAGGTGAAATTCTTGGATTGTGCAAAGACTTCCTAC
TGCGAAAGCATTTGCCAAGAATGTTTTCATTAATTCAAGAACGAAGGTTAGGGTATACGA
AGACGATCAGATACCA
>G1BHP2T03DBXXV|2799|1
CCGCGGTAATTCCAGCTCCAATAGCGTATATTAAAGTTGTTGCCGTTAAAAAGCTCGTAG
TTGAACCTTGGCCCTGGCTGATCTGTCCTCCTAATCGAGCGCACGGATTCGGTCGGGGCT
TTCCTTCTGGGGAGCCCCATGCCCTTCACTGGGTGTGGCGGGGAACCAGGACTTTTACCT
TGAAAAATTAGAGTGTTCAAAGCAGGCCTTTGCTCGAATACATTAGCATGGAATAATAGA
ATAGGACATCGGTTCTATTTTGTTGGTTTCTAGGACCGCTGTAATGATTAACAGGGACAA
TTGGGGGCATTAGTATTCAGACGACAGAGGTGAAATTCTTGGACCGTCTGAAGACTGACT
ACTGCGAAAGCATTTGCCAAGAGTGTTTTCATTAATCAAGAACGAAAGTTAGAGGTTCGA
AGACGATCAGATACCGT
>G1BHP2T03DBY5R|2800|1
CTGCGGTAATTCCAGCTCCAATAGCGTATATTAAAGTTGTTGCCGTTAAAAAGCTCGTAG
TTGAACCTTGGCCCTGGCTGATCTGTCCTCCTAATCGAGCGCACGGATTCGGTCGGGGCT
TTCCTTCTGGGGAGCCCCATGCCCTTCACTGGGTGTGGCGGGGAACCAGGACTTTTACCT
TTGAAAAATTAAGAGTGTTTCAAAGACAGGCCTTTGTCTCGAATACATTAGCATGGAATA
ATAGAATAGGACATCGGTTCTATTTTGTTGGTTTCTTAGGACCGCTGTAATGATTAATAG
GGACAGTCGGGGGCGGTCAGTATTCAATTGTCAGAGGTGAAATTCTTGGATTTATTGAAG
ACTAACTACTGCGAAAGCATTCGCCAAGGATGTTTTTCATTAATCAGTGAACGAAAGTTA
GGGGAGTCGAAGACGATTAGATACCGT
>G1BHP2T03DDHCT|2801|1
CTGCGGTAATTCCAGCTCCAATAGCGTATATTAAAGTTGTTGCAGTTAAAAAGCTCGTAG
TTGAAGTTTGGTCTCGGACGCTGGGTCTGCTTAATTGCATGTACTTGACGGTCCGAGACT
TCCTTCTTGGTGAACGGCCGCCTTCGGGCGGTCCGGAACCAGGACTATTACTTTGAAAAA
TTAGAGTGTTCAAAGCAGGCCATAGGCCGAATATATTAGCATGGAATAACAGAATAGGAC
GTGCGGTTCTATTTTGTTGGTTTCTAGAACTGCCGTAATGATTAAAAGGGACAGCCGGGG
GCATTAGTATTTGCACGCTAGAGGTGAAATTCTTGGATTGTGCAAAGACTTCCTACTGCG
AAAGCATTTGCCAAGAATGTTTTTCATTAATCAAGAACGAAGGTTAGGGTATCG
>G2YL89K02CHLS7|2802|1
CCGCGGTAATTCCAGCTCCAATAGCGTATATTCAAAGTTGTTGCAAGTTAAAAAGCTCGT
AGTTGAATTTTGGCGCTGGTTGTGTGGTTTGGACTCACGTTCAACACTGCAGGACTGGGG
GCTTTCCTTCTAGGGAACTAGTGTGCCATTAATTTGGTGGGCTAGGGATCTAGGACTGTT
ACTTTGAAAAAATTAGAGTGTTTAAAACAGGCTTATGCTTGAATACATTAGCATGGATAA
CGGATAGGACTTGCTATTTTGTGGTTTAGGAGACAAAGTAATGATTAATAGGGACGGTTG
GGGGCATTAGTATTCAACAGTCAGAGGTGAAATTCTTGGATTTGTTGAAGACTAACTTCT
GCGAAAGCATTTGTCATGCACGCTTTCATTAATCAGGAACGAAAGTTAGGGGATCGAAGA
TGATCAG
>G2YL89K02CCXTB|2803|1
CTGCGGTAATTCCAGCTCCAATAGCGTATATTCAAGTTGTTGCAGTTAAAAGCTCGTAGT
TGAATTTTGGCGCTGGTTGTGTGGTTTGGACTCGCGTTCAATACTGCAGGACTGGCGCTT
TCCTTCTAGGGAACTAGCGTGCCATTAATTTGGTGGGCTAGGGATCTAGGACTGTTACTT
TGAAAAATTAGAGTGTTTAAAACAGGCTTATGCTTGAATACATTAGCATGGAATAACGGA
ATAGGACTTTGTCTTATTTTGTTGGTTTAGGAGACAAAGTAATGATTAATAGGGACGGGT
TAGGGGCATTAGTTATTCCACAGTCGAGAGGTGAAATTACTTGGATTTGTGGAAGACTAA
CTTCTGCGAAAGCATTTGTCCAGGCACGCTTTTCATTAAAGTCAGGAACGAAAGTTA
>HZI94JM04EGSM6|2804|1
CTGCGGTAATTCCAGCTCCAATAGCGTATATTAAAGTTGTTGCAAGTTAAAGCTCGTAGT
TGAATTTTGGCGCTGGTTGTGTGGTTTGGACTCACGTTCAACACTGCAGGACTGGGGCTT
TCCTTCTAGGGAACTAGTGTGCCATTAATTTGGTGGGCTAGGGATCTAGGACTGTTACTT
TGAAAAATTAGAGTGTTTAAAACAGGCTTATGCTTGAATACATTAGCATGGAATAACGGA
ATAGGACTTTGTCTTATTTTGTTGGTTTAGGAGACAAAGTAATGATTAATAGGGACGGTT
GGGGGCATTAGTATTCAACAGTCAGAGGTGAAATTCTTGGATTTGTTGAAGACTAACTTC
TGCGAAAGCAATTTGTCATGCAACGCTTTCATTAATCAGGAACGAAAGTTAGGGGATCGA
AGATGATCAGATACCAT
>GNV8VFP05FNJUY|2805|1
CCGCGGTAATTCCAGCTCCAATAGCGTATATTAAAGTTGTTGCAGTTAAAAAGCTCGTAG
TTGAACCTTGGACAAGGTGCGCGTGGTCTACCGCAAGGTATGACTGCGGCACTGCGTCTC
TTTAGGGGGACTCGATGCCTCGGTGTCGAGGTAACCCGTGTTACTGTGAAGAAATTAGAG
TGTTTAAAGCAGGCTATCGCTTGAATACATCAGCATGGAATAACAAGTTGGACTTTGCTC
CTACTTGTTGGTTTGAGGGGAAAGTAATGATTAATAGGGCCAGTTGGGGGCATTAGTATT
CAGTAGTCAGAGGTGAAATTCTTGGATTTACTGAAGACTAACTAGTGCGAAAGCATTTGC
CAAGGATGTTTTCATTAATCAAGAACGAAGTTAGGGATCGAAGATGATCAGATACCGT
>GNV8VFP05FNKQT|2806|1
CTGCGGTAATTCCAGCTCTAATAGCGTATATTAAAGTTGTTGCAGTTAAAAGCTCGTAGT
TGAACCTTGAGCCTGGCTGGCCGGTCCGCCTCACCGCGTGCACTGGTCCGGCCGGGTTTT
TCCTTCTGGGGAGCCGCATGCCCTTCACTGGGTGTGTCGGGGAACCAGGACTTTTACTTT
GAAAAAATTAGAGTGTTCAAAGCAGGCCTATGCTCGAATACATTAGCATGGAATAATAGA
ATAGGACGTGTGGTTCTATTTTGTTGGTTTCTAGGACCGCCGTAATGATTAATAGGGATA
GTCGGGGGCATCAGTATTCAATTGTCAGAGGTGAAATTCTTGGATTTATTGAAGACTAAC
TACTGCGAAAGCATTTGCCAAGGATGTTTCATAATCAGTGACGAAATTAGGGATCGAAGA
CG
>G1BHP2T03DC8QQ|2807|1
CTGCGGTAATTCCAGCTCCAATAGCGTATATTCAAGTTGTTGCAGTTAAAAAAGCTCGTA
GTTGAATTTTGGCGCTGGTTGTGTGGTTTGGACTCACGTTCAACACTGCAGGACTGGGGC
TTTCCTTCTAGGGAACTAGTGTGCCATTAATTTGGTGGGCTAGGGATCTAGGACTGTTAC
TTTGAAAAATTAGAGTGTTTAAAACAGGCTTATGCTTGAATACATTAGCATGGAATAACG
GAATAGGACTTTGTCTTATTTTGTTGGTTTAGGAGACAAAGTAATGATTAATAGGGACGG
TTGGGGGCGATTAGTATTCAACAGTCAGAGGTGAAATTCTTGGATTTGTTGAAGACTAAC
TTCTGCGAAAGCATTTGTCATGCACGCTTTTCATTAATCAGGAACGAAAGTTAGGGGAGT
CG
>G2YL89K02CHMTK|2808|1
CCGCGGTAATTCCAGCTCCAATAGCGTATATTCAAGTTGTTGCAGTTAAAAGCTCGTAGT
TGAATTTTGGCGCTGGTTGTGTGGTTTGGACTCGCGTTCAATACTGCAGGACTGGCGCTT
TCCTTCTAGGGAACTAGCGTTCCATTAATTTGGTGGGCTAGGGATCTAGGACTGTTACTT
TGAAAAATTAGAGTGTTTAAAACAGGCTTATGCTTGAATACATTAGCATGGAATAACGGA
ATAGGACTTTGTCTTATTTTGTTGGTTTAGGAGACAAAGTAATGATTAATAGGGACGGTT
AGGGGCAATTAGTATTCCACAGTCAGAGTGAAATTCTTGGATTTGTGGAAGACTAACTTC
TGCGAAAGCATTTGCCAGGCACGCTTTTCATTAATCAGGACGAAAGTTAGGGATCGAAGA
TGATCAGATACCA
>G2YL89K02CCT3N|2809|1
CCGCGGTAATTCCAGCTCCAATAGCGTATATTCAAGTTGTTGCAGTTAAAAGCTCGTAGT
TGAATTTTGGCGCTGGTTGTGTGGTTTGGACTCGCGTTCAATACTGCAGGACTGGCGCTT
TCCTTCTAGGGAACTAGCGTTCCATTAATTTGGTGGGCTAGGGATCTAGGACTGTTACTT
TGAAAAATTAAGAGTGTTTAAAACTAAGGCTTATTGCTTGAATACATTAGCATGGAATAA
CGGAATAGGACTTTGTCTTATTTTGTTGGTTTAGGAGACAAAGTAATTGATTAATAGGGA
CGGTTAGGGCGATTAGTATTCCACAGTCAGAGGTGAAATTCTTGGATTTGTGGAAGACTA
ACTTACTGCGAAAGCATTTGCCAGGCACGCTTTTCATTAATCAGGAACGAAAGTTAGGGA
GTCG
>G2YL89K02CHCUP|2885|1
CCGCGGTAATTCCAGCTCCAATAGCGTATATTCAAGTTGTTGCAGTTAAAAGCTCGTAGT
TGAATTTTGGCGCTGGTTGTGTGGTTTGGACTCGCGTTCAATACTGCAGGACTGGGCGCT
TTCCTTCTAGGGAACTAGCGTGCCATTAATTTGGTGGGCTAGGGATCTAGGACTAGTTAC
TTTGAAAAATTAGAGTGTTTAAAACAGGCTTATGCTTGAATACATTAGCATGGAATAACG
GAATAGGACTTTGTCTTATTTTGTTGGTTTAGGAGACAAAGTAATGATTAATAGGGACGG
TTAGGGGCAGTTAGTATTCCACAGTCAGAGGTGAAATTCTTGGATTTTGTGGAAGACTAA
ACTTCTGCGAAAGCAATTTGCCAGGCACGCTTTCATTAATCAGGAACGAAAGTTAGGGGA
TCGAAGATGATTAGATACCAT
>G7FSNLG04EKJ69|2893|1
CCGCGGTAATTCCAGCTCCAATAGCGTATATTCAAGTTGTTGCAGTTAAAAGCTCGTAGT
TGAATTTTGGCGCTGGTTGTGTGGTTTGGACTCGCGTTCAATACTGCAGGACTGGCGCTT
TCCTTCTAGGGAACTAGCGTGCCATTAATTTGGTGGGCTAGGGATCTAGGACTGTTACTT
TGAAAAATTAGAGTGTTTAAAACAGGCTTATGCTTGAATACATTAGCATGGAATAACGGA
ATAGGACTTTGTCTTATTTTGTGGTTTAGGAGACAAAGTAATGATTAATAGGGACGGTTA
GGGGCATTAGGTATTCCACAGTTCAGAGGTGAAATTCTGGATTTGTGGAAGACTAACTTC
TGCGAAAGCATTTGCCAGGCACGCTTTCATTAATCAGGAACGAAAGTTAGGGGAT
>G1BHP2T03CWFPI|2892|1
CTGCGGTAATTCCAGCTCCAATAGCGTATATTCAAGTTGTTGCAGTTAAAAAAGCTCGTA
GTTGAATTTTGGCGCTGGTTGTGTGGTTTGGACTCACGTTCAACACTGCATGACTGGGGC
TTTCCTTCTAGGGAACTAGTGTGCCATTAATTTGGTGGGCTAGGGATCTAGGACTGTTAC
TTTGAAAAATTAGAGTGTTTAAAACAGGCTTATGCTTGAATACATTAGCATGGAATAACG
GAATAGGACTTTGTCTTATTTTGTTGGTTTAGGAGACAAAGTAATGATTAATAGGGACAG
TTGGGGGCATTAGTATTTAATTGTCAGAGGTGAAATTCTTGGATTTATGAAAGACTAACT
ACTGCGAAAGCATTTGCCAAGGATGTTTTTCATTAATCAAGAACGAAAGTTAGGGGATCG
AAGATGATCAGATACCAA
>GNV8VFP05FLFFS|2891|1
CCGCGGTAATTCCAGCTCCAATAGCGTATATTAAAGTTGTTGCAGTTAAAAAGCTCGTAG
TCGAATTTCGGATTTGGCCTATTGGTCCACCTTATGGTCGGTACTGATTAGGTCGGATCT
TACCTTCTGGGGGAACGTTTGTGCTCTTTATTGAGTGTGATCGGGAACCAGAACATTTAC
TTTGAAAAAATTAGAGTGTTTAAGGCAGGCTTATGCTTGAATACATTAGCATGGAATAAT
GAAATAGGACTTTGGTTCTATTTTGTTGGTTTCTAGGACCAAAGTAATGATCAATAGGAA
CAGTTGGGGCGATTAGTATTGAAACGTTAGAGGTGAAATTCTTGGGATCGTTTCAAGACT
TACTACTGCGAAAGCATTTGCCAAGGATGTTTTCACTGATCAAGAACGAAAGTTAGGGAT
CGAAGACGATTAGATACC
>G2YL89K02CH2BB|2890|1
CCGCGGTAATTCCAGCTCCAATAGCGTATATTCAAGTTGTTGCAGTTAAAAGCTCGTAGT
TGAATTTTGGCGCTGGTTGTGTGGTTTGGACTCGCGTTCAATACTGCAGGACTGGCGCTT
TCCTTCTAGGGAACTAGCGTGCCATTAATTTGGTGGGCTAGGGATCTAGGACTGTTACTT
TGAAAAATTAGAGTGTTTAAAACAGGCTTACGCTTGAATACATTAGCATGGAATAACGGA
ATAGGTACTTTGTCTTATTTTGTTGGTTTAGGAGACAAAGTAATGATTAATAGGGACGGT
TAGGGGCATTAGTATTCCACAGTCAGAGGTGAAATTCTTGGATTTGTGGAAGACTAACTT
CTGCGAAAGCATTTGCCAGGCACGCTTTTCATTAATCAGGAACGAAAGTTAGGGGATCGA
AGACGATTAGATACCAT
>GNV8VFP05FLLG5|2889|1
CTGCGGTAATTCCAGCTCCAATAGCGTATATTAAAGTTGTTGCAGTTAAAAGCTCGTAGT
TGAACCTTGAGCCTGGCTGGCCGGTCCGCCTCACCGCGTGCACTGGTCCGGCCGGGTTTT
TCCTTCTGGGGAGCCGCATGCCCTTCACTGGGTGTGTCGGGGAACCAGGTACTTTTACTT
TAGAAAAATTAGAGTGTTCAAAGCAGGCCTATGCTCGAATACATTAGCATGGAATAATAG
AATAGGACGTGTGGTTCTATTTTGTTGGTTTCTAGGACCGCCGTAATGATTAATAGGATA
GTCGGGGCATCAGTATTCAATTGTCAGAGGTGAAATTCTTGGATTTATGAAGACTAACTA
CTGCGAAGCATTTGCCAAGGATGTTTTCATTAATCAGTGAACGAAGTTAGGGATCGAAGA
CGATTAGATACCAT
>G2YL89K02CDASP|2888|1
CTGCGGTAATTCCAGCTCCAATAGCGTATATTCAAGTTGTTGACAGTTAAAAGCTCGTAG
TTGAATTTTGGCGCTGGTTGTGTGGTTTGGACTCGCGTTCAATACTGCAGGACTGGCGCT
TTCCTTCTAGGGAACTAGCGTGCCATTAATTTGGTGGGCTAGGGATCTAGGACTGTTACT
TTGAAAAATTAGAGTGTTTAAAACAGGCTTATGCTTGAATACATTAGCATGGAATAACGG
AATAGGACTTGTCTTATTTTGTTGGTTTAGGAGACAAAGTAATGATTAATAGGGACGGTT
AGGGGCATTAGGTATTCCACGAGTCAGAGGTGAAATTCTTGGATTTGTAGGAAGACTAAC
TTCTGCGAAAGCATTTGCCAGGCACGCTTTCATTAATCAGGAACGAAAGTTAGGGGATCG
AAGACGATTAGATACCAT
>GNV8VFP05FM3I5|2887|1
CCGCGGTAATTCCAGCTCCAATAGCGTATATTAAAGTTGTTGCAGTTAAAAAGACTCGTA
GTTGAAACTTGGGCCTGGCTGGCAGGTCCGCCTCACCGCGTGTACTTGTCCGGCCGGGCC
TTTCCTTCTGGAGAACCTCATGCCCTTCACTGGGTGTGTTGGGGAACCAGGACTTTTACT
TTGAAAAAATTAGAGTGTTCAAAGCAGGCCTTTGCTCGAATACGTTAGCATGGAATAATA
GAATAGGACGTGCGGTCCTATTTTGTGGTTTCTAGGACCGCCGTAATGATTAATAGGGAC
AGTCGGGGCATCAGTATTCAATTGTCAGAGGTGAAATTCTTGGATTTATTGAAGACTAAC
TACTGCGAAAGCATTTGCCAAGGATGTTTCATTAATCAGTGAACGAAAGTTAGGGATCGA
AGAT
>HZI94JM04EIGYR|2886|1
CCGCGGTAATTCCAGCTCCAATAGCGTATATTAAAGTTGTTGCAGTTAAAAGCTCGTAGT
CGAATTTCGGATTTGGCCTACTGGTCCACCTTATGGTCGGTACTGGTTAGGTCGGATCTT
ACCTTCTGGGGAACGTTTGTGCTCTTTACTGAGTGTGATCGGGAACCAGAACATTTACTT
TGAAAAATTAGAGTGTTTAAGGCAGGCTTATGCTTGAATACATTAGCATGGAATAATGAA
ATAGGACTTTGGTTCTATTTTGTTGGTTTCTAGGACCAAAGTAATGATCAATAGGAACAG
TTGGGGGCATTAGTATTTAATTGTCAGAGGTGAAATTCTTGGATTTATGAAAGACTAACT
ACTGCGAAAGCATTTGCCAAGGATGTTTTCATTAATCAAGAACGAAAGTTAGGGGATCGA
AGACGATCAGATACCAT
>HZI94JM04EJP12|2894|1
CTGCGGTAATTCCAGCTCCAATAGCGTATATTCAAGTTGTTTTAAAAGCTCGTAGTTGAA
TTTTGGCGCTGGTTGTGTGGTTTGGACTCACGTTCAACACTGCAGGACTGGGGCTTTCCT
TCTAGGGAACTAGTGTGCCATTAATTTGGTGGGCTAGGGATCTAGGACTGTTACTTTGAA
AAATTAGAGTGGTTAAAAAATTAGAGTGTTTGAATACATTAGCATGGAATAACGGAATAG
GACTTTGTCTTATTTGTTGGTTTAGGAGACAAAGTAATGATTAATAGGGACGGTTGGGGG
CATTAGTATTCAACAGTCAGAGGTGAAATTCTTGGATTTGTTGAAGACTAACTTCTGCGA
AAGCATTTGTCATGCACGCTTTCATTAATCAGGAACGAAAGTTAGGGGATCGAAGATGAT
TAGATACCGT
>HZI94JM04EIJVP|2884|1
CTGCGGTAATTCCAGCTCCAATAGCGTATATTCAAGTTAGTTGCAGTTAAAAGCTCGTAG
TTGAATTTTGGCGCTGGTTGTGTGGTTTGGACTCACGTTCAACACTGCAGGACTGGGGCT
TTCCTTCTAGGGAACTAGTGTGCCATTAATTTGGTGGGCTAGGGATCTAGGACTTGTTAC
TTTGAAAAAATTAGAGTGTTTAAAACAGGCTTATGCTTGAATACATTAGCATGGAATAAC
GGAATAGGACTTTGTCTTATTTTGTTGGTTTAGGAGACAAAGTAATGATTAATAGGGACG
TTGGGGGGCATTAGTATTCAACAGTCAGAGGTTGAAATTCTTGGATTTGTTGAAGACTAA
CTTCTGCGAAAAGCATTTGTCATGCACGCTTTTCATTTAATCAGGAACGAAAAGTTAGGG
GGATCGGAAGACGAATCAGATACCGT
>HZI94JM04EILGM|2883|1
CTGCGGTAATTCCAGCTCCAATAGCGTATATTCAAGTTGTTGCAGTTAAAAGCTCGTAGT
TGAATTTTGGCGCTGGTTGTGTGGTTTGGACTCACGTTCAACACTGCAGGACTGGGGCTT
TCCTTCTAGGGAACTAGTGTGCCATTAATTTGGTGGGCTAGGGGATCTAGGACTGTTACT
TTGAAAAAATTAGAGTGTTTAAAACAGGCTTATGCTTGAATACATTAGCATGGAATAACG
GATAGGACTTTGTCTTATTTTGTTGGTTTAGGAGTACAATTGTAATGATTAATAGGGACG
GTTGGGGGCATTAGTATTCAACAGTCAGAGTGAAATTCTTGGATTTGTTGAAGACTAACT
TCTGCGAAAGCATTTGTCATGCACGCTTTCATTAATCAGGAACGAAAGTTAGGGGGATCG
AAGACGATCAGATACCGT
>H4GVBKB04EYYI2|2882|1
CTGCGGTAATTCCAGCTCCAATAGCGTATATTCAAGTTGTTGCAGTTAAAAAGCTCGTAG
TTGAATTTTGGCGCTGGTTGTGTGGTTTGGACTCGCGTTCAATACTGCAGGACTGGCGCT
TTCCTTCTAGGGAACTAGCGTGCCATTAATTTGGTGGGCTAGGGATCTAGGACTGTTACT
TTGAAAAAATTAGAGTGTTTAAAACAGGCTTATGCTTGAATACATTAGCATGGAATAACG
GAATAGGACTTTGTCTTATTTTGTGTTTAGGAGACAAAGTAATGATTAATAGGGACGTTA
GGGCGATTAGTATTCCACAGTCAGAGGTGAAATTCTTGGATTTGTGGAAGACTAACTTCT
GCGAAAGCATTTGCCAGGCACGCTTTCATTAATCAGGAACGAAAGTTAGGGATCGAAGAT
GA
>G7FSNLG04EINZH|2881|1
CTGCGGTAATTCCAGCTCCAATAGCGTATATTCAAGTTGTTGCAGTTAAAAGCTCGTAGT
TGAATTTTGGCGCTGGTCGTGTGGTTTGGACGAAAGTTCAACACTGCAGGACTGGGGCTT
TCCTTCTAGGGAACAAGTGTGCTATTAATTTAGTGGGCTTGGGATCTAGGACTGTTACTT
TGAAAAATTAGAGTGTTTAAAACAGGCTTATGCTTGAATACATTAGCATGGAATAACGGA
ATAGGACTTTGTCTTATTTTGTTGGTTTAGGAGACAAAGTAATGATTAATAGGGACGGAT
GGGGGCATTAGTATTCCAGAGTCAGAGGTGAAATTCTTGGATTTCTGGAAGACTAACTTC
TGCGAAAGCATTTGTCATGTACGCTCCCTTTAAATCAGGAACGAAAGTTAGGGGATCGAA
GATGATCAGATACCAT
>G1BHP2T03CYRZ9|2880|1
CCGCGGTAATTCCAGCTCCAATAGCGTATATTAAAGTTGTTGCCGTTAAAAAAGCTCGTA
GTTGAACCTTGGCCCTGGCTGATCTGTCCTCCTAATCGAGCGCACGGATTCGGTCGGGGC
TTTTCCTTCTGGGGAGCCCCATGCCCTTCACTGGGTGTGGCGGGGAACCAGGACTTTTAC
CTTGAAAAAATTAGAGTGTTCAAAGCAGGACCTTTGCTCGAATACATTAGCATGGAATAA
TAGAATAGGACATCGGTTCTATTTTGTTGGTTTCTAGGACCGCTGTAATGATTAATAGGG
ACAGTCGGGGGCGTCAGTATTCAATTGTCAGAGGTGAAATTCTTGGATTTATTGAAGACT
AACTACTGCGAAAGCATTCGCCAAGGATGTTTTCATTAATCAGTGAACGAAAGTTAGGGG
ATCGAAGATGATTAGA
>G1BHP2T03CYR4N|2879|1
CTGCGGTAATTCCAGCTCCAATAGCGTATATTAAAGTTGTTGCGGTTAAAAAGCTCGTAG
TTGAACCTTGGCCCTGGCTGATCTGTCCTCCTAATCGAGCGCACGGATTCGGTCGGGGCT
TTCCTTCTGGGGAGCCCCATGCCCTTCACTGGGTGTGGCGGGGAACCAGGACTTTTACCT
TGAAAAATTAGAGTGTTCAAAGCAGGCCTTTGTCTCGAATACATTTAGCATGGAATAATA
GAATAGGACATCGGTTCTATTTTGTTGGTTTCTAGGACCGCTGTAATGATTAATAGGGAC
AGTCGGGGGCGTCAGTATTCAATTGTCAGAGGTGAAATTCTTGGATTTATTGAAGACTAA
CTACTGCGAAAGCATTCGCCAAGGATGTTTTCATTAATCAGTGAACGAAAGTTAGGGGGA
TCGAAGATGATCAGATACCGT
>G1BHP2T03CYNQA|2878|1
CCGCGGTAATTCCAGCTCCAATAGCGTATATTAAAGTTGTTGCCGTTTAAAAAGCTCGTA
GTTGAACCTTGGCCCTGGCTGATCTGTCCTCCTAATCGAGCGCACGGATTCGGTCGGGGC
TTTCCTTCTGGGGAGCCCCATGCCCTTCACTGGGTGTGGCGGGGAACCAGGACTTTTACC
TTGAAAAAATTAGAGTGTTACAAAGCAGGCCTTTGCTCGAATACATTAGCATGGAATAAT
AGAATAGGACATCGGTTCTATTTTGTTGGTTTCTAGGACCGCTGTAATGATTAATAGGGA
CAGTCGGGGGCGTCAGGTATTCAATTGTCAGAGGTGAAATTCTTGGATTTATTGAAGACT
AAACTACTGCGAAAGCATTCGCCAAGGATGTTTTTCATTAATCAGTGAACGAAAGTTAGG
GGATCGAAGACGATTAGATACCGT
>G1BHP2T03CYNAT|2877|1
CCGCGGTAATTCCAGCTCCAATAGCGTATATTAAAGTTGTTGCCGTTAAAAAGCTCGTAG
TTGAACCTTGGCCCTGGCTGATCTGTCCTCCTAATCGAGCGCACGGATTCGGTCGGGGCT
TTCCTTCTGGGGAGCCCCATGCCCTTCACTGGGTGTGGCGGGGAACCAGGACTTTTACCT
TGAAAAAATTAGAGTGTTCAAAGCAGGCCTTTGCTCGAATACATTAGCATGGAATAATAG
AATAGGACATCGGTTCTATTTTGTTGGTTTCTAGGACCGCTGTAATGATTAATAGGGACA
GTCGGGGGCGTCATATTCAATTGTCAGAGGTGAAATTCTTGGATTTATTGAAGACTAACT
ACTGCGAAAGCATTCGCCAAAGGATGTTTTTCATTAATCAGTGAACGAAAGTTAGGGGAT
CGAAGACGATTAGATACCAT
>G7FSNLG04EKIXR|2895|1
CTGCGGTAATTCCAGCTCCAATAGCGTATATTAAAGTTGTTGACAGTTAAAAGCTCGTAG
TTGAATTTTGGCGCTGGTTGTGTGGTTTGGACTCGCGTTCAATACTTGCGAGGACTGGCG
CTTTCCTTCTAGGGAACTAGCGTGCCATTAATTTGGTGGGCTAGGGATCTAGGACTGTTA
ACTTTGAAAAATTAGAGTGTTTAAAACAGGCTTATGCTTGAATACATTAGCATGGAATAA
CGGAATAGGACTTTGTCTTATTTTGTTGGTTTAGGAGACAAAGTAATGATTAATAGGGAC
GGTTAGGGGCAGTAAGTATTCCACAGTCAGAGGTGAAATTACTTGGATTTGTGGAAGACT
AAACTTCTGCGAAAGCATTTGCCAGGCACGCTTTCATTAATCAGGAACGAAAGTTAGGGG
ATCGAAGATGATCAGATACCGT
>G2YL89K02CDJHV|2896|1
CTGCGGTAATTCCAGCTCCAATAGCGTATATTCAAAGTTGTTGCAGTTAAAAGCTCGTAG
TTGAATTTTGGCGCTGGTTGTGTGGTTTGGACTCGCGTTCAATACTGCAGGACTGGCGCT
TTCCTTCTAGGGAACTAGCGTGCCATTAATTTGGTGGGCTAGGGATCTAGGACTGTTACT
TTGAAAAATTAGAGTGTTTAAAACAGGCTTATGCTTGAATACATTAGCATGGAATAACGG
AATAGGACTTTGTCTTATTTTGTTGGTTTAGGTAGACAAAGTAATGATTAATAGGGACGG
TTAGGGGCATTAGTATTCCACAGTCAGAGGTGAAATTCTTGGATTTGTGGAAGACTAACT
TCTGCGAAAGCATTTGCCAGGCACGCTTTTCATTTAATCAGGAACGAAAGTTAGGGGATC
GAAGACGATTAGATACCGT
>G1BHP2T03CWL4H|2897|1
CCGCGGTAATTCCAGCTCCAATAGCGTATATTAAAGTTAGTTGCCGTTAAAAAAGACTCG
TAGTTGAACCTTGGCCCTGGCTGATCTGTCCTCCTAATCGAGCGCACGGATTCGGTCGGG
GCTTTCCTTCTGGGGAGCCCCATGCCCTTCACTGGGTGTGGCGGGGAACCAGGACTTTTA
CCTTGAAAAAATTAGAGTGTTCAAAGCAGGCCTTTGCTCGAATACATTAGCATGGAATAA
TAGAATAGGACATCGGTTCTATTTTGTTGGTTTCTAGGACCGCTGTAATGATTAATAGGG
ACAGTCGGGGGCGTCAGTATTCAATTGTCAGAGGTGAAATTCTTGGATTTTATTGAAAGA
CTAACACTGCGAAAGCATTCGCCAAGGATGTTTTTCATTAATCAGTGAACGAAAGTTAGG
GGATCGAAGACGATTAGAT
>G2YL89K02CDJE3|2898|1
CTGCGGTAATTCCAGCTCCAATAGCGTATATTCAAGTTGTTGCAGTTAAAAGCTCGTAGT
TGAATTTTGGCGCTGGTTGTGTGGTTTGGACTCGCGTTCAATACTGCAGGACTGGCGCTT
TCCTTCTAGGGAACTAGCGTTCCATTAATTTGGTGGGCTAGGGATCTAGGACTGTTACTT
TGAAAAATTAGAGTGTTTAAAACAGGCTTATGCTTGAATACATTAGCATGGAATAACGGA
ATAGGACTTTGTCTTATTTTGTTGGGTTTAGGTAGACAAAGTAATGATTAATAGGGACGG
TTAGGGGCGATTAGTATTCCACAGGTCAGAGGTGAAATTCTTGGATTTGTGGAAGACTAA
CTTCTGCGAAAGCATTTGCCAGGCACGCTTTCATTAATCAGGAACGAAAGTTAGGGGATC
GAAGACGATCAGATACCGT
>H7ATYXN07H8DZT|2899|1
CCGCGGTAATTCCAGCTCCAATAGCGTATATTAAAGTTGTTGCAGTTAAAAAGCTCGTAG
TTGAATTTTGGCGTTGGCTGGGTGGTCTTTGCGAACGCATAGCACTTTTCCGGCTGACGC
TTTCCTTCTGGCGAATAATTGTGCTATTTATTTAGTGCGATTGGGGAACCAGGACTTTTA
CTTTGAAAAAATTAGAGTGTTTAAAAGCAGGCTTACGCTTGAATACATTAGCATGGAATA
ATAAAATAGGACTTTGGTTTTATTTTGTTGGTTTTCGTAAACCAAAGTAATGATTAATAG
GGATAGTTGGGGGCATTAGTATTGAGCCGTCAGAGGTGAAATTCTTGGATTGGCTCAAGA
CTAACTTCTGCGAAAGCATTTTGCCAAGGAATGTTTTCATTAAATCAAGAACGAAAGTTA
GGGGATCGAAGACGATTAGATACCGT
>G1BHP2T03CWON6|2900|1
CCGCGGTAATTCCAGCTCCAATAGCGTATATTAAAGTTGTTGCGGTTAAAAAGCTCGTAG
TTGGATTTCTGCTGAGGACGATCGGTCCGCCCTCTGGGTGAGCATTGACTCGGCCTTGGC
ATCTTCTTGGAGAACGCCACTGCACTTGACTGTGTGGTGCGGTATCCAGGACTTTTACTT
GAGGAAATTAGAGTGTTCAAAGCAGGCCTTTGCTCGAATACATTAGCATGGAATAATAGA
ATAGGACATCGGTTCTATTTTGTTGGTTCTAGGACCGCTGTAATGATTAATAGGGACAGT
CGGGGGCGTCAGTATTCAATTGTCAGAGGTGAAATTCTTGGATTTTATTGAAGACTAACT
ACTGCGAAAGCATTCGCCAAGGATGTTTTCATTAATCAGTGAACGAAAGTTAGGGGATCG
AAGATGATCAGATACCAT
>HZI94JM04EJHJ4|2901|1
CTGCGGTAATTCCAGCTCCAATAGCGTATATTCAAGTTGTTAGCAGTTAAAAGCTCGTAG
TTGAATTTTGGCGCTGGATGTGTGGTTTGGACTCACGTTCAACACTGCAGGACTGGGGTT
TTCCTTCTAGGGAACTAGTGTGCCATTAATTTGGTGGGCTAGGGATCTAGGACTGTTACT
TTGAAAAAAATGAGTGTTTAAAACAGGCTTATGCTTGAATACATTAGCATGGAATAACGG
AATAGGACTTTGTCTTATTTTGTTGGTTTAGGAGACAAAGTAATGATTAATAGGGACGTT
GGGGGCATTAGTATCCAACAGTCAGAGGTGAAATTCTTGGATTTGTTGAAGACTAACTTC
TGCGAAAAGCATTTGTCATGCACGCTTTTCATTAATCAGGAACGAAAGTTAGGGGGATCG
AAGACGATCAGATACCAT
>G2YL89K02CHE4M|2902|1
CCGCGGTAATTCCAGCTCCAATAGCGTATATTCAAGTTGTTGCAGTTAAAAGCTCGTAGT
TGAATTTTGGCGCTGGTTGCGTGGTTTGGACTCGCGTTCAATACTGCAGGACTGGGCGCT
TTCCTTCTAGGGAACTAGCGTGCCATTAATTTGGTGGGCTAGGGATCTAGGACTGTTACT
TTAGAAAAATTAGAGTGTTTAAAACAGGCTTATGCTTGAATACATTAGCATGGAATAACG
GAATAGGACTTTGTCTTATTTTGTTGGTTTAGGAGACAAAGTAATGATTAATAGGGACGG
TTAGGGGCATTAGTATTCCACAGTCAGAGGTGAAATTCTTGGATTTGTGGAAGACTAACT
TCTGCGAAAGCATTTGCCAGGCACGTCTTTCATTAATCAGGAACGAAAGTTAGGGAT
>G1BHP2T03CWXMP|2903|1
CTGCGGTAATTCCAGCTCCAATAGCGTATATTAAAGTTGTTGCAGTTAAAAAGCTCGTAG
TTGAACCTTGGGCCTGGCTGGCCGGTCCGCCTCACCGCGTGTACTGGTCCGGCCGGGCCT
TTCCTTCTGGGGGAGCCGCATGCCCTTCACTGGGCGTGTCGGGGAACCAGGACTTTTACT
TTGAAAAAATTAGAGTGTTCAAAGCAGGCCTTTGCTCGAATACATTAGCATGGAATAATA
GAATAGGACGTGCGGTTCTATTTTGTTGGTTTCTAGGACCGCCGTAATGATTAATAGGGA
TAGTCGGGGGTGCTAGTATTGGGCGGCCAGAGGTGAAATTCTTGGATTCGCTCAAGACTA
ACTTATGCGAAAGCATTCACCAAGGATGTCTTCTTTAATCAAGAACGAAAGTTGGGGG
>G1BHP2T03CX0OW|2904|1
CTGCGGTAATTCCAGCTCCAATAGCGTATATTAAAGTTGTTGCCGTTAAAAAGCTCGTAG
TTGAACCTTGGCCCTGGCTGATCTGTCCTCCTAATCGAGCGCACGGATTCGGTCGGGGCT
TTCCTTCTGGGGAGGCCCCACTGCCCTTCACTGGGTGTGGCGGGGAACCAGGACTTTTAC
CTTTGAAAAATTAAGAGTGTTCAAAGACAGGCCTTTGTCTCGAATACATTAGCATGGAAT
AATAGAATAGGACATCGGTTCTATTTTGTTGGTTTCTAGGACCGCTGTAATGATTAATAG
GGACAGTCGGGGGCGGTCAGTATTCAATTGTCAGAGGTGAAATTCTTGGATTTATTGAAG
ACTAACTACTGCGAAAGCATTCGCCAAGGATGTTTTTCATTAATCAAGAACGAAAGTTAG
GGGAGTCGAAGACGATAAGATACCAT
>G2YL89K02CH4RV|2905|1
CCGCGGTAATTCCAGCTCCAATAGCGTATATTCAAGTTGTTGCAGTTAAAAAGCTCGTAG
TTGAATTTTGGCGCTGGTTGTGTGGTTTGGACTCGCGTTCAATACTGCAGGACTGGCGCT
TTCCTTCTAGGGAACTAGCGTGCCATTAATTTGGTGGGTTAGGATCTAGGACTGTTACTT
TGAAAAATTAGAGTGTTTAAAACAGGCTTATGCTTGAATACATTAGCATGGAATAACGGA
ATAGGACTTTGTCTTATTTTGTTGGTTTAGGAGACAAAGTAATGATTAATAGGGACGGTT
AGGGGCATTAGTATTCCACAGTCAGAGGTGAAATTCTTGGATTTGTGGAAGACTAACTTC
TGCGAAAAGCATTTGCCAGGCACGCTTTTCATTAATCAGGAACGAAAGTTAGGGGATCGA
AGATGATTAGATACCAT
>G2YL89K02CDEZY|2906|1
CCGCGGTAATTCCAGCTCCAATAGCGTATATTCAAGTTGTTGCAGTTAAAAGCTCGTAGT
TGAATTTTGGCGCTGGTTGTGTGGTTTGGACTCACGTTCAACACTGCAGGACTGGGGCTT
TCCTTCTAGGGAACTAGTGTGCCATTAATTTGGTGGGCTAGGGATCTAGGACTGTTACTT
TGAAAAATTAGAGTGTTTAAAACAGGCTTATGCTTGAATACATTATCATGGAATAACGGA
ATAGGACTTTGTCTTATTTTGTTGGTTTAGGAGACAAAGTAATGATTAATAGGGACGGTT
GGGGGCGATTAGTATTCAACAGTCAGAGGTGAAATTCTTGGATTTGTTTGAAGACTAACT
TCTGCGAAAGCATTTTGCCAGGCACGCTTTTCATTAATCAGGAACGAAAGTTTAGGGGAG
TCTAAGACGATCAGATACCAT
>GNV8VFP05FLO9Q|2907|1
CTGCGGTAATTCCAGCTCCAATAGCGTATATTAAAGTTGTTGCAGTTAAAAGCTCGTAGT
TGAACCTTGAGCCTGGCTGGCCGGTCCGCCTCACCGCGTGCACTGGTCCGGCCGGGTTTT
TCCTTCTGGGGAGCCGCATGCCCTTCACTGGGTGTGTCGGGGAACCAGGACTTTTACTTT
GAAAAATTAGAGTGTTCAAAGCAGGCCTATGCTCGAATACATTAGCATGGAATAATAGAA
TAGGACGTGTGGTTCTATTTTGTTGGTTTCTAGGACCGCCGTAATGATTAATAGGGATAG
TCGGGGGCATCAGTATTCAATTGTCAGAGGTGAAATTCTTGGATTTATTGAAAGACTAAC
TACTGCGAAAGCATTTGCCAAGGATGTTTTCATTAATCAAGAACGAAGTTAGGGGCTCGA
AGACGATTAGATACCGT
>G1BHP2T03CXEAD|2908|1
CCGCGGTAATTCCAGCTCCAATAGCGTATATTAAAGTTGTTGCCGTTAAAAAGCTCGTAG
TTGAACCTTGGCCCTGGCTGATCTGTCCTCCTAATCGAGCGCACGGATTCGGTCGGGGCT
TTCCTTCTGGGGAGCCCCATGCCCTTCACTGGTGTGGCGGGGAACCAGGACTTTTACCTT
GAAAAAATTAAGTAGTGTTACAAAGACAGGCCTTTGCTCGAATACATTAGCATGGAATAA
TAGAATAGGACATCGGTTCTATTTTGTTGGTTTCTAGGACCGCTGTAATGATTAATAGGG
ACAGTCGGGGGCGTCGAGTATTCAATTGTCAGAGGTGAAATTCTTGGATTTATTGAAGAC
TAACTACTGCGAAAGCATTCGCCAAGGATGTTTTCTATTAATCAGTGAACGAAAGTTAGG
GGATCGAAGATGATTAGATACCGT
>G1BHP2T03CXEB5|2909|1
CTGCGGTAATTCCAGCTCCAATAGCGTATATTAAAGTTGTTGCCGTTAAAAAGACTCGTA
GTTGAACCTTGGCCCTGGCTGATCTGTCCTCCTAATCGAGCGCACGGATTCGGTCGGGGC
TTTTCCTTCTGGGGAGCCCCATGCCCTTTCACTGGGGTGTGGCGGGGAACCAGGACTTTT
ACCTTGAAAAATTAGAAGTGTTCAAAGCAGGCCTTTGCTCGAATACATTAGCATGGAATA
ATAGAATAGGACATCGGTTCTATTTTGTTGGTTTCTAGGACCGCTGTAATGATTAATAGG
GACAGTCGGGGGCGGTCAGTATTCAATTGTCAGAGGTGAAATTCTTGGATTTATTGAAGA
CTAACACTGCGAAAGCATTCGCCAAGGATGTTTTTCATTAATCAAGTGAACGAAAGTTAG
GGGATCGAAGATGATCAGATACCAT
>G7FSNLG04EDT9C|2852|1
CTGCGGTAATTCCAGCTCCAATAGCGTATATTCAAGTTGTTGCAGTTAAAAGCTCGTAGT
TGAATTTTGGCGCTGGTTGTGTGGTTTGGACTCGCGTTCAATACTGCAGGACTGGCGCTT
TCCTTCTAGGGAACTAGCGTGCCATTAATTTGGTGGCTAGGGATCTAGGACTGTTACTTT
GAAAAATTAGAGTGTTTAAAACAGGCTTATGCTTGAATACATTAGCATGGAATAACGGAA
TAGGACTTTGTCTTATTTTGTTGGTTTAGGTAGACAAAGTAATGATTAAATAGGGACGGT
TAGGGTCATTAGTATTCCACAGTCAGAGGTGAAATACTTGGATTTGTGGAAGACTAACTT
CTGCGAAAGCATTTTGCCAGGCACGCTTTCATTAATCAGGACGAAAGTTAGGGGATCGAA
GACGATCAGATACCGT
>G1BHP2T03DEGFF|2860|1
CTGCGGTAATTCCAGCTCCAATAGCGTATATTCAAGTTGTTGCAAGTTAAAAAAGCTCGT
AGTTGAATTTTGGCGCTGGTTGTGTGGTTTGGACTCGCGTTCAATACTGCAGGACTGGCG
CTTTCCTTCTAGGGGAACTAGCGTGCCATTAATTTGGTGGGCTAGGGATCTAGGACTGTT
ACTTTGAAAAATTAGAGTGTTTAAAACAGGCTTATGCTTGAATACATTAGCATGGAATAA
CGGAATAGGACTTTGTCTTATTTTGTTGGTTTAGGAGACAAAGTAATGATTAATAGGGAC
GGTTAGGGGCGATTAGTAGTTCCACAGTCAGAGGTGAAATTCTTGGAATTTTGTGGAAGA
CTAACTTCTGCGAAAGCATTTACCAAGGATGTTTTCATTAATC
>G7FSNLG04EDIQJ|2859|1
CTGCGGTAATTCCAGCTCCAATAGCGTATATTAAAGTTGTTGCAGTTAAAAGCTCGTAGT
TGGATTTCTGCCGAGGACGACCGGTCCGCCCACTGGGTGAGTATCTGGCTCGGCCTGGGC
ATCTTCTTGGAGAACGTAACTGCACTTGACTGTGTGGTGCGGTATCCAGGACTTTTACTT
TGAGGAAATTAGAGTGTTCAAAGCAGGCCTTTGCTCGAATACATTAGCATGGAATAATAG
AATAGGACGTGCGGTTCTATTTTGTTGGTTTCTAGGACCGCCGTAATGATTAATAGGGAT
AGTCGGGGGCGATCAGTATTCAATTGTCAGAGGTGAATTCTTGGATTTATTGAAGACTAA
CTACTGCGAAAGCATTTGCCAAGGATGTTTTCATTAATCAGTGAACGAAAGTTAGGGATC
GAAGACGATTAGATACCAT
>HZI94JM04EFP14|2858|1
CCGCGGTAATTCCAGCTCCAATAGCGTATATTAAAGTTGTTGCAGTTAAAAGCTCGTAGT
CGAATTTCGGATTTGGCCTATTGGTCCACCTTATGGTCGGTACTGATTAGGTCGGATCTT
ACCTTCTGGGGAACGTTTGTGCTCTTTATTGAGTGTGATTGGGAACCAGAACATTTACTT
TGAAAAATTAGAGTGTTTAAGGCAGGCTTATGCTTGAATACATTAGCATGGAATAATGAA
ATAGGACTTTGGTTCTATTTGTTGGTTTGCGCACTGAGGTAATGATTAAGAGGGACAGTT
GGGGGTATTCGTATTTCATTGTCAGAGGTGAAATTCTTGGATTTCTGAAAGACGAACTAC
TGCGAAAGCATTTACCAAGGATGTTTTCATTAATCAAGAACGAAAGTTAGGGGATCGAAG
ACGATCAGATACCAT
>G7FSNLG04EDIWV|2857|1
CCGCGGTAATTCCAGCTCCAATAGCGTATATTAAAGTTGTTGCAGTTAAAAGCTCGTAGT
TGAACCTTGGGCCTGGCTGGCCGGTCCGCCTCACCGCGTGTACTGGTCCGGCCGGGCCTT
TCCTTCTGGGGAGCCGCATGCCCTTCACTGGGCGTGTCGGGGAACCAGGACTTTTACTTT
GAAAAATTAGAGTGTTCAAAGCAGGCTTACGCCGTTGAATATATTAGCATGGAATAATAA
GATAAGCTTTTCGAGCTATTTTGTTGGTTTGCGCCCGAGAAGAATGATTAATAGGGACAG
TTGTGGGTATTCGTATTCCATTGTCAGAGGTGAAATTCTTGGATTTCTGGAAGACGAACT
AATGCGAAAGCATTTACCAAGGATGTTTTCATTAATCAAGAACGAAAGTTAGGGATCGAA
G
>HZI94JM04EFQ29|2856|1
CCGCGGTAATTCCAGCTCCAATAGCGTATATTCAAGTTGTTGCAGTTAAAAGCTCGTAGT
TGTAATTTTGGCGCTGGTTGTGTGGTTTGGACTCACGTTCAACACTGCAGGACGTGGGGC
TTTCCTTCTAGGGAACTAGTGTGCCATTAATTTGGTGGGCTAGGGATCTAGGACTGTTAC
TTTAGAAAAAATTAGAGTAGTTTAAAACAGGCTTATGCTTGAATACATTAGCATGGAATA
ACGGAATAGGACTTTGTCTTTATTTTGTTGGTTTAGGAGACAAAGTAATGATTAATAGGG
ACGGGTTGGGGGCATTAGTATTCAACAGTCAGAGGTGAAATTCTTGGATTTGTTGAAGAC
TAACTTCTGCGAAAGCATTTGTCATGCACGCTTTCATTAATCAGGAACGAAAGTTAGGGG
ATCGAAGACGATCAGATACCGT
>G1BHP2T03DEBQP|2855|1
CTGCGGTAATTCCAGCTCCAATAGCGTATATTAAAGTTGTTGCCGTTAAAAAAGCTCGTA
GTTGAACCTTGGCCCTGGCTGATCTGTCCTCCTAATCGAGCGCACGGATTCGGTCGGGGC
TTTCCTTCTGGGGAGCCCCATGCCCTTCACTGGGTGTGGCGGGGAACCAGGACTTTTACC
TTGAAAAAATTAGAGTGTTCAAAGCAGGCCTTTGCTCGAATACATTAGCATGGAATAATG
GAATAGGACTACGGTCTCTTTGTTGGTTTGAGGGACTGCAGTAATGATTAATAAGGGATA
GTTGGGGGCATTAGTATTTAATTGTCAGAGGTGGAATTCTCGGATTTGTTAAAGACTAAC
TTATGCGAAAGCATTTGCCAAGGATGTTTTCATTAATCAAGAACGAAAGTTAGGGGATCA
AAGACGATTAGATACCGT
>HZI94JM04EFS3E|2854|1
CTGCGGTAATTCCAGCTCCAATAGCGTATATTCAAGTTGTTGCAGTTAAAAGCTCGTAGT
TGAATTTTGGCGCTGGTTGTGTGGTTTGGACTCACGTTCAACACTGCAGGACTGGGGCTT
TCCTTCTAGGGAACTAGTGTGCCATTAATTTGGTGGGCTAGGGATCTAGGACTGTTACTT
TGAAAAATTAAGAGTGTTTAAAACAAGGCTTATGCTTGAATACATTAGCATGGAATAACG
GAATAGGACTTTGTCTTATTTTGTTGGTTTAGGAGACAAAGTAATGATTAATAGGGACGG
TTGGGGGCGATTAGTATTCAACAGTCAGAGGTGAAATTCTTGGATTTGTTGAAGACTAAC
TTCTGCGAAAGCATTTGTCATGCACGCTTTCATTAATCAGGAACGAAAGTTAGGGGGATC
GAAGACGATCAGATACCGT
>HZI94JM04EFSRP|2853|1
CTGCGGTAATTCCAGCTCCAATAGCGTATATTAAAGTTGTTGCGGTTAAAAAGCTCGTAG
TTGAATTTTGGCGCTGGTTGTGTGGTTTGGACTCACGTTCAACACTGCAGGACTGGGGCT
TTCCTTCTAGGGAACTAGTGTGCCATTAATTTGGTGGGCTAGGGATCTAGGACTGTTACT
TTGAAAAAATTTAGAGTGTTTAAAACAGGCTTATGCTTGAATACATTAGCATGGAATAAC
GGAATAGGACTTTGCTTATTTTGTGGTTTAGGAGACAAAGTAATGATTAATAGGGACGTT
GGGGGCATTAGTATTCAACAGTCAGAGGTGAAATTCTTGGATTTGTTGAAGACTAACTTC
TGCGAAAAGCAATTTGTCATGCAACGCTTTTCATTAATCAGGAACGAAAGTTAGGGGATC
GAAGATGATTAGATACC
>H7ATYXN07IB00T|2861|1
CTGCGGTAATTCCAGCTCCAATAGCGTATATTAAAGTTGTTGCAGTTAAAAAGCTCGTAG
TTGAATTTTGGCGTTGGCTGGGTGGTCTTTGCGAACGCATAGCACTTTTCCGGCTGACGC
TTTCCTTCTGGCGAATAATTGTGCTATTTATTTAGTGCGATTGGGAACCAGGACTTTTAC
TTTGAAAAAATTAAGAGTGTTTAAAGACAGGCTTACGCTTGAATACATTAGCATGGAATA
ATAAAATAGGACTTTGGTTTTATTTTGTTGGTTTTCGTAACCAAAGTAATAGATAATAGG
ATAGTTGGGGGCGATTAGTATTGTAGCCGTCAGAGGTGAATTACTTGGATTGGCTCAAGA
CTAAACTTCTGCGAAAGACATTTGTCCAAGGATGTTTTCTATTAATCAAGAACGAAAGTT
AAGGGGAGTCGAAGAT
>G7FSNLG04EG7D8|2851|1
CCGCGGTAATTCCAGCTCCAATAGCGTATATTCAAGTTGTTGCAGTTAAAAGCTCGTAGT
TGAATTTTGGCACTGGTTGTGTGGTTTGGACTCGCGTTCAATACTGCAGGACTGGCGCTT
TCCTTCTAGGGAACTAGCGTGCCATTAATTTGGTGGGCTAGGGATCTAGGACTGTTACTT
TGAAAAATTAGAGTGTTTAAAACAGGCTTATGCTTGAATACATTAGCATGGAATAACGGA
ATAGGACTTTGTCTTATTTGTTGGTTTAGGAGACAAAGTAATGATTAATAGGGACGGTTA
GGGGCATTAGTATTCCACAGGTCAGAGGTGAAATTCTTGGATTTGTGGAAGACTAACTTC
TGCGAAAGCATTTGCCAGGCACGCTTTCATTAATCAGGAACG
>GNV8VFP05FO8J0|2850|1
CTGCGGTAATTCCAGCTCCAATAGCGTATATTCAAGTTGTTGCAGTTAAAAAGCTCGTAG
TTGAATTTTGGCGCTGGTTGTGTGGTTTGGACTCACGTTCAACACTGCAGGACTGGGGCT
TTCCTTCTAGGGAACTAGTGTGCCATTAATTTGGTGGGCTAGGGATCTAGGACTGTTACT
TTGAAAAAATTAGAGTGTTTAAAACAGGCTTATGCTTGAATACATTAGCATGGAATAACG
GAATAGGACTTTGTCTTATTTTGTGGTTTAGGAGACAAAGTAATGATTAATAGGGACGTT
GGGGCATTAGTATTCAACAGTCAGAGGTGAAATTCTTGGATTTTGTTGAAGACTAAACTT
CTGCGAAAGCATTTGTCATGCACGCTTTCATTAAATCAGGAACGAAAGTTAGGGAT
>HZI94JM04EFWX4|2849|1
CTGCGGTAATTCCAGCTCCAATAGCGTATATTCAAGTTGTTGCAGTTAAAAGCTCGTAGT
TGAATTTTGGCGCTGGTTGTGTGGTTTGGACTCACGTTCAACACTGCAGGATTGGGGCTT
TCCTTCTAGGGAACTAGTGTGCCATTAATTTGGTGGGCTAGGGATCTAGGACTGTTACTT
TGAAAAAATTAGAAGTGTTTAAAACAGGCTTATGCTTGAATACATTAGCATGGAATAACG
GAATAGGACTTTGTCTTATTTGTTGGTTAGGAGACAAAGTAATGATTAATAGGGACGGTT
GGGGGCATTAGTATTCGAACAGTCAGAGGTGAAATTCTTGGATTTGTTGAAGACTAACTT
CTGCGAAAGCATTTGCATGCAACGCTTTCATTAATCAGGAACGAAAGTTAGGGGGATCGA
AGATGATCAGATACCGT
>G2YL89K02CCMJ7|2848|1
CCGCGGTAATTCCAGCTCCAATAGCGTATATTCAAGTTGTTGCAAGTTAAAAGCTCGTAG
TTGAATTTTGGCGCTGGTTGTGTGGTTTGGACTCGCGTTCAATACTGCAGGACTGGCGCT
TTTCCTTCTAGGGAACTAGCGTGCCATTAATTTGGTGGGCTAGGGATCTAGGACTGTTAC
TTTGAAAAAATTAGAGTGTTTAAAACAGGCTTATGCTTGAATACATTAGCATGGAATAAC
GGAATAGGACTTTGTCTTATTTTGTTGGTTTAGGAGACAAAGTAATGATTAATAGGGACG
TTAGGGGCATTAGTATTCCACAGTCAGAGGTGAAATTCTTGGATTTTGTGGAAGACTAAA
CTTCTGCGAAAGCATTTGCCAGGCACGCTTTCATTAATCAGGAACGAAAGTTAGGGAT
>G1BHP2T03DE2OW|2847|1
CTGCGGTAATTCCAGCTCCAATAGCGTATATTAAAGTTGTTGCCGTTAAAAAAGCTCGTA
GTTGAACCTTGGCCCTGGCTGATCTGTCCTCCTAATCGAGCGCACGGATTCGGTCGGGGC
TTTCCTTCTGGGGAGCCCCATGCCCTTCACTGGGTGTGGCGGGGAACCAGGACTTTTACC
TTGAAAAATTAGAGTGTTCAAAGCAGGCCTTTGCTCGAATACATTAGCATGGAATAATAG
AATAGGACATCGGTTCTATTTTGTTGGTTTCTAGGACCGCTGTAATGATTAATAGGGACA
GTCGGGGGCGTCAGTATTCAATTGTCAGAGGGTGAAAATTCTTGGATTTATTGAAGACTA
AACTACTGCGAAAGCATTCGCCAAGGATGTTTTTCATTAAATCAGTGAACGAAAGTTAGG
GGAGTCGAAGACGATCAGATACCGT
>GNV8VFP05FO6W7|2846|1
CCGCGGTAATTCCAGCTCCAATAGCGTATATTAAAGTTGTTGCAGTTAAAAAGCTCGTAG
TTGAACCTTGAGCCTGGCTGGCCGGTCCGCCTCACCGCGTGCACTGGTCCGGCCGGGTTT
TTTCCTTCTGGGGAGCCGCATGCCCTTCACTGGGTGTGTCGGGGAACCAGGACTTTTACT
TTGAAAAAATTAGAGTGTTCAAAGCAGGCCTATGCTCGAATACATTAGCATGGAATAATA
GAATAGGACGTGTGGTTCTATTTTGTTGGTTTCTAGGACCGAAGTAATGATTAATAGGGA
CAGTTGGGGGCATTCATATTCCAATGTCAGAGGTGAAATTCTTGGATTATCGGAAGATGA
ACTTCTGCGAAAGCATCTGCCAAGGATGTTTTCATTGATCAAGAACGAAAGTTAGGGATC
GAAGACGATCAGATACCAT
>G1BHP2T03DE0KM|2845|1
CCGCGGTAATTCCAGCTCCAATAGCGTATATTAAAGTTGTTGCAGTTAAAAGCTCGTAGT
TGAAGTTTGGTCTCGGACGCTGGGTCTGCTTAATTGCATGTACTTGACGGTCCGAGACTT
CCTTCTTGGTGAACGGCCGCCTTCGGGCGGTCCGGAACCAGGACTATTACTTTGAAAAAT
TAAGAGTGTTCAAAGCAGGCCATAGGCCCGAATATATTAGCATGGAATAACAGAATAGGA
CGTGCGGTTCTATTTTGTTGGTTTCTAGAACTGCCGTAATGATTAAAAGGGACAGCCGGG
GCGATTAGTATTTGCACGCTAGAGGTGAAATTCTTGGATTGTGCAAAGACTTCCTACTGC
GAAAGCATTTGCCAAGAATGTTTTTCATTAATTCAAGAACGAAGGTTAGGGTATCGAAAA
CG
>G7FSNLG04EEEP6|2777|1
CCGCGGTAATTCCAGCTCCAATAGCGTATATTCAAGTTGTTGCAGTTAAAAGCTCGTAGT
TGAATTTTGCGCTGGTTGTGTGGTTTGGACTCGCGTTCAATACTGCAGGACTGGCGCTTT
CCTTCTAGGGAACTAGCGTGCCATTAATTTGGTGGGCTAGGGATCTAGGACTGTTACTTT
GAAAAATTAGAGTGTTTAAAACAGGCTTATGCTTGAATACATTAGCATGGAATAACGGAA
TAGGACTTTGTCTTATTTTGTTGGTTTAGGAGACAAAGTAATGATTAATAGGGACGGTTA
GGGCATTAGTATTCCACAGTCAGAGGTGAAATTCTTGGATTTGTGGAAGACTAACTTCTG
CGAAAGCATTTGCCAGGCACGCTTTCATTAATCAGGAACGAAAGTTAGGGGATCGAAGAC
GATCAGA
>H7ATYXN07IB71L|2862|1
CCGCGGTAATTCCAGCTCCAATAGCGTATATTAAAGTTGTTGCAGTTAAAAAGACTCGTA
GTTGAATTTTGGTCGTTGGCTGGGTGGGTCTTTGTCGAACGCATAGCACTTTTCCGGTCT
GACGCTTTCCTTCTGGCGAATAATTGTGCTATTTATTTAGTGCGATTGGGAACCAGGACT
TTTACTTTGAAAAAATTAAGAGTGTTTAAAGTACAGGCTTACGCTTGAATACATTAGCAT
GGAATAATAAAATAAGGACTTTGGTTTTATTTTTGTTTGGTTTTCGGTAAACCAAAGTAA
TAGATTAATAGGGATAGTTGGGGGCGATTAGTATTGAGCCGTCAGAGGTGAAATTCTTGG
ATTGGCTCAAGACTAACTTCTGCGAAAGCATTTGCCAAGGA
>G1BHP2T03CYMPE|2863|1
CTGCGGTAATTCCAGCTCCAATAGCGTATATTCAAGTTGTTGCAGTTAAAAAAGCTCGTA
GTTGAATTTTGGCGCTGGTTGTGTGGTTTGGACTCGCGTTCAATACTGCAGGACTGGCGC
TTTCCTTCTAGGGAACTAGCGTGCCATTAATTTGGTGGGCTAGGGATCTAGGACTGTTAC
TTTGAAAAATTAGAGTGTTTAAAACAGGCTTATGCTTGAATACATTAGCATGGAATAACG
GAATAGGACTTTGTCTTATTTTGTTGGTTTAGGAGACAAAGTAATGATTAATAGGGACGT
TAGGGGCATTAGTATTCCACAGTCAGAGGTGAAAATTCTTGGATTTGTGGAAGACTAAAC
TTCTGCGAAAAGCATTTGCCAGGCACGCTTTCATTAATCAGGAACGAAAGTTAGGGGATC
GAAGACGATTAGATACCAT
>H5UPSLG05F1YEC|2864|1
CCGCGGTAATTCCAGCTCCAATAGCGTATATTCAAGTTGTTGCAGTTAAAAAGCTCGTAG
TTGAATTTTGGCGCTGGTTGTGTGGTTTGGACTCACGTTCAACACTGCAGGACTGGGGCT
TTCCTTCTAGGGAACTAGTGTGCCATTAATTTGGTGGGCTAGGGATCTAGGACTGTTACT
TTGAAAAATTAGAGTGTTTAAAACAGGCTTATGCTTGAATACATTAGCATGGAATAACGG
AATAGGACTTTGTCTTATTTTGTTGGTTTAGGAGACAAAGTAATGATTAATAGGGACGGT
TGGGGGCATTAGTATTCAACAGTCAGAGGTGAAATTCTTGGATTTGTTGAAGACTAACTT
CTGCGAAAGCATTTGCCAAGGATGTTTTCATTGATCAAGAACGAAAGTTAGGGGATCGAA
GACGATTAGATACCGT
>G1BHP2T03CY1JT|2865|1
CTGCGGTAATTCCAGCTCCAATAGCGTATATTAAAAGTTGTTGCGGTTAAAAAAGCTCGT
AGTTGGATTTCTGCCGAGGACGACCGGTCCGCCCTCTGGGTGAGCATCTGGCTCGACCTG
GGCATCTTCTTGGAGAACGTGGCTGCACTTGATTGTGTGGTGCGGTATCCAGGACTTTTA
CTTTGAGGAAATTTGAGTGTTTCAAGCAGGCCTACGCCCGAATACATTAGCATGGAATAA
TAGAATAGGACGCGCGTTCCCATTTTGTTGGTTTCTGAGATCGCCGTAATGATTAATAGG
GATAGTTGGGGGCGATTTGTATTCCGTCGTCAGGGGTGAAATTCTTGGATTGCCGGAAGA
CAAACTATTGCGAAAGCATTTGCCAAGGATGTTTTCTATTGATCAAGAACGAAGGAAGGG
GGAGTCGAAGATGATCAGATACC
>G1BHP2T03CY4UB|2866|1
CTGCGGTAATTCCAGCTCCAATAGCGTATATTAAAGTTGTTGCCGTTAAAAAAGCTCGTA
GTTGAACCTTGGCCCTGGCTGATCTGTCCTCCTAATCGAGCGCACGGATTCGGTCGGGGC
GTTTCCTTCTGGGGAGCCCCATGCCCTTCACTGGGTGTGGCGGGGTAACCAGGACTTTTA
ACCTTGAAAAAATTAGAGTAGTTCAAAGCAGGCCTTTTGCTCGAATACATTAGCATGGAA
TAAATAGAATAGGACATCGGTTCTATTTTTGTTGGTTTCTAGGACCGCTGTAATGATTAA
TAGGGACAGTCGGGGGCGTCAGTATTCAATTGTCAGAGGTGAAATTCTTTGGATTTATTG
AAGACTAACTACTAGCGAAAGCATTCGACCAAGGATGTTTTCATTAATCAGTGAACGAAA
GTTAGGGGATCGAAGACGATCAGATACCAT
>HZI94JM04EIZBO|2867|1
CCGCGGTAATTCCAGCTCCAATAGCGTATATTCAAGTTGTTGCAGTTAAAAGCTCGTAGT
TGAATTTTGGCGCTGGTTGTGTGGTTTGGACTCACGTTCAACACTGCAGGACTGGGGCTT
TCCTTCTAGGGAACTAGTGTGCCATTAATTTGGTGGGCTAGGGATCTAGGACTGTTACTT
TGAAAAAATTAGAGTGTTTAAAACAGGCTTATGCTTGAATACATTAGCATGGAATAACGG
AATAGGACTTTGTCTTAATTTTGTTGGTTTAGGAGACAAAGTAATGATTAGTAGGGACGT
TGGGGGCATTAGTATTCAACAGTCAGAGGTGAAATTCTTGGATTTGTTGAAGACTAAACT
TTCTGCGAAAAGCAATTTGTCATGCACGCTTTTCATTAATCAGGTAACGAAAGTTAGGGA
TCGAAGATAGATTAGATACCAT
>G1BHP2T03CY7YO|2868|1
CTGCGGTAATTCCAGCTCCAATAGCGTATATTAAAGTTGTTTAGCCGTTAAAAAAGCTCG
TAGTCGAACTTCGGTCCCTGTTGGTCGGTCCGCCTTCTTGGTGTGTACTTACTCAACGGG
GACTTACCTCCTGGTGAACTGCGATGTCCTTTACTGGGTGTCGTAGCGAACTAGGACGTT
TACTTTGAAAAAATTAGAGTGTTCAAAGACAGGCCTACGCCCGAATACATTAGCATGGAA
TAATAGAATAGGACGCGCGTTCCCATTTTGTTGGTTTCTGAGATCGCCGTAATGATTAAT
AGGGATAGTTGGGGGCATTTGTATTCCGTCGTCAGAGGTGAAATTCTTGGATTGCCGGAA
GACAAACTATTGCGAAAGCATTTGCCAAGGATGTTTTTCATTGATCAAGAACGAAGGAAG
GGGGATCGAAGACGATTAGATACCAT
>G2YL89K02CDC2Y|2869|1
CTGCGGTAATTCCAGCTCCAATAGCGTATATTAAAGTTGTTGCAGTTAAAAGCTCGTAGT
TGAATTTTGGCGCTGGTTGTGTGGTTTGGACTCACGTTCAACACTGCAGGACTGGGGCTT
TCCTTCTAGGGAACTAGTGTGCCATTAATTTGGTGGGCTAGGGATCTAGGACTGTTACTT
TGAAAAATTAGAGTGTTTAAAACAGGCTTATGCTTGAATACATTAGCATGGAATAACGGA
ATAGGACTTTGTCTTATTTTGTTGGTTTAGGATACAAAGTAATGATTAATAGGGACGGTT
GGGGGCATTAGTATTCAACAGTCAGAGGTGAAATTCTTGGATTTGTTGAAGACTAACTTC
TGCGAAAGCATTTGTCATGCACGCTTTCATTAATCAGAACGAAAGTTAGGGATCGAAGAC
GATCAGATACCAT
>G1BHP2T03CYAPJ|2870|1
CCGCGGTAATTCCAGCTCCAATAGCGTATATTAAAGTTGTTGCCGTTAAAAAAGCTACGT
AGTTGAACCTTGGCCCTGGCTGATCTGTCCTCCTAATCGAGCGCACGGATTCGGTCGGGG
TCTTTCCTTCTGGGGAGCCCCATGCCCTTTCACTGGGTGTGGCGGGGAACCAGGACTTTT
TACCTTGAAAAAATTAGAGTGTTCAAAGCAGGCCTTTGCTCGAATACATTAGCATGGAAT
AATAGAATAGGACATCGGTTCATTTTGTTGGTTTCTAGGACCGCTGTAATGATTAATAGG
GACAGTCGGGGGCGTCGAGTATTCAATTGTCAGAGGTGAAATTCTTGGATTTATTGAAGA
CTAACTACTGCGAAAGCATTCGCCAAGGATGTTTTTCATTAATCAGTGAACGAAAGTTAG
GGGATCGAAGACGATCAGATACCGT
>GNV8VFP05FM02C|2871|1
CTGCGGTAATTCCAGCTCCAATAGCGTATATTAAAGTTGTTGCAGTTAAAAAGCTCGTAG
TTGAACCTTGAGCCTGGCTGGCCGGTCCGCCTCACCGCGTGCACTGGTCCGGCCGGGTTT
TTCTTCTGGGAGGCCGCATGCCCTTCACTGGGTGTGTCGGGGAACCGAGGACTTTTACTT
TGAAAAATTAAGAGTGTTCAAAGACAGGCCTATGCTCGAATACATTAGCATGGAATAATA
GAATAGGACGTGTGGTTCTATTTTGTTGGTTTCTAGGACCGAAGTAATGATTAATAGGGA
CAGTTGGGGGCGATTCATATTCCATTGTCAGAGGTGAAATTCTTGGATTAACGGAAGATG
AACTTCTGCGAAAGCATCTGCCAAGGATGTTTTCATTGATCAAGAACGAAAGTTAGGGA
>HZI94JM04EIV76|2872|1
CTGCGGTAATTCCAGCTCCAATAGCGTATATTAAAGTTGTTGCGGTTAAAAAGCTCGTAG
TTGAATTTTGGCGCTGGTTGTGTGGTTTGGACTCACGTTTCAACACTTCAGGACTGGGGC
TTTCCTTCTAGGGAACTAGTGTGCCATTAAATTTGGTGGGCTAGGGATCTAGGACTGTTA
CTTTGAAAAAATTAGAGTGTTTAAAACAGGCTTAATGCTTGAATACATTAGCATGGAATA
ACGGAATAGGACTTTGTCTTATTTTGTTGGTTTAGGAGACAAAGTAATGATTTAATAGGG
ACGGTTGGGGGCATTAGTATTCAACAGTCAGAGGTGAAAGTTCTTGGATTTGTTGAAAGA
CTAAACTTCTGCGTAAAAGCAATTTGGTCATGCACGCTTTCAATTAATCTAGGAACGAAA
AGTTAGGGGA
>H4GVBKB04EZ1R9|2873|1
CCGCGGTAATTCCAGCTCCAATAGCGTATATTCAAGTTGTTGCAGTTAAAAAGCTCGTAG
TTGAATTTCGGACCTGGTTAAGTGGTTTAGTCGCAAGATTAACACTGCTTTGACTGGGTC
TTCCCTTCTAGGGAACTAATGTGCTCTTCATTGAGTGCGTTAGGGATCTAGGACTGTTAC
TTTGAAAAAATTAGAGTGTTTAAAACAGGCTTATGCTTGAATACATTAGCATGGAATAAC
GGAATAGGACTTTGTTTCTATTTTGTTGGTTTTGAGGAACGAGGTAATGATTAATAGGGA
TAGTTGGGGGCATTAGTATTCCATAGTCAGAGGTGAAATTCTTGGATTTTATGAAAGACT
AAACTTCTGCGAAAGCATTTGCCAAGGATGTTTTCATTAATCAAGAACGAAAGTTAGGGG
ATCGAAGACGATC
>G2YL89K02CHBPL|2874|1
CTGCGGTAATTCCAGCTCCAATAGCGTATATTCAAGTTGTTGCAGTTAAAAGCTCGTAGT
TGAATTTTGGCGCTGGTTGTGTGGTTTGGACTCGCGTTCAATACTGCAGGACTGGCGCTT
TCCTTCTAGGGAACTAGCGTGCCATTAATTTGGTGGGCTAGGGATCTAGGACTGTTACTT
TGAAAAATTAGAGTGTTTAAAACAGGCTTATGCTTGAATACATTAGCATGGAATAACGGA
ATAGGACTTTGTCTTATTTTGTTTGGTTTAGGAACCAAAGTAATGATTAATAGGGACGGT
TAGGGGCATTAGTATTCCACAGTCAGAGGTGAAATTACTTGGATTTGTGGAAGACTAACT
TCTTGCGAAAGCATTTGCCAGGCACGCTTTTCATTAAATCAGGAACGAAAGTTAGGGGAG
TCGAAGATGATCAGATACCAT
>G1BHP2T03CYM0B|2875|1
CCGCGGTAATTCCAGCTCCAATAGCGTATATTAAAGTTGTTGCCGTTAAAAAGCTCGTAG
TTGAACCTTGGCCCTGGCTGATCTGTCCTCCTAATCGAGCGCACGGATTCGGTCGGGCTT
TCCTTCTGGGGAGCCCACTGCCCTTCACTGGGTGTGGCGGGGAACCGAGGACTTTTACCT
TGAAAAATTAAGAGTGTTCAAAGACAGGCCTTTGTCTCGAATACATTAGCATGGAATAAT
AGAATAGGACATCGGTTCTATTTTGTTGGTTTCTAGGACCGCTGTAATGATTAATAGGGA
CAGTCGGGGGCGTCAGTATTCAATTGTCAGAGGTGAAATTCTTGGATTTATTGAAGACTA
ACTACTGCGAAAGCATTCGCCAAGGATGTTTTTCATTAATCAGTGAACGAAAGTTAGGGG
ATCGAAGACGATCAGATACCAT
>G1BHP2T03CXOCL|2876|1
CTGCGGTAATTCCAGCTCCAATAGCGTATATTAAAGTTGTTGACAGTTAAAACGTCCGTA
GTCAAACTTTAGTCTTACTGGCGTAGTGGCCTGGTCTTCATTGACCAAGCTCATTGCTGC
CGGAGACTCCATGTTCATTAAGGGGAATCTCTCGGGGTTCTTTTTTATTTGAACAATTAC
CATGAGCAAATCAGAGTGTTTAAAGCAGGCTTTTAAGCTTGAATGTGTTAGCATGGAATA
ATGAAATATGACTCTAGTCCTATTTTCGTTGGTTTAGGTACTTCAGTAATGATGAATAGA
AACGGTTAGGGGCGATTTGTATTTGGTCGCTAGAGGTGAAATTCTTGGATTGACCGAAGA
CAAACTACTGCGAAAGCATTTGACCCGGGACGTTTTCATTGATCAAGGTCTAAAGTT
>G2YL89K02B72RO|2686|1
CTGCGGTAATTCCAGCTCCAATAGCGTATATTCAAGTTGTTGCAGTTAAAAGCTCGTAGT
TGAATTTTGGCGCTGGTTGTGTGGTTTGGACTCGCGTTCAATACTGCAGGACTGGCGCTT
TCCTTCTAGGGAACTAGCGTGCCATTAATTTGGTGGGCTAGGGATCTAGGACTGTTACTT
TGAAAAATTAGAGTGTTTAAAACAGGCTTACGCTTGAATACATTAGCATGGAATAACGGA
ATAGGACTTTGTCTTATTTTGTTGGTTTAGGAGACAAAGTAATGATTAAGAGGGACAGTT
GGGGGTATTTGTATTCCATTGTCAGAGGTGAAATTCTTGGATTTTTGGAAGACAAACTAC
TGCGAAAGCATTTACCAAGGATGTTTTTCATTAATCAAGAACGAAAGTTAGGGGATCGAA
GATGATCAGATACCGT
>H7ATYXN07IQXM4|2694|1
CCGCGGTAATTCCAGCTCCAATAGCGTATATTAAAGTTGTTGCAGTTAAAAAGCTCGTAG
TTGAATTTTGGCGTTGGCTGGGTGGTCTTTGCGAACGCATAGCACTTTTCCGGCTGACGC
TTTCCTTCTGGCGAATAATTGTGCTATTTATTTAGTGCGATTGGGAACCAGGACTTTTAC
TTTGAAAAAATTAAGAGTGTTTAAAGACAGGCTTACGCTTGAATACATTAGCATGGAATA
ATAAAATAAGGACTTTGGTTTTATTTTGTTGGTTTTCGTAACCAAAGTAATAGATTAATA
GGGAGTATTGGGGGCGATTAGTATTGAGCCGTCAGAGGTGGAAATTACTTGGATTGGCTC
AAGACTAACTTCTGCGAAAGCATTTGCCAAGGATGTTTTCTATTAATCAAGAACGAAAGT
TAGGGGAGTCGAAGATGATCAGATACCA
>H9ROG4J05FV2TK|2693|1
CTGCGGTAATTCCAGCTCCAATAGCGTATATTAAAGTTGTTGCAGTTAAAAAGCTCGTAG
TTGAATTTTGGGCCTAGTTGAGTGGTCTGACCTAACGGTTAGTACTGCTTTGATTGGGTC
TTTCCTTCTGGCTAACTAGTGTGCTCTTCATTGGGTGCGCTAGGGATCCAGGACTTTTAC
TGTGAAAAAATTAGAGTGTTTAAAGCAGGCTTACGCTTGAATACATTAGCATGGAATAAT
AGAATAGGACTTTGGTTCTATTTTGTTGGTTTCTAGGACCGAAGTAATGATTAATAGGGA
TAGTTGGGGGCATTAGTATTTAATTGTCAGAGGTGAAATTCTTGGATTTATGAAAGACTA
ACTTCTGCGAAAGCATTTGCCAAGGATGTTTTCATTGATCAAGAACG
>GQN3EP204ED9LJ|2692|1
CTGCGGTAATTCCAGCTCCAATAGCGTATATTCAAGTTGTTGCAGTTAAAGCGCGTAGTT
GAATTTTGGCGCCGGTTGTGCGGTTTGGACTCACGTTCAACACTGCAGGACTGGGGCTTT
CCTTCTAGGGAACTAGCGTGCAATTAATTTTGTGTGTTAGGGATCTAGGACTGTTACTTT
GAAAAATTAGAGTGTTTAAACAGGCTTATGCTTGAATACATTAGCATGGAATAACGGAAT
AGGACTTTGTCTTATTTGTTGGTTTAGAGACAAAGTAATGATTAATAGGGACGGTCGGGT
TATTAGTATTCAACAGTCAGAGGTGAAATTCTTGGATTTGTTGAAGACCTAACTTCTGCG
AAAAGCATTTTAACATGGACGCATTTCATTAATCGAGGACACGTAAAGTTTAGGGGATCC
GAAGACGATTA
>G2YL89K02BSEZT|2691|1
CTGCGGTAATTCCAGCTCCAATAGCGTATATTAAAGTTGTTGCAGTTAAAAGCTCGTAGT
TGAATTTTGGCGCTGGTTGTGTGGTTTGGACTCGCGTTCAATACTGCAGGACTGGCGCTT
TCCTTCTAGGGAACTAGCGTGCCATTAATTTGGTGGGCTAGGGATCTAGGACTGTTACTT
TGAGTGTTTAAAACAGGCTTATGCTTGAATACATTAGCATGGAATAACGGAATAGGACTT
TGTCTTATTTTGTTGGTTTAGGAGACAAAGTAATAGATTAATAGGGACGGTTAGGGGCGA
TTAGTATTCCACAGTCAGAGGTGAAATTCTTGGATTTGTGGAAGACTAACTTCTGCGAAA
GCATTTGCCAGGCACGCTTTTCATTAATCAGGAACGAAAGTTAGGGGA
>H9ROG4J05FV7UK|2690|1
CTGCGGTAATTCCAGCTCCAATAGCGTATATTAAAGTTGTTGCAGTTAAAACGCCCGTAG
TCGAACTTTGGGTGAGGCTTTCTGGTCAATCATTTTGATTCGTACTAGACAAGCCGAGCC
TTTTCCTGGGAGCTGTCGCAAGACGGATTTTCAGGGGTTTACTTTGAAGAAATTAGAGTG
TTTAAGGCAAGCGAGTGCTTGAATACGTTAGCATGGAATAATAAAATAGGATTTGGTCTT
ATTTTGTTGGTTTTAAAGACCAGAGTAATGATTAATAGGGATAGTTGGGGGCATTAGTAC
TCATGGGCTAGAGGTGAAATTCTTAGATTCCCTGAAGACTAACTACTGCGAAAGCATTTG
CCAAGGATGTTTTCATTGATCAAGGACGAAAGTTAAGGTAGCGAAGACGATCAGATACCG
T
>H9ROG4J05FV82P|2689|1
CCGCGGTAATTCCAGCTCCAATAGCGTATATTAAAGTTGTTGCAGTTAAAAAGCTCGTAG
TTGAACTTTAGTGTTTGCAGGGCGGTCTACTCGAATGGGTAGTACTTCTTTTGCGGATGC
TTTCCTTCTGGCGAAGTATTGTGCCATTTATTTGGTGCGATAGGGAACCAGGACTTTTAC
TTTGAAAAAATTAAGAGTGTTTAAAGCAGGCTTACGCTTGAATACATTAGCATGGAATAA
TAAAATAAGGACTTTAGTTTTATTTTTGTTTGGTTTTCGTAACTAAAGTAATAGATTAAT
AGGGAGTAGTTGGGGGTCGATTCGTATTTAGTCCGTCAGAGGTGAAATTCTTGGATTGGC
TAAAGAACGAACTTCTGCGAAAGCATTTGTCCAAGGATGTTTTCTATTAATCAAGAACGA
AAGTTAGGGGAGTCGAAGACGATTA
>GQN3EP205F8P3D|2688|1
CTGCGGTAATTCCAGCTCCAAAGCGTATATTCAAGTTGTTGCAGTTAAAGCTCGTAGTTG
AACCTTTGGTTTGGTTGGTTGGTTCACTCGCAAGAGTGATACTGATCGGCCGGATCTTTC
CTTCTAGGGAACTAGTGTGTTCTTTATTGAGTGCGCTAGGGATCTAGGACAGTTACTGTG
AATCAATCAATACGCTCCACGTAGGCTCAATGCCTGAATATATTAGCATGGAATAACGGA
ATAGGACTTGTGTCTATTTGTTGGTTTAAGAGACAAAGTAATGATTAATAGGGACAGTTG
GGGCATTCGTATTCCATTGTCAGAGGTGAAATTCTTGGATTTATGAAAGACGAACTTCTG
CGAAGGCATCTGCCAAGGATGTTTTCATTAATCCAAGAACGAATTAGGGGATCGAAGACG
ATTAGATACCCA
>G59B1OB03C2NHD|2687|1
CTGCGGTAATTCCAGCTCCAATAGCGTATATTATCTTTGCTGCAGTTAAAAAGCTCGTAG
TTGGATTTTGGGCGATCTTGTTCGGTCTACCGCAAGGTGTGTACTGGATGAGGTTGCTTC
TTTTCTGGAGAACTGTTGTGCTCTTCACTGAGCGTGGCAGGGATCCAGGACTTTTACTGT
GAATAAATTGGAGTGTTTAAAGCAGGCCTATGCTTGTACAGTTCAGCATGGAATAAACAA
CAAGACTTGTCTATTGTGGTCTAGGAACGAAGTAATGATTAATAGGGATAGTTGGGGGCA
TTAGTATTTAATTGTCAGAGGTGAAATTCTTGGATTTATGAAAGACGAACTTCTGCGAAA
GCATTTGCCAAGGATGTTTTCATTAATCAAGAACGAAAGTTAGGGGATCGAAGACGATCA
GATACCGT
>H9ROG4J05F0V2B|2695|1
CCGCGGTAATTCCAGCTCCAATAGCGTATATTAAAGTTGTTGCAGTTAAAAAGACTCGTA
GTTGAACTTTAGTGTTTGCAGGGCGGTCTACTCGAATGGGTAGTACTTCTTTTGCGGATG
CTTTCCTTCTGGCGAAGTATTGTGCCATTTATTTGGTGCGATAGGGAACCAGGACTTTTA
CTTTGAAAAAATTAAGAGTGTTTAAAGCAGGCTTACGCTTGAATACATTAGCATGGAATA
ATAAAATAGGACTTTAGTTTATTTTGTTGGTTTTCGTAACTAAAGTAATGATTAATAGGG
ATAGTTGGGGGTCGATTCGTATTTAGTCCGTCAGAGGTGAAATTCTTGGATTGGCTAAAG
ACGAACTTCTGCGAAAGCATTTGCCAAGGATGTTTTTCATTGATCAAGAACG
>GQN3EP205F9SWF|2685|1
CTGCGGTAATTCCAGCTCCAATAGCGTATATTAAGTTGTTGCAGTTAAAGCTCGTAGTTG
AACCTTGGGCCTGGATTGGCGGTCACCCTCACCGGTTGCACTGCTCGATCCGGGCCTTTC
CTTCTGGGGAGCCGCATGCCCTTCACTGGGTGTGTCGGGGAACCAGGACTTTTACTTTGA
AAATTAGAGTGTTCAAAGCAGGCCTATGCTCGAATACATTAGCATGGAATAATAGAATAG
GACGTGTGGTTCTATTTGTTGGTTTCTAGGACCGCCGTAATGATTAATAGGGATAGTCGG
GGCATCAGTATTCCATTGTCAGAGGTGAAATTCTTGGATTTATGGAAGACTAACTACTGC
GAAAGCATTTGCCAAGGATGTTTTCATTTAATCAGTGAACGAAAGTTAGGGATCGAAGAC
GATCAGATACCGT
>H9ROG4J05FVA4K|2684|1
CTGCGGTAATTCCAGCTCCAATAGCGTATATTAAAGTTGTTGCAGTTAAAAAGCTCGTAG
TTGGACCTATGACAAGGCCGGTTGGTCTGCCGCAAGGCAGTACTGGCGGTGCCGCGTCAC
GATATTGGGGAACTGTCCTTTGGGCAGGGAACCAAGGATTACTTTGAAGAAATTAGAGTG
TTTAAAGCAGGCGTTTGCTTGAATACATTAGCATGGAATAATAAGATATGACTGTGGTCG
TATTTTGTTGGTTTGATGGCCTCAGTAATGATTAATAGGGATAGTTGGGGGCATTAGTAT
TCAGTAGTCAGAGGTGAAATTCTTGGATTTACTGAAGACTAACTAATGCGAAAGCATTTG
CCAAGGATGTTTTCATTAATCAAGAACGAAAGTTAGGGGA
>GQN3EP204ED9G1|2683|1
CTGCGGTAATTCCAGCTCCAATAGCGTATATTCAAGTTGTTGCAGTTAAAGCGCGTAGTT
GAATTTTGGCGCCGGTTGTGTGGTTTGGACTCACGTTCAACACTGCAGGACTGGGGCTTT
CCTTCTAGGGAACTAGCGTGCAATTAATTTGTGTGTTAGGGATCTAGGACTGTTACTTTG
AAAAATTAGAGTGTTTAAACAGGCTTATGCTTGAATACATTAGCATGGAATAACGGAATA
GGACTTTGTCTTATTTGTTGGTTTAGAGACAAAGTAATGATTAATAGGGACGGTCGGGTT
ATTAGTATTCAACAGTCAGAGTGAAATTCTGGATTGTTGAAGACTAACTTCTGCGAAAGC
ATTTAACATGGACGCATTTCATTAATCAGGCACGAAAGTTAGGGATCGAAGACGATCAGA
TACCAT
>GQN3EP204ED6XI|2682|1
CCGCGGTAATTCCAGCTCCAATAGCGTATATTCAAGTTGTTGCAGTTAAAGCTCGTAGTT
GAATTTTGGCGCTGGTTGTGTGGTTTGGACTAACGTTCAACACTGCAGGACTGGGGCTTT
CCTTCTAGGGAACTAGTGTGCCATTAATTTGGTGGGCTAGGGATCTAGGACTGTTACTTT
GAAAAATTAGAGTGTTTAAAACAGGCTTATGCTTGAATACATTAGCATGGAATAACGGAA
TAGGACTTTGTCTTATTTTGTTGGTTTAGGAGACAAAGTAATGATTAATAGGGACGGTTG
GGGCGATTAGTATTCAACAGTCAGAGTGAAATTCTTGGATTGTTGAAGACTAACTTCTGC
GAAAGCATTTGTCATGCACGCTTTCATTAATCAGGAACGAAAGTTA
>GQN3EP205F8SSO|2681|1
CTGCGGTAATTCCAGCTCCAAGAGCGTATATTCAAGTTGTTGCAGTTAAAGCTCGTAGTT
GAACCTTTGGTTTGGTTGGTTGGTTCACTCGCAAGAGTGATACTGATCGGCCGGATCTTT
CCTTCTAGGGAACTAGTGTGTTCTTTATTGAGTGCGCTAGGGATCTAGGACAGTTACTGT
GAATCAATCAATACGCTCCACGTAGGCTCAATGCCTGAATATATTAGCATGGAATAACGG
AATAGGACTTGTGTCTATTTGTTGGTTTAAGAGACAAAGTAATGATTAATAGGGACAGTT
GGGGCATTCGTATTCCATTGTCAGAGGTGAAATTCTTGGATTTATGAAAGACGAACTTCT
GCGAAGGCATCTGCCAAGGATGTTTCATTAATCAAGAACGAAGTTAGGGATCGAAGACGA
TCAGATACCAT
>GQN3EP204ED41U|2680|1
CTGCGGTAATTCCAGCTCCAATAGCGTATATTCAAGTTGTTGCAGTTAAAGCGCGTAGTT
GAATTTTGGCGCTGATTGTATGGTTTGGACTCACGTTCAATACTTTATAATTGGGGCTTT
CCTTCTAGGGAATTGATGTGCTATTAATTTAGTGGGTCAAGGATCTAGGACTGTTACTTT
GAAAAATTAGAGTGTTTAAAACAGGCTTATGCTTGAATACATTAGCATGGAATAACGGAA
TAGGACTTTGTCTTATTTGTTGGTTTAGGAGACAAAGTAATGATTAATAGGGACGATTAG
GGCGATTAGTATTCCAGAGTCAGAGGTGAAATTCTTGGATTTCTGGAAGACTAACTTCTG
CGAAAGCATTTGTCAGGCGCGCTTTCTTAATCAGGCACGAAAGTTAGGGGATCGAGACGA
TCAGATACCGT
>H9ROG4J05F0PK2|2679|1
CTGCGGTAATTCCAGCTCCAATAGCGTATATTAAAGTTGTTGCAGTTAAATAGCTCGTAG
TTGAATTTTGGGCCGGGCTGGGCGGTCTCGCCGCAAGGCGTGTACTGCTCTGGCCTGGTC
TTTCCTTCTGGGGAACCATGATGCTCTTAATTGGGTGTTATGGGGATCCAGGACTTTTAC
TTTGAAAAATTAGAGTGTTTAAAGCGGGCATTTGCTTGAATACATTAGCATGGAATAATA
GAATAGGACTTTGGTTCTATTTTGTTGGTTTCTAGGACCGAAGTAATGATTAATAGGGAT
AGTTGGGGGCATTTGTATTCAAACGACAGAGGTGAAATTCTTGGACCGTTTGAAGACAAA
CTACTGCGAAAGCATTTGCCAAGAATGTTTTCATTAATCAAGAACGAAAGTTAGAGGTTC
GAAGATGATCAGATACCGT
>GQN3EP204ECYJ6|2678|1
CCGCGGTAATTCCAGCTCCAATAGCGTATATTCAAGTTGTTGCAGTTAAAGCTCGTAGTT
GAATTTTGGCGCTGGTCGTGTGGTTTGGACTCACGTTCAACACTGCAGGACTGGGGCTTT
CCTTCTAGGGAACTAGTGTGCCATTTATTTGGTGGGCTAGGGATCTAGGACTGTTACTTT
GAAAAATTAGAGTGTTTAAAACAGGCTTATGCTTGAATACATTAGCATGGAATAACGGAA
TAGGACTTTGTCTTATTTGTTGGTTTAGGAGACAAAGTAATGATTACTAGGGACGGTTAG
GGCATTAGTATTCAACAGTCAGAGGTGAAATTCTTGGATTTGTTGAAGACTAACTTCTGC
GAAAGCATTTGCCAGGCACGCTTTTCATTAATCAGGAACGAAGTTAGGGGATCGAGACGA
TTAGATACCAT
>H9ROG4J05FVRQ3|2696|1
CCGCGGTAATTCCAGCTCCAATAGCGTATATTAAAGTTGTTGCAGTTAAAACGCTCGTAG
TCTGATGTAATGAGGACTGGAGTGGGGAGCAGCGATGCTCTTTGCTCTGGTCCTCATCAG
GGGGCCAGCAATGGCCCAGTTTACTTTGAGGAAATTAGAGTGTTCAAAGCAGGCAATTGC
TTGAATACTGCAGCATGGAATAATGGAATAGGACTCGCGTTTTATTTTGTTGGTTTGGAG
ATGTGAGTAATGATTAATAGGGACGGTTGGGGGCATTGGTATTCAGTAGTCAGAGGTGAA
ATTCTTGGATTTACTGAAGACTAACTAGTGCGAAAGCATTTGCCAAGGATGTTTTCATTG
ATCAAGAACGAAAGTTAGGGGATCGAAGACGATTAGATACCGT
>GQN3EP205FLKBB|2697|1
CTGCGGTAATTCCAGCTCCAATAGCGTATATTCAAGTTGTTGCAGTTAAAGCTCGTAGTT
GAATTTTGGCGCTGGTTGTGTGGTTTGGACTCACGTTCAACACTGCAGGACTGGGGCTTT
CCTTCTAGGGAACTAGTGTGCCATTAATTTGGTGGGCTAGGGATCTAGGACTGTTACTTT
GAAAATTAGAGTGTTTAAAACAGGCTTATGGCTTGAATACATTAGCATGGAATAACGGAA
TAGGACTTTGTCTTATTTGTTGGTTAGGAGACAAGTAATGATTAATAGGGACGGTTGGGG
CATTAGTATTCAACAGTCAGAGGTGAAATTCTTGGAATTTGTTGAAGACTAACTTCTGCG
AAAGCATTTGTCATGCACGCTTTCATTAATCAAGGAACGAAAGTTAGGGATCGAAGACG
>H7ATYXN07IQRHL|2698|1
CTGCGGTAATTCCAGCTCCAATAGCGTATATTAAAGTTGTTGCAGTTAAAAGCTCGTAGT
TGAATTTTGGCGTTGGCTGGGTGGTCTTTGCGAACGCATAGCACTTTTCCGGCTGACGCT
TTCCTTCTGGCGAATAATTGTGCTATTTATTTAGTGCGATTGGGAACCAGGACTTTTACT
TTGTAAAAAATTAAGAGTGTTTAAAGTACAGGCTTACGCTTGAATACATTAGCATGGAAT
AATAAAATAAGGACTTTGGTTTTATTTTTGTTTGGTTTTCGTAAACCAAACGTAATAGAT
TAATAGGGAGTAGTTGGGGGCGATTAGTATTGAGCCGTCAGAGGTGAAATTACTTGGATT
GGCTCAAGAACTAACTTCTGCGAAAGACATTTGTCCAAGGATGTTTTCTA
>H9ROG4J05F0C3O|2699|1
CCGCGGTAATTCCAGCTCCAATAGCGTATATTAAAGTTGTTGCAGTTAAATAGCTCGTAG
TTGAATTTTGGGCCGGGCTGGGCGGTCTCGCCGCAAGGCGTGTACTGCTCTGGCCTGGTC
TTTCCTTCTGGGGAACCATGATGCTCTTAATTGGGTGTTATGGGGATCCAGGACTTTTAC
TTTGAAAAATTAAGAGTGTTTAAAGACGGGCGATTTGCTTGAATACATTAGCATGGAATA
ATAGAATAGGACTTTGGTTCTATTTGTTGGTTTCTAGGACCGAAGTAATGATTAATAGGG
AGTAGTTGGGGGCGATTAGTATTTAATTTAGTTCAGAGGTGGAAATTACTTTGGATTTAT
TGAAAGACTAACTTCTTGCGAAAGCATTTGTCCAAGGATGTTTTCTATTAATCAAGAACG
AAAGTTAAGGGGAGTCGAAGATGA
>GQN3EP205FKDA7|2700|1
CTGCGGTAATTCCAGCTCCAATAGCGTATATTAAGTTGTTGCCGTTAAAGCTCGTAGTTG
AACCTTGGCCCTGGCTGATCTGTCCTCCTAATCGAGCGCACGGATTCGGTCGGGCTTTCC
TTCTGGGGAGCCCCATGCCCTTCACTGGGTGTGGCGGGGAACCAGGACTTTTACCTTGAA
AAATTAGAGTGTTCAAGCAGGCCTTTGCTCGAATACATTAGCATGGAATAATAGAATAGG
ACATCGGTTCTATTTGTTGGTTCTAGGACCGCTGTAATGATTAATAGGGACAGTCGGGGC
GTCAGTATTCAATTGTCAGAGGTGAAATTCTTGGATTATTGAAGACTAACTACTGCGAAA
GCATTCGCCAAGGATGTTTTCATTAATCAGGTGAAACGAAAGTTTAGGGGATCCGAAGAC
GA
>H9ROG4J05FVWZ2|2701|1
CCGCGGTAATTCCAGCTCCAATAGCGTATATTAAAGTTGTTGTGGTTAAAAAGCTCGTAG
TTGAATTTTGGGCCCAGTTGGGTGGTCTAGCTTAACGGTTAGTACTGCTTTAATTGGGTC
TTTCCTTCTGGGGAGCTATGGTGCACTTTATTGTGTGCTATAGGGATCCAGGACTTTTAC
TGTGAAAAAATTAGAGTGTTTAAAGCAGGCTTACGCTTGAATACATTAGCATGGAATAAT
AGAATAGGACTATGGTTCTATTTTGTTGGTTTCTAGGACCAAAGTAATGATTAATAGGGA
TAGTTGGGGGCGATTAGTATTTTATTAGTCAGAGGTGAAATTACTTGGATTTATGAAAGA
CTAACTTCTGCGAAAGCATTTGCCAAGGATGTTTTCATTAATCAAGAACGAAACAAGGGG
GAGTCGAAGACGATCAGATACCGT
>H9ROG4J05FVVYW|2702|1
CCGCGGTAATTCCAGCTCCAATAGCGTATACTAAAGTTGTTGCAGTTAAAAAGCTCGTAG
TTGAATTTTTGGCTCGGCAGGGTGGTCTTGCTTTGTTGTGAGCACTGCTTTTGTCGGGCC
TTTTCTTCTGGAGAACTAGCGTGCGCTTAACTGAGTGCGTTAGAGATCCAGGACGTTTAC
TGTGAAAAAATTAGAGTGTTTAAAGCAGGCATTTGCTTGAATAAATTAGCATGGAATAAT
AGAATAGGACTTTGGTTCTATTTTGTTGGTTTCTAGGACCGAGGTAATGATTAATAGGGA
TAGTTGGGGGCATTAGTATTTAATTGTCAGAGGTGAAATTCTTGGATTTATTAAAGACTA
ACTTATGCGAAAGCATTTGCCAAGGATGTTTTCATTAATCAAGAACGAAAGTTAGGGGAT
CAAAGACGATCAGATACCGT
>GQN3EP204ECHEO|2703|1
CTGCGGTAATTCCAGCTCCAATAGCGTATATTCAAGTTGTTGCAGTTAAAGCTCGTAGTT
GAATTTTGGCGCTGGTTGTGTGGTTTGGACTCACGTTCAACACTGCAGGATTGGGGCTTT
CCTTCTAGGGAACTAGTGTGCCATTAACTTGGTGGGCTAGGGATCTAGGACTGTTACTTT
GAAAAATTAGAGTGTTTAAAACAGGCTTATGCTTGAATACATTAGCATGGAATAACGGAA
TAGGACTTTGTCTTATTTGTGTTTAGGAGACAAAGTAATGATTAATAGGGACGATTAGGG
CATTAGTATTCCAGAGTCAGAGGTTGAAATTCTTGGATTTCTGGAAGACTAAACTTCTGC
GAAAGCATTTGTCAGGCGCGCTTTCTTTAAATCAGGAACGAAAGTTAGGGATCGAAGACG
ATCAGATACCAT
>H9ROG4J05F0JHI|2704|1
CTGCGGTAATTCCAGCTCCAATAGCGTATATTAAAGTTGTTGCAGTTAAAAAGCTCGTAG
TTGGATGTCTGACGGTGCGCGGTCGGCCCGGCGGCCTTGCGTCGCTGCGTTGTCGGCAGG
CGCCCGTCATCATTGCGAAAGAACCAGCCTACCCTTTACTGGGTCGGGTTGGCGATTTCG
CTCATTTACTTTGAAAAAATTAGAGTGTTCAAAGCAGGCTTATTGCTGTGAATACATTAG
CATGGAATAATAAGATAGGACTCTGGTCTTATTTTGTTGGTTTCTAGGACTGGAGTAATG
ATTAATAGGGATAGTTGGGGGCATTAGTATTTAATTGTCAGAGGTGAAATTCTTGGATTT
ATGAAAGACTAACTTCTGCGAAAGCATTTGCCAAGGATGTTTTCATTAATCAAGAACGAA
ACAAGGGGGATCGAAGATGATTAGATACCGT
>H9ROG4J05F0LSB|2705|1
CTGCGGTAATTCCAGCTCCAATAGCGTATATTAAAGTTGTTGCAGTTAAAAAGCTCGTAG
TTGAATTTCCGGGCTCGTGTGGTGGTCGCCGCAAGGCTGTACTGCTGGACGGGCTCAGAC
CTTTTTCCGAAGACTTTGCGTGCTCTTTACTGAGATGCGTACGGGACTCGGGACTTTTAC
TTTGAAAAATTAGAGTGTTCAAAGCAGGCATTTCGCTTGAATACATTAGCATGGAATAAT
GGAATAGGACTTTGGTCTTATTTTGTTGGTTTCTAGGACTGAAGTAATGATTGATAGGGA
CAGTTGGGGGGCATTAGTATTTAATTGTCAGAGGTGAAATTCTTGGATTTATGAAAGACT
AACTTCTGCGAAAGCATTTGCCAAGGATGTTTTCATTAATTCAAGAACGAAAGATAGGGG
AGTCGAAGATGATCAGATACCAT
>GQN3EP205FJWJ7|2706|1
CTGCGGTAATTCCAGCTCCAATAGCGTATATTCAAGTTGTTGCAGTTAAAGCTCGTAGTT
GAATTTTGGCGCTGGTTGTGTGGTTTGGACTCGCGTTCAATACTGCAGGACTGGCGCTTT
CCTTCTAGGGAACTAGCGTGCCATTAATTTGGTGGGCTAGGGATCTAGGACTGTTACTTT
GAAAAATTAGAGTGTTTAAACAGGCTTATGCTTGAATACATTAGCATGGAATAACGGAAT
AGGACTTGTCTTATTTGTTGGTTTAGGAGACAAAGTAATGATTAATAGGGACGGTTAGGG
CATTAGTATTCCACAGTCAGAGGTGAAATTCTTGGATTGTGGAAGACTAACTTCTGCGAA
AGCATTTGCCAGGCACGCTTTCATTAATCGAGGAACGAAAGTTAGGGATCGAAGATGA
>H9ROG4J05FUZJS|2707|1
CTGCGGTAATTCCAGCTCCAATAGCGTATATTAAAGTTGTTGCAGTTAAAAAGCTCGTAG
TTGAATTTTGGGTTTGGCTGGCCGGTCTTTACGTAGTATTGCACTGGTCTGGCTGAATCT
TTCCTTCTGGCTAACTACTGTGCTCTTCATTGAGTGCGGTAGAGACCCAGGACTTTTACT
TTGAAAAATTAGAGTGTTTAAAGCAGGCTTACGCTTGAATACATTAGCATGGAATAATAG
AATAGGACTTTGGTTTTATTTTGTTGGTTTCTAAGACCGAAGTAATGATTAATAGGGACA
GTTGGGGGCATTAGTATTTTGTCGTCAGAGGTGAAATTCTTGGATTGACAAAAGACTAAC
TTCTGCGAAAGCATTTGCCAAGGATGTTTTCATTGATCAAGAACGAAAGTTAGGGGATCG
AAGATGATCAGATACCGT
>G2YL89K02B6W2D|2708|1
CTGCGGTAATTCCAGCTCCAATAGCGTATATTAAAGTTGTTGCAGTTAAAAGCTCGTAGT
TGAATTTTGGCGCTGGTTGTGTGGTTTGGACTCGCGTTCAATACTGCAGGACTGGCGCTT
TCCTTCTAGGGAACTAGCGTGCCATTAATTTGGTGGGCTAGGGATCTAGGACTGTTACTT
TGAAAAATTAGAGTGTTTAAAACAGGCTTATGCTTGAATACATTAGCATGGAATAACGGA
ATAGGACTTTGTCTTATTTTGTTGGTTTAGGTAGACAAAGTAATGATTAATAGGGACGGT
TAGGGGCGATTAGTATTCCACAGTCAGAGGTGAAATTCTTGGATTTGTTGGAAGACTAAC
TTCTGCGAAAGCATTTACCAAGGATGTTTTTCATTAATCAGAACGAAAGTTA
>H9ROG4J05F0M5O|2709|1
CCGCGGTAATTCCAGCTCCAATAGCGTATATTAAAGTTGTTGCAGTTAAAAAGCTCGTAG
TTGAATTTTGGGCCCAGTTGGGTGGTCTAGCTTAACGGTTAGTACTGCTTTAATTGGGTC
TTTCCTTCTGGGGAACTATGGTGCACTTTATTGTGTGCTATAGGGATCCAGGACTTTTAC
TGTGAAAAAATTAGAGTGTTTAAAGCAGGCTTACGCTTGAATACATTAGCATGGAATAAT
AGAATAGGACTATGGTTCTATTTTGTTGGTTTCTAGGACCAAAGTAAATGATTAATAGGG
ATAGTTGGGGGCGATTAGTATTTTATTAGTCAGAGGTGAAATTCTTGGATTTATGAAAGA
CTAACTTCTGCGAAAGCATTTGCCAAGGATGTTTTCTATT
>GQN3EP205FJUU1|2710|1
CTGCGGTAATTCCAGCTCCAATAGCGTATATTCAAGTTGTTGCAGTTAAAGCGCGTAGTT
GAATTTTGGCGCTGATTGTATGGTTTGGACTCACGTTCAATACTTTATAATTGGGGCTTT
CCTTCTAGGGAATTGATGTGCTATTAATTTAGTGGGTCAAGGATCTAGGACTGTTACTTT
GAAAATTAGAGTGTTTAAAACAGGCTTATGCTTGAATACATTAGCATGGAATAACGGAAT
AGGACTTTGTCTTATTTGTTGGTTAGGAGACAAAGTAATGATTAATAGGGACGATTAGGG
GCATTAGTATTCCAGAGTCAGAGGTGAAATTCTTGGATTTCTGGAAGACTAACTTATGCG
AAAGCATTCACCAAGGATGTCTTCTTTAAATCAAGAACGAAAGTTAGGGGATCGAAGATG
ATT
>G2YL89K02BS3OD|2653|1
CCGCGGTAATTCCAGCTCCAATAGCGTATATTCAAGTTGTTGCAGTTAAAAGACTCGTAG
TTGAATTTTGGTCGCTGGTTGTGTGGTTTGGACTCGCGTTCAATACTGCAGGACTGGCGC
TTTCCTTCTAGGGAACTAGCGTTCCATTAATTTGGTGGGCTAGGGATCTAGGACTGTTAC
TTTGAAAAATTAGAGTGTTTAAAACAGGCTTATGCTTGAATACATTAGCATGGAATAACG
GAATAGGACTTTGTCTTATTTTGTTGGTTTAGGAGACAAAGTAATGATTAATAGGGACGG
TTAGGGCGATTAGTATTCCACAGTCAGAGGTGAAATTCTTGGATTTGTTGGAAGACTAAC
TTCTGCGAAAGCATTTGCCAGGCACGCTTTTCATTAATCAGGAACGAAAGTTA
>G2YL89K02BS2PH|2661|1
CCGCGGTAATTCCAGCTCCAATAGCGTATATTCAAGTTGTTGCAGTTAAAAGCTCGTAGT
TGAATTTTGGCGCTGGTTGTGTGGTTTGGACTCACGTTCAACACTGCAGGACTGGGGCTT
TCCTTCTAGGGAACTAGTGTGCCATTAATTTGGTGGGCTAGGGATCTAGGACTGTTACTT
TGAAAAATTAGAGTGTTTAAAACAGGCTTATGCTTGAATACATTAGCATGGAATAACGGA
ATAGGACTTTGTCTTATTTTGTTGGTTTAGGAGACAAAGTAATGATTAATAGGGACGGTT
GGGGGCGATTAGTATTCACAGTCAGAGGTGAAATTCTTGGTATTGTTTGAAGACTAACTT
TCTGCGAAAGCATTTTGTTCATGCACGCTTTCATTAATCAGGAAC
>G59B1OB03C0VSE|2660|1
CTGCGGTAATTCCAGCTCCAATAGCGTATATTCAAGTTGTTGCAGTTAAAAAGCTCGTAG
TTGAATTTTGGCGCTGGTTGTGTGGTTTGGACTCACGTTCAACACTGCAGGACTGGGGCT
TTCCTTCTAGGGAACTAGTGTGCCATTAATTTGGTGGGCTAGGGATCTAGGACTGTTACT
TTGAAAAATTAGAGTGTTTAAAACAGGCTTATGCTTGAATACATTAGCATGGAATAACGG
AATAGGACTTTGTCTTATTTTGTTGGTTTAGGAGACAAAGTAATGATTAATAGGGACGGT
TGGGGCGATTAGTATTCAACAGTCAGAGGTGAAATTCTTGGATTTGTTGAAGACTAAACT
TCTGCGAAAGCATTTGTCATGCACGCTTTCTATTAATTCAGGAACGAAAGTTAAGGGGAG
TCGAAGAATGATCAGATACCGT
>GQN3EP204EGWG4|2659|1
CTGCGGTAATTCCAGCTCCAATAGCGTATATTCAAGTTGTTGCAGTTAAAGCGCGTAGTT
GAATTTTGGCGCTGGTTGTGTGGTTTGGACTCACGTTCAACACTGCAGGACTGGGGCTTT
CCTTCTAGGGAACTAGTGTGCAATTAAGTTTGTGTGTTAGGGATCTAGGACTGTTACTTT
GAAAAATTAGAGTGTTTAAAACAGGCTTATGCTTGAATACATTAGCATGGAATAACGGAA
TAGGACTTTGTCTTATTTTGTTGTTTAGGTAGACAAATTAATGATTAATTAGGACGGCCG
GGTTATTAGTATTCAACAGTCAGAGGTGAAATTCTTGGATTTGTTTGAAGACTAACTTCT
GCGAAAAGCATTTAACATGAACGCATTCATTAAATCAGGCACGAAAGTTAGGGGATCGAA
GACGATCAGATACA
>G2YL89K02B878I|2658|1
CCGCGGTAATTCCAGCTCCAATAGCGTATATTCAAGTTGTTGCAGTTAAAAGCTCGTAGT
TGAATTTTGGCGCTGGTTGTGTTGTTTGGACTCGCGTTCAATACTGCAGGACTGGCGCTT
TCCTTCTAGGGAACTAGCGTGCCATTAATTTGGTGGGCTAGGGATCTAGGACTGTTACTT
TGAAAAATTAGAGTGTTTAAAACAGGCTTATGCTTGAATACATTAGCATGGAATAACGGG
AATAGGACTTGTCTTATTTTGTTGGTTTAGGAGGACAAAGTAATGATTAATAGGGACGGT
TAGGGGCATTAGTATTCCACAGTCAGAGGTGAAATTCTTGGTATTTGTTGGAAGACTAAA
CTTCTGCGAAAGCATTTGCCAGGCACGCTTTCATTAATCAGGAACGAAAGTTAGGGGATC
GAAGACGA
>G59B1OB03C0WWC|2657|1
CCGCGGTAATTCCAGCTCCAATAGCGTATATTCAAGTTGTTGCAGTTAAAAAGCTCGTAG
TTGAATTTCGGACTGGGTTAAGTGGTTTAGTCGCAAGATTAACACTGCTTTTACTGGGTC
TTCCCTTCTAGGGAACTAATGTGCTCTTTATTGAGTGCGTTAGGGATCTAGGACTGTTAC
TTTTAAAAATTAGAGTGGTTTAAAACAGGCTTATGCTTGAATACATTAGCATGGAATAAC
GGAATAGGACTTTGTTTCTATTTTGTTGGTTTTGAGAGACGAGGTAATGATTAATAGGGA
TAGTTGGGGGCATTAGTATTCCATAGTCAGAGGTGAAATTCTTGGATTTATGAAAGACTA
ACTTCTGCGAAAGCATTTGCCAAGGATGTTTTCATTAATCAAGAACGAAAGTTAGGGGAT
CGAAGACTATCAGATACCAT
>GQN3EP204EGM9X|2656|1
CTGCGGTAATTCCAGCTCCAATAGCGTATATTCAAGTTGTTGCAGTTAAAGCTCGTAGTT
GAATTTGGCGCTGGTTGTGTGGTTTGGACTCACGTTCAACACTGCAGGACTGGGGCTTTC
CTTCTAGGGAACTAGTGTGCCATTAATTGGTGGGCTAGGGATCTAGGACTGTTACTTTGA
AAAATTAGAGTGTTTAAACAGGCTTATGCTTGAATACATTAGCATGGAATAACCGGAATA
GGACTTTGTCTTATTTGTTGGTTTAGGAGACAAAGTAATGATTAATAGGGACGGTTAGGG
CATTAGTATTCAACAGTCAGAGGTGAAATTCTTGGATTTGTTGAAGACTAACTTCTGCGA
AAGCATTTGTCAGGGACGCTCTCATTAATCAGGAACGAAGTTAGGGATCGAAGATGATCC
AGA
>GQN3EP205F5BE2|2655|1
CTGCGGTAATTCCAGCTCCAATAGCGTATATTCAAGTTGTTGCAGTTAAAGCTCGTAGTT
GAATTTTGGCGCTGGTTGTGTGGTTTGGACTCGCGTTCAATACTGCAGGACTGGCGCTTT
CCTTCTAGGGAACTAGCGTTCCATTAATTTGGTGGGCTAGGGATCTAGGACTGTTACTTT
GAAAATTAGAGTGTTTAAAACAGGCTTATGCTTGAATACATTAGCATGGAATAACGGAAT
AGGACTTTGTCTTATTTGTTGGTTAGGAGACAAAGTAATGATTAATAGGGACGGTTAGGG
CATTAGTATTCCACAGTCAGAGGTGAAATTCTTGGATTTGTGGAAGACTAACTTCTGCGA
AAGCATTTTGCCAGGCACGCTTTTCATTAAAGTCAGGGAACGAAAGTTAGGGATCGAAGA
CGATCAGATACCAT
>H9ROG4J05F1I60|2654|1
CCGCGGTAATTCCAGCTCCAATAGCGTATATTAAAGTTGTTGCAGTTAAAATAGCTCGTA
GTTGAATTTTGGGCCGGGCTGGGCGGTCTCGCCGCAAGGCGTGTACTGCTCTGGCCTGGT
CTTTCCTTCTGGGGAACCATGATGCTCTTAATTGGGTGTTATGGGGATCCAGGACTTTTA
CTTTGAAAAATTAAGAGTGTTTAAAGCGGGCATTTGCTTGAATACATTAGCATGGAATAA
TAGAATAGGACTTTGGTTCTATTTTGTTGGTTTCTAGGACCGAAGTAATGATTAATAGGG
ATAGTTGGGGGGCGATTAGTATTTAATTTGTCAGAGGTGAAATTCTTGGATTTATTGAAA
GACTAACTTCTTGCGAAAGCATTTGCCAAGGAATGTTTTCTATTAATCAAGAACGAAAGT
TAGGGGATCGAAGACGATTAGATACCAT
>H9ROG4J05FTYJ5|2662|1
CCGCGGTAATTCCAGCTCCAATAGCGTATATTAAAGTTGTTGCCGTTAAAAAGACTCGTA
GTTGAACCTTGGCCCTGGCTGATCTGTCCTCCTAATCGAGCGCACGGATTCGGTCGGGGC
TTTCCTTCTGGGGAGCCCCATGCCCTTCACTGGGTGTGGTGGGGAACCAGGACTTTTACC
TTGAAAAAATTAAGAGTGTTCAAAGCAGGCCTTTGCTCGAATACATTAGCATGGAATAAT
AGAATAGGACATCGGTTCTATTTTGTTGGTTTCTAGGACCGCTGTAATGATTAATAGGGA
CAGTCGGGGGCGGTCAGTATTCAATTGTCAGAGGTGAAATTCTTGGATTTATTGAAGACT
AACTTATGCGAAAGCATTCACCAAGGATGTCTTCTTTAATCAAGAACGAAAGTTGGGGGA
GTCGAAGACGATTAGATACCAT
>GQN3EP204EGLOW|2652|1
CCGCGGTAATTCCAGCTCCAATAGCGTATATTCAAGTTGTTGCAGTTAAAGCGCGTAGTT
GAATTTTGGCGCCGGTTGTGTGGTTTGGACTCACGTTCAACACTGCAGGACTGGGGCTTT
CCTTCTAGGGAACTAGCGTGCAATTAATTTGTGTGTTAGGGATCTAGGACTGTTACTTTG
AAAAATTAGAGTGTTTAAAACAGGCTTATGCTTGAATACATTAGCATGGAATAACGGAAT
AGGACTTTGTCTTATTTGTTGGTTTAGGAGACAAAGTAATGATTAATAGGGACGGTCGGG
TTATTAGTATTCAACAGTCAGAGGTGAAAATTCTGGATTGTTGAAGACTAACTTCTGCGA
AAAGCATTTAACATGGACGCATTTCATTAATCAGGCACGAAAGTTAGGGGATCGAAGACG
ATTAGATACCGT
>H9ROG4J05FSWK3|2651|1
CCGCGGTAATTCCAGCTCCAATAGCGTATATTCAAGTTGTTGCAGTTAAAAAGACTCGTA
GTTGAATTTTGGGTCCTGATCAGGTGGTTTAGTCGCAAGATTAACACTGCTTTGGTCGGG
TCTTTCCTTGTAGGGAACTAGCGTGCCCTTTACTGAGTGCGCTAGGGATCTATGACTGTT
ACTTTGAAAAATTAGAGTGTTTAAAACAGGCATTTGCTTGAATACATTAGCATGGAATAA
CGGAATAGGACTTTGTTTCTATTTTGTTGGTTTTTAGGAACGAAGTAATGATTAATAGGG
ATAGTTGGGGGCGATTAGTATTCCATTGTCAGAGGTGAAATTCTTGGATTTATGAAAGAC
GAACTACTGCGAAAGCATTTACCAAGGATGTTTTTCATTAAATCAAGAACGAAAGTTAGG
GGAGTCGAAGACGATTAGATACCAT
>H9ROG4J05FSKGZ|2650|1
CTGCGGTAATTCCAGCTCCAATAGCGTATATTAAAGTTGTTGCAGTTAAAAAGCTCGTAG
TTGAATTTTTGACTTGATGAGGTGGTCTAGCTGAAAGGTTAGTACTGCTTTCGTTGAGTC
TTTCCTTCTGGTAGCTATTGTGCTCTTAATTGGGTGCGATAGGGATCCAGGACTTTTACT
GTGAAAAAATTAGAGTGTTTAAAGCAGGCCTACGCTTGAATACATTAGCATGGAATAATA
GAATAGGACTATGGTTCTATTTTGTTGGTTTCTAGGACCAAAGTAAATGATTAATAGGGA
GTAGTTGGGGGCGGTTTATATTCCGTTGTCAGAGGTGAAATTCTTGGATTTACGGAAGAT
AAGCTACTGCGAAAGCATTCGCCAAGGATGTTTTCATTAATCAAGAACGAAAGTTAGGGG
AGTCGAAGACGATCAGATACCAT
>G2YL89K02B8IF4|2649|1
CTGCGGTAATTCCAGCTCCAATAGCGTATATTCAAGTTGTTGTAAGTTAAAAGCTCGTAG
TTGAATTTTGGCGCTGGTTGTGTCGGTTTGGTACTCGCGTTCAATACTGCAGGACTGGCG
CTTTCCTTCTAGGGAACTAGCGTGCCATTAATTTGGTGGGCTAGGGATCTAGGACTGTTA
CTTTGAAAAATTAGAGTGTTTAAAACAGGCTTATGCTTGAATACATTAGCATGGAATAAC
GGAATAGGACTTTGTCTTATTTTGTTGGTTTAGGAGACAAAGTAATGATTAATAGGGACG
GTTAGGGGGCATTAGTATTCCACAGTCAGAGGTGAAATTCTTGGATTTGTGGAAGACTAA
CTTCTGCGAAAGCATTTGCCAGGCACGCTTTCATTAATCAGGAACGAAAGTTATGGGATC
GAAGATGATCAGATACCAT
>G2YL89K02BRYSO|2648|1
CTGCGGTAATTCCAGCTCCAATAGCGTATATTCAAGTTGTTGCAGTTAAAAGCTCGTAGT
TGAATTTTGGCGCTGGTCGTGTGGTTTGGACTCACGTTCAACACTGCAGGACTGGGGCTT
TCCTTCTAGGAACTAGTGTGCCATTAACTTGGTGGGCTAGGGATCTAGGACTGTTACTTT
GAAAAATTAAGTAGTGTTTAAAACAAGGCTTATTGCTTGAATACATTAGCATGGAATAAC
GGAATAGGACTTTGTCTTATTTTGTTGGTTTAGGAGACAAAGTAATGATTAATAGGGACG
GTTAGGGGCGATTAGTATTCCAGAGTCAGAGGTGAAATTCTTGGATTTCTGGAAGACTAA
CTTCTGCGAAAGCATTTGCCAGGCACGCTTTCATTAATCAGGAACGAAAGTTAAGGGAGT
CG
>H9ROG4J05FSMCA|2647|1
CTGCGGTAATTCCAGCTCCAATAGCGTATATTAAAGTTGTTGCAGTTAAAAAGCTCGTAG
TTGAACTTTGGCCCTGGCTGGGCGGTCTACTCGAATGAGTAGTACTTCTCTGGCTGAGGC
TTTCCTTCTGGCGAACTATTGTGCTATTAGTTTAGTGCGATAGGGAACCAGGACTTTTAC
TTTGAAAAATTAAGAGTGTTCAAAGACAGGCAATTCGCTTGAATACATTAGCATGGAATA
ATGGAATAGGACTTTGGTCTTATTTTGTTGGTTTCTAGGACCGAAGTAATGATTAATAGG
GACAGTTGGGGGCGATTAGTATTTAATTGTCAGAGGTGAAATTCTTGGATTTATGAAAGA
CTAACTTCTGCGAAAGCATTTGCCAAGGATGTTTTCATTAATCAAGAACGAAAGTTAGGG
GAGTCGAAGACGATCAGATACCAT
>GQN3EP204EHYII|2646|1
CTGCGGTAATTCCAGCTCCAATAGCGTATATTCAAGTTGTTGCAGTTAAAAGCTCGTAGT
TGAATTTTGGCGCTGGTTGTGTGGTTTGGACTCACGTTCAACACTGCAGGATTGGGGCTT
TCCTTCTAGGGAACTAGTGTGCCATTAACTTGGTGGGCTAGGGATCTAGGACTGTTACTT
TGAAAAATTGAGTGTTTAAACAGGCTTATGCTTGAATACATTAGCATGGAATAACGGAAT
AGGACTTTGTCTTATTTGTTGTTTAGGAGACAAAGTAATGATTAATAGGGACGATTAGGG
GCATTAGTAATCCAGAGTCAGAGGTGAAATTCTTGGATTTCTGGAAGACTAACTTCTGCG
AAAGCATTTGTCAGGCGCGCTTTCTTTAATCAGGAACGAAGTTAGGGATCGAAGACGATC
AGATACCGT
>G2YL89K02B6W3B|2711|1
CTGCGGTAATTCCAGCTCCAATAGCGTATATTCAAGTTGTTGCAGTTAAAAGCTCGTAGT
TGAATTTTGGCGCTGGTTGTGTGGTTTGGACTCGCGTTCAATACTGTAGGACTGGCGCTT
TCCTTCTAGGGAACTAGCGTTCCATTAATTTGGTGGGCTAGGGATCTAGGACTGTTACTT
TGAAAAATTAGAGTGTTTAAAACAGGCTTATGCTTGAATACATTAGCATGGAATAACGGA
ATAGGACTTGTCTTATTTTGTTGGTTTAGGTAGACAAAGTAATGATTAATAGGGACGGTT
AGGGGCATTAGTATTCCACAGTCAGAGGTGAAATTCTTGGATTTGTGGAAGACTAAACTT
CTGCGAAAGCATTTGCCAGGCACGCTTTCATTAATCAGGAACGAAAGTTAGGGA
>GQN3EP204EGWMQ|2663|1
CTGCGGTAATTCCAGCTCCAATAGCGTATATTCAAGTTGTTGCAGTTAAAAAGCTCGTAG
TTGAATTTTGGCGCTGGTTGTGTGGTTTGGACTCGCGTTCAATACTGCAGGACTGGCGCT
TTCCTTCTAGGGAACTAGCGTGCCATTAATTTGGTGGGCTAGGGATCTAGGACTGTTACT
TTGAAAAAATTAGAGTGTTTAAAACAGGCTTATGCTTGAATACATTAGCATGGAATAACG
GAATAGGACTTTGTCTTATTTTGTTGGTTTAGGAGACAAAGTAATGATTAATAGGGACGT
TAGGGGCATTAGTATTCCACAGTCAGAGGTGAAATTCTTGGATTTGTGGAAGACTAACTT
CTGCGAAAGCATTTGCCAGGCAACGCTTTTCATTAAATCGAGG
>H9ROG4J05FSVPY|2664|1
CTGCGGTAATTCCAGCTCCAATAGCGTATATTAAAGTTGTTGCAGTTAAAAAGCTCGTAG
TTGGACTTTAGGCGAGCCGGGTCGGTCCGCCATTGGCGGCACTGGCTCTGGCGAGCCTCA
CCTTCGGGAAACCAGTGTTCTGCGCTGGGGAACCGAGCCTTACTTTGAGAAAATTAGAGT
GTTTAAAGCAGGCTTACGCTTGAATACTTCAGCATGGAATAACATGATAGGACTTTGGTT
CTATTTTGTTGGTTTGAGAACCAAAGTAATGATTAATAGGGACAGTTGGGGGCATTAGTA
TTCAGTAGTCAGAGGTGAAATTCTTGGATTTACTGAAGACTAACTAATGCGAAAGCATTT
GCCAAGGATGTTTTCATTAATCAAGAACGAAAGTTAGGGGATCGAAGACGATTAGATACC
AT
>H9ROG4J05FSVID|2665|1
CTGCGGTAATTCCAGCTCCAGTAGCGTATACTAATGTTGCTGACAGTTAAAAAGCTCGTA
GTTGGATTTCTGGTAGATTGCTATGGTCCGGCCCCTCGGGGTTGAGTATCAGTTGTAATC
TGTCATCCTATCTGGGTTGTTTGGTTTCGGCCGGGCAGTTCAGGTTCTTTTACTTTGAAA
AAATTAGAGTGTTTAAAAGCAGGCTTACGCTTGAATACATTAGCATGGAATAATAGAATA
GGACTATGGTTCTATTTTGTTGGTTTCTAGGACCAAAGTAATGATTAATAGGGATAGTTG
GGGGCATTAGTATTTTATAGTCAGAGGTGAAATTCTTGGATTTATGAAAGACTAACTTCT
GCGAAAAGCATTTGCCAAGGATGTTTTCATTAATCAAGAACGAAACAAGGGGGATCGAAG
ACGATCAGATACCGT
>GQN3EP204EGZ9I|2666|1
CTGCGGTAATTCCAGCTCCAATAGCGTATATTCAAGTTGTTGCAAGTTAAAAGCTCGTAG
TTGAATTTTGGCGCTAGTTGTGTGGTTTGAACTCACGTTCAACACTGCAGGACTGGTGCT
TTCCTTCTAGGGAACTGGTGTGCCATTAGCTTGGTGGGCTAGGGATCTAGGACTGTTACT
TTGAAAAATTAGAGTGTTTAAAACAGGCTTATGCTTGAATACATTAGCATGGAATAACGG
AATAGGACTTTGTCTTATTTTGTTGGTTTAGGAGACAAGTAATGATTAATAGGAACGGTT
AGGGCATTAGTATTCCACAGTCAGAGGTGAAATTCTTGGATTTGTGGAAGACTAACTTCT
GCGAAAAGCAATTTTGTCAGGAACGTTTTCATTAATCAGGAACG
>G59B1OB03C0T7W|2667|1
CTGCGGTAATTCCAGCTCCAATAGCGTATATTCAAGTTGTTGCAGTTAAAAAGCTCGTAG
TTGAATTTGGCGCTAGTTTTGTGGTTTGGACTCACGTTCAACACTGCAAGACTGGTGCTT
TCCTTCTAGGGAACTAGTGTGCCATTAACTTGGTGGGCTAGGGATCTAGGACTGTTACTT
TAGAAAAATTAGAGTGTTTAAAACAGGCTTATGCTTGAATACATTAGCATGGAATAACGG
AATAGGACTTTGTTTTATTTTGTTGGTTTAGGAAACAAAGTAATGATTAATAGGGACGAG
TTGGGGGCATTAGTATTCCACAGTCAGAGGTGAAATTCTTGGATTTGTGGAAGACTAACT
TCTGCGAAAGCATTTGTCAAGAGCGCTCTCATTAATCAGGAACGAAAGGTTAGGGGATCG
AAGATGATTAGATACCAT
>GQN3EP204EGZOE|2668|1
CTGCGGTAATTCCAGCTCCAATAGCGTATATTCAAGTTGTTGCAGTTAAAGCTCGTAGTT
GAATTTTGGCGCTGGTTGTGTGGTTTGGACTCACGTTCAACACTGCAGGACTGGGGCTTT
CCTTCTAGGGAACTAGTGTGCCATTAATTTGGTGGGCTAGGGATCTAGGACTGTTACTTT
GAAAAATTAGAGTGTTTAAACAGGCTTATGCTTGAATACATTAGCATGGAATAACGGAAT
AGGACTTTGTCTTATTTGTTGGTTTAGAGACAAAGTAATGATTAATAGGGACGTTGGGGC
ATTAGTATTCAACAGTCAGAGGTGAATTCTTGGATTTGTTGAAGCTAACTTCTGCGAAAG
CATTTGTCATGCACGCTTTCATTAATCAGGAACGAAAGTTAGGGGATCGAAGACGATTAG
ATACCAT
>GQN3EP205F5BAK|2669|1
CTGCGGTAATTCCAGCTCCAATAGCGTATATTCAAGTTGTTGCAGTTAAAAGCGCGTAGT
TGAATTTTGGCGCTGATTGTACGGTTTGGACTCACGTTCAATACTTTATAATTGGGCTTT
CCTTCTAGGGAATTGATCTGCTATTAATTTAGTGGGTCAAGGATCTAGGACTGTTACTTT
GAAAAATTAGAGTGTTTAAAACAGGCTTATGCTTGAATACATTAGCATGGAATAACGGAA
TAGGACTTTGTCTTATTTGTTGGTTAGGAGACAAAGTAATGATTAATAGGGACGATTAGG
GGCATTAGTATTCCAGAGTCAAGAGGTGAAATTCTTGGATTTCTGGAAGACTAACTTCTG
CGAAAGCATTTGTCAGGCGCGCTTTTCTTAATCAGGCAACGAAAGTTAGGGATCGAAGAT
GATCAGATACCGT
>G2YL89K02B8BA3|2670|1
CTGCGGTAATTCCAGCTCCAATAGCGTATATTCAAGTTGTTGCAGTTAAAAGCTCGTAGT
TGAATTTTGGCGCTGGTTGTGTGGTTTGGACTCGCGTTCAATACTGCAGGACTGGCGCTT
TCCTTCTAGGGAACTAGCGTGCCATTAATTTGGTGGGCTAGGGATCTAGGACTGTTACTT
TGAAAAATTAAGAGTGTTTAAAACTAGGCTTATGCTTGAATACATTAGCATGGAATAACG
GAATAGGACTTTGTCTTATTTTGTTGGTTTAGGAGACAAAGTAATGATTAATAGGGACGG
TTAGGGGCGATTAGTATTCCACAGTCAGAGGTGGAAATTACTTGGATTTGTTGGAAGACT
AAACTTCTTGCGAAAGACATTTGCCAGGCACGCTTTCATTAATCAGGAACGAAAGTT
>GQN3EP205F5AEF|2671|1
CCGCGGTAATTCCAGCTCCAATAGCGTATATTCAAGTTGTTGCAGTTAAAGCTCGTAGTT
GAATTTTGGCGCTGGTCGTGTGGTTTGGACTCACGTTCAACACTGCAGGACTGGGGCTTT
CCTTCTAGGGAACTAGTGTGCCATTTATTTGGTGGGCTAGGGATCTAGGACTGTTACTTT
GAAAATTAGAGTGTTTAAACAGGCTTATGCTTGAATACATTAGCATGGAATAACGGAATA
GGACTTTGTCTTATTTGTTGGTTAGGAGACAAAGTAATGATTAATAGGGACGGTTAGGGC
ATTAGTATTCAACAGTCAGAGGTGAAATTCTTGGATTTATGAAAGACTAACTACTGCGAA
AGCATTTGCCAAGGATGTTTTCATTAATCAAGAACGAAAGTTAGGGGATCCGAAGACGAT
CAGATACA
>H7ATYXN07IRE9G|2672|1
CTGCGGTAATTCCAGCTCCAATAGCGTATATTAAAGTTGTTGACAGTTAAAAAGCTCGTA
GTTGAATTTTGGCGTTGGCTGGGTGGTCTTTGCGAACGCATAGCACTTTTCCGGCTGACG
CTTTCCTTCTGGCGAATAATTGTGCTATTTATTTAGTGCGATTGGGAACCAGGACTTTTA
CTTTGAAAAAATTAGAGTGTTTAAAGCAGGCTTACGCTTGAATACATTAGCATGGAATAA
TAAAATAGGACTTTGGTTTTATTTTGTTTGGTTTTCGTAACCAAAGTAATGATTAATAGG
GATATTAGGGGGCGATTAGTAGTTGAGCCGTCAGAGGTGAAATTCTTGGATTGGCTCTAA
GAACTAACTTCTTGCGAAAGACATTTGTCCAAGGATGTTTTCTATTAATCAAGAACGAAA
GTTAAGGGGAGTCGAAGACGATCAGATACCAT
>G2YL89K02BSGUJ|2673|1
CCGCGGTAATTCCAGCTCCAATAGCGTATATTCAAGTTGTTGCAGTTAAAAGCTCGTAGT
TGAATTTTGGCGCTGGTTGTGTGGTTTGGACTCGCGTTCAATACTGCAGGACTGGCGCTT
TCCTTCTAGGGAACTAGCGTGCCATTAATTTGGTGGGTTAGGATCTAGGACTGTTACTTT
GAAAAATTAGAGTGTTTAAAACAGGCTTATGCTTGAATACATTAGCATGGAATAACGGAA
TAGGACTTTGTCTTATTTTGTTGGTTTAGGAGACAAAGTAATGATTAATAGGGACGGTTA
GGGGCATTAGTATTCCACAGTCAGAGGTGAAATTCTTGGATTTGTGGAAGACTAACTTCT
GCGAAAGCATTTGCCAGGCACCCTTTTCATTAATCAGGACGAAAGTTAGGGGATCGAAGA
CGATCAGATACCGT
>GQN3EP204ECW8T|2674|1
CCGCGGTAATTCCAGCTCCAATAGCGTATATTCAAGTTGTTGCAGTTAAAGCGCGTAGTT
GAATTTTGGCGCTGGTTGTGTGGTTTGGACTCACGTTCAACACTGCAGGACTGGGGCTTT
CCTTCTAGGGAACTAGTGTGCAATTAAGTTTGTGTGTTAGGGATCTAGGACTGTTACTTT
GAAAAATTAGAGTGTTTAAACAGGCTTATGCTTGAATACATTAGCATGGAATAACGGAAT
AGGACTTTGTCTTATTTTGTTGGTTTAGGAGACAAAGTAATGATTAATAGGGACGGCCGG
GTTATTAGTATTCAACAGTCAGAGGTGAAATTCTTGGATTTGTTGAAGACTAACTTCTGC
GAAAGCATTTAACATGAACGCATTCATTAATCAGGCACGAAAGTTAGGGGATCGAAGACG
ATTAGATACCAT
>G2YL89K02B6YPM|2675|1
CCGCGGTAATTCCAGCTCCAATAGCGTATATTCAAGTTGTTGCAGTTAAAAGCTCGTAGT
TGAATTTTGGCGCTGGTTGTGTGGTTTGGACTCGCGTTCAATACTGCAGGACTGGCGCTT
TCCTTCTAGGGAACTAGCGTGCCATTAATTTGGTGGGCTAGGGATCTAGGACTGTTACTT
TGAAAAATTAAGAGTGTTTAAAACAGGCTTATGCTTGAATACATTAGCATGGAATAACGG
AATAGGACTTTGTCTTATTTTTGTTGGTTTAGGTAGACAAAGTAATAGATTAATTAGGGA
CGGTTAGGGGCGATTAGTATTCCACAGTCAGAGGTGAAATTACTTGGATTTGTGGAAGAC
TAACTTCTGCGAAAGCATTTGCCAGGCACGCTTTCATTAATCAGGAACGAAAGTTA
>G2YL89K02BSJ5E|2676|1
CTGCGGTAATTCCAGCTCCAATAGCGTATATTCAAAGTTGTTGCAGTTAAAAAGCTCGTA
GTTGAATTTTGGCGCTGGTTGTGTGGTTTGGACTCACGTTCAACACTGCAGGACTGGGGC
TTTCCTTCTAGGGAACTAGTGTGCCATTAATTTGGTGGGCTAGGGATCTAGGACTGTTAC
TTTGAAAAATTAGAGTGTTTAAAACAGGCTTATGCTTGAATACATTAGCATGGAATAACG
GAATAGGACTTTGTCTTATTTTGTTGGTTTAGGAGACAAAGTAATGATTAATAGGGACGG
TTGGGGGCATTAGTATTCAACAGTCAGAGGTGAAATTCTTGGATTTGTTGAAGACTAACT
TCTGCGAAAGCATTTGTCATTGCACGCTTTCATTAATCAGGAACGAAAGTTAGGGGATCG
AAGATGATCAGATACCAT
>H9ROG4J05FVGOC|2677|1
CCGCGGTAATTCCAGCTCTAATAGCGTATATTAATGTTGTTGCAGTTAAAAAGCTCGTAG
TTAGATTTTGGTGCCGTCACGCTTGCCGCCTTTGGGTAGTGCGATCGGGACGACACTTCT
TTTCTGAACGACTATGCTGATCTTCACGGATGGGCATAGGAGTCAGATCGTTTACTTTGA
AAAAATTAGAGTGTTTAAAGCAGGCATTTGCTTGAATAAATTAGCATGGAATAATAGAAT
AGGACTTTGGTTCTATTTTGTTGGTTTCTAGGACCGAGGTAATGATTAATAGGGATAGTT
GGGGGCATTAGTATTTAATTGTCAGAGGTGAAATTCTTGGATTTATGAAAGACTAACTTC
TGCGAAAGCATTTGCCAAGGATGTTTTCATTAATCAAGAACGAAAGTTAGGGGATCGAAG
ACGATCAATACCGT
>GQN3EP204EDT28|2752|1
CTGCGGTAATTCCAGCTCCAATAGCGTATATTCAAGTTGTTGCAGTTAAAGCTCGTAGTT
GAATTTGGCGCTGGTTGTGTGGTTTGGACTCACGTTCAACACTGCAGGACTGGGGCTTTC
CTTCTAGGGAACTAGTGTGCCATTAATTTGGTGGCTAGGGATCTAGGACTGTTACTTTGA
AAAATTAGAGTGTTTAAAACAGGCTTATGCTTGAATACATTAGCATGGAATAACGGAATA
GGACTTTGTCTTATTTGTGTTTAGAGACAAAGTAATGATTAATAGGGACGGTTGGGCATT
AGTATTCAACAGTCAGAGGTGAAATTCTTGGATTTGTTGAAGACTAACTTCTGCGAAAGC
ATTTGTCATGCAACGCTTTCATTAATCGAGGAACGAAAGTTAGGG
>G2YL89K02BSCP6|2760|1
CCGCGGTAATTCCAGCTCCAATAGCGTATATTCAAGTTGTTGCAGTTAAAAAGCTCGTAG
TTGAATTTTGGCGCTGGTTGTGTGGTTTGGACTCGCGTTCAATACTGCAGGACTGGCGCT
TTCCTTCTAGGGAACTAGCGTTCCATTAATTTGGTGGGCTAGGGATCTAGGACTGTTACT
TTGAAAAAATTAGAGTGTTTAAAACAGGCTTATGCTTGAATACATTAGCATGGAATAACG
GAATAGGACTTTGTCTTATTTTGTTGGTTTTAGGAGACAAAGTAATGATTAATAGGGACG
GTTAGGGGCATTAGTATTCCACAGTCAGAGGTGAAATTCTTGGATTTGTGGAAGACTAAC
TTACTGCGAAAGCATTTGCCAGGCACGCTTTCATTAATCAGGAACGAAAGTT
>H9ROG4J05F0ZFI|2759|1
CTGCGGTAATTCCAGCTCCAGTAGCGTATATTAATGTTGTTGCAGTTAAAACGCTCGTAG
TTGAAACTCGGGCGAGGGTGTCAGGTCTGGCTTTACGGTCAGTACTTGACGCACCGAGTC
TTTTTTCTGGGGAAACAGCGTGCCCTTTACTGGGTGCGTTGAATAACCAGGACGATTACC
TTGAGAAAAATAGAGTGTTCAAAGCAAGCCGTCGCTTGAATACATTAGCATGGAATAATA
AAACAAGGATCTTGACACCGTGTTTTATTTGGTTTTATGGGCCAAGTTCATGATGAATAG
GAACAGTCGGGGGCGATTAGTATTCAGGAGCTAGAGGTGAAATTCTTGGATTTCCTGAAG
ACTAACAACTGCGAAAGCATTTGCCAAGGATGTTTTCATTAATCAAGAACGAAAGTTAGG
GGATCGAAGACGATCAGATACCGT
>GQN3EP205F8O64|2758|1
CCGCGGTAATTCCAGCTCCAATAGCGTATATTCAGTTGTTGCAGTTAAAGCTCGTAGTTG
AATTTGGCGCTGGTTGTGTGGTTTGGACTCGCGTTCAATACTGCAGGACTGGCGCTTTCC
TTCTAGGGAACTAGCGTGCCATTAATTTGGTGGGCTAGGGATCTAGGACTGTTACTTGAA
AATTAGAGTGTTTAAACAGGCTTATGCTTGAATACATTAGCATGGAATAACGGAATAGGA
CTTTGTCTTATTTGTTGGTTAGGAGACAAAGTAATGATTAATAGGGACGGTTAGGGCATT
AGTATTCCACAGTCAGAGGTGAAATTCTTGGATTTGTGGAAGACTAACTTCTGCGAAAGC
ATTTGCCAGGCACGCTTTTCATTAATCAGGGAACGAAAGTTAGGGATCG
>G2YL89K03C1H8T|2757|1
CCGCGGTAATTCCAGCTCCAATAGCGTATATTAAAGTTGTTGCCGTTAAAAAGCTACGTA
GTTGAACCTTGGCCCTGGCTGATCTGTCCTCCTAATCGAGCGCACGGATTCGGTCGGGGC
TTTCCTTCTGGGGAGCCCCATGCCCTTCACTGGGTGTGGCGGGGAACCAGGACTTTTACC
TTGAAAAATTAGAGTAGTTCAAAGCAGGCCTTTGCTCGAATACATTAGCATGGAATAATA
GAATAGGACATCGGTTCTATTTGTTGGTTTCTAGGACCGCTGTAATGATTAATAGGGACA
GTCGGGGGCGTCAGTATTCAATTGTCAGAGGTGAAATTCTTGGATTTATTGAAGACTAAC
TACTGCGAAAGCATTCGCCAAAGGATGTTTTCATTAATCAGTGAACGAAAGTTAGGGATC
GAAGATGATCAGATACCGT
>GQN3EP204EE00K|2756|1
CTGCGGTAATTCCAGCTCCAATAGCGTATATTCAAGTTGTTGCAGTTAAAAGCTCGTAGT
TGAATTTTGGCGCTAGTTTTGTGGTTTGGACTCACGTCCAACACTGCAAGACTGGTGCTT
TCCTTCTAGGGAACTAGTGTGCCATTAACTTGGTGGGCTAGGGATCTAGGACTGTTACTT
TGAAAAATTAGAGTGTTTAAAACAGGCTTATGCTTGAATACATTAGCATGGAATAACGGA
ATAGGACTTGTTTATTTGTTGTTTAGGAAACGAAGTAATGATTAATAGGGACGTTAGGGC
ATTAGTATTCAACAGTCAGAGGTGAAATTCTTGGATTTGTTGAAGACTAACTTCTGCGAA
AAGCATTTGTCAGGCACGCTTTCATTAATCAGGAACGAAAGTTAAGGGATCGAAGACGAT
CAGATA
>H9ROG4J05FUIKJ|2755|1
CTGCGGTAATTCCAGCTCCAATAGCGTATATTAAAGTTGTTGCAGTTAAAAAGCTCGTAG
TTGAACTTTGGCCTTGGCTGGGCGGTCTACTCAATGAGTAGTACTTCTCTGGCTGAGGCT
TTCCTTCTGGCGAACTATTGTGCTATTTATTTAGTGCGATAGGGAACCAGGACTTTTACT
TTGAAAAATTAGAGTGTTTAAAGCAGGCTTACGCTTGAATACATTAGCATGGAATAATAA
AATAGGACTTTGGTTTTATTTTGTTTGGTTTTCGTAAACCGAAACGTAAATGATTAATAA
GGGAGTAGTTGGGGGTCGATTCGTATTTAGTCCGTCAGAGGTGAAATTACTTGGATTTAT
TGGAAGACGAACTACTGCGAAAGCATTTACCAAGGATGTTTT
>GQN3EP204EDXH3|2754|1
CTGCGGTAATTCCAGCTCCAATAGCGTATATTCAAGTTGTTGCAGTTAAAGCTCGTAGTT
GAATTTTGGCGCTAGTCTTTGGTTTGAGCTCACGTTCAACACTGCTAGACTGGTGCTTTC
CTTCTAGGGAATTAGTGTGCCATTAACTTGGTGGGCTAGGGATCTAGGACTGTTACTTTG
AAAAATTAGAGTGTTTAAAACAGGCTTATGCTTGAATACATTAGCATGGAATAACGGAAT
AGGACTTTGTCTTATTTTGTTGGTTTAGGAGACAAAGTAATGATTAATAGGGACGGTTGG
GGCATTAGTATTCCACAGTCAGAGGTGAAATTCTTGGATTTGTGGAAGACTAACTTCTGA
CGAAAGCATTTGTCAGGAACGCTTTCATTAATCAGGAACGAAAGTTAGGGATACGAAGAC
GATTAGATACCAT
>G2YL89K02B7ATU|2753|1
CTGCGGTAATTCCAGCTCTAATAGCGTATATTAAAGTTGTTGCAGTTAAAAGCTCGTAGT
TGAATTTTGGCGCTGGTTGTGTGGTTTGGACTCACGTTCAACACTGCAGGACTGGGGCTT
TCCTTCTAGGGAACTAGTGTGCCATTAATTTGGTGGGCTAGGGATCTAGGACTGTTACTT
TGAAAAATTAGAGTGTTTAAAACAGGCTTATGCTTGAATACATTAGCATGGAATAACGGA
ATAGGACTTGTCTATTTTGTTGGTTTAGGAGACAAAGTAATGATTAATAGGGACGGTTGG
GGGCATTAGTATTCAACAGTCATAGGTGAAATTCTTGGATTTGTTGAAGACTAACTTCTG
CGAAAGCATTTGCATGCACGCTTTCATTAATCAGGAACGAAAG
>G59B1OB03C23RN|2761|1
CTGCGGTAATTCCAGCTCCAATAGCGTATATTAAAGTTGTTGCCGTTAAAAAGCTCGTAG
TTGAACCTTGGACCTGGCTGATCTGTCCTCCTAATCGAGCGTACGGATTCGGTCGGGTCT
TTCCTTCTGGGGAACCCTATGCTCTTTATTGGGTGTAGCGGGGAACCAGGACTTTTACCT
TGAAAAATTAGAGTGTTCAAAGCAGGCCTTTGCTCGAATACATTAGCATGGAATAATAGA
ATAGGATATCGGTTCTATTTTGTTGGTTTCTAGGACCGCTGTAATGATTAATAGGGATAG
TCGGGGGCGTCCGTATTCAATTGTCAGAGGTGAAATTCTTGGATTTATTGAAGACGAACT
ACTGCGAAAGCATTCGCCAAGGATTGTTTTCATTAATCAGTGAACGAAAGGTTAGGGATC
GAAGACGATCAGATACCAT
>GQN3EP204D8MQJ|2751|1
CTGCGGTAATTCCAGCTCCAATAGCGTATATTCAAGTTGTTGCAGTTAAAAGCTCGTAGT
TGAATTTTGGCGCTAGTCTTTGGTTTGAGCTCACGTTCAACACTGCTAGACTGGTGCTTT
CCTTCTAGGGAATTAGTGTGCCATTAACTTGGTGGGCTAGGGATCTAGGACTGTTACTTG
AAAAAATTGAGTGTTTAAAACAGGCTTAATGCTTGAATACATTAGCATGGAATAACGGAA
TAGGACTTTGTCTTATTTTGTTGGTTTAGGAGACAAAGTAATGATTAATAGGGACGGTTG
GGGCATTAGTATTCCACAGTTCAGGAGGTGAAATTCTTGGGATTTGTGGAAGACTAAACT
TCTGCGAAAGCATTTGTCCAGGAACGCTTTCATTAATCAGGAACGAAAGTTGGGGATCGA
AGACGAT
>GQN3EP204EDPGA|2750|1
CCGCGGTAATTCCAGCTCCAATAGCGTATATTCAAGTTGTTGCAGTTAAAGCTCGTAGTT
GAATTTGGCGCTGGTTGTGTGGTTTGGACTCACGTTCAACACTGCAGGACTGGGGCTTTC
CTTCTAGGGAACTAGTGTGCCATTAATTGGTGGGCTAGGGATCTAGGACTGTTACTTTGA
AAAATTAGAGTGTTTAAACAGGCTTATGCTTGAATACATTAGCATGGAATAACGGAATAG
GACTTTGTCTTATTTGTTGGTTTAGAGACAAGTAATGATTAATAGGGACGGTTGGGGCAT
TAGTATTCAACAGTCAGAGGTGAAATTCTGGATTTGTTGAAGACCTAACTTCTGCGAAAG
CATTTGTCATGCACGCTTTTCAATTAATCAGGAACGAAAGTT
>GQN3EP204EDO2Q|2749|1
CTGCGGTAATTCCAGCTCCAATAGCGTATATTCAAGTTGTTGCAGTTAAAGCGCGTAGTT
GAATTTTGGCGCCGGTTGTGTGGTTTGGACTCACGTTCAACACTGCAGGACTGGGGCTTC
CTTCTAGGGAACTAGCGTGCAATTAATTTGTGTGTTAGGGATCTAGGACTGTTACTTTGA
AAAATTAGAGTGTTTAAAACAGGCTTATGCTTGAATACATTAGCATGGAATAACGGAATA
GGACTTTGTCTTATTTTGTTGGTTTAGAGACAAAGTAATGATTAATAGGGACGGTCGGGT
TATTAGTATTCAACAGTCAGAGGTGAAATTCTTGGATTTGTTGAAGACTAACTTCTGCGA
AAGCATTTAACATGGACGCATTCATTAATCAGGCACGAAAGTTAGGGATCGAAGATGATC
AGATACCAT
>GQN3EP204EDJY2|2748|1
CTGCGGTAATTCCAGCTCCAATAGCGTATATTCAAGTTGTTGCAGTTAAAGCTCGTAGTT
GAATTTGGCGCTGGTTGTGTGGTTTGGACTCACGTTCAACACTGCAGGATTGGGGCTTTC
CTTCTAGGGAACTAGTGTGCCATTAACTTGGTGGGCTAGGGATCTAGGACTGTTACTTTG
AAAAATTAGAGTGTTTAAAACAGGCTTATGCTTGAATACATTAGCATGGAATAACGGAAT
AGGACTTTGTCTTATTTGTTGTTTAGGAGACAAAGTAATGATTAATAGGGACGGTTAGGG
CATTAGTATTCCAGAGTCAGAGGTGAAATTCTTGGATTTGTGGAAGACTAAACTTCTGCG
AAAGCATTTGTCAGGAACGTTTTCATTAATCAGGAACGAAAGTTAGGGGATCGAAGACGA
TACAGATACC
>GQN3EP204EDJ8H|2747|1
CTGCGGTAATTCCAGCTCCAATAGCGTATATTCAAGTTGTTGCAGTTAAAGCTCGTAGTT
GAATTTTGGCGCTGGTTGTGTGGTTTGGACTCACGTTCAACACTGCAGGACTGGGGCTTT
CCTTCTAGGGAACTAGTGTGCCATTAATTTGGTGGGCTAGGGATCTAGGACTGTTACTTT
GAAAAATTAGAGTGTTTAAACAGGCTTATGCTTGAATACATTAGCATGGAATAACGGAAT
AGGACTTTGTCTTATTTTGTTGGTTTAGGTAGACAAAGTAATGATTAATAGGGACGGTTG
GGGCATTAGTATTCAACAGTCAGAGGTGAAATCTTGGATTTGTTGAAGACTAACTTCTGC
GAAAGCATTTGTCATGCACGCTTTCATTAATCAGGAACGAAGTTAGGGATCGAAGACGAT
TAGATACCGT
>G2YL89K02B77OS|2746|1
CTGCGGTAATTCCAGCTCCAATAGCGTATATTCAAGTTGTTGCAGTTAAAAGCTCGTAGT
TGAATTTTGGCGCTGGTTGTGTGGTTTGGACTCGCGTTCAATACTGCAGGACTGGCGCTT
TCCTTCTAGGGAACTAGCGTGCCATTAATTTGGTGGGCTAGGGATCTAGGACTGTTACTT
TGAAAAATTAGAGTGTTTAAAACAGGCTTATGCTTGAATACATTAGCATGGAATAACGGA
ATAGGACTTGTCTTATTTTGTTGGTTTAGGAGACAAAGTAATGATTAATAGGACGGTTAG
GGCGATTAGTATTCCACAGTCAGAGGTGGAAATTACTTGGATTTGTTGGAAGGACTAAAC
TTCTTGCGAAAGACATTTGCCAGGCACGCTTTCATTAATCAGGAACGAAAG
>G2YL89K02B77II|2745|1
CCGCGGTAATTCCAGCTCCAATAGCGTATATTCAAGTTGTTGCAGTTAAAAGCTCGTAGT
TGAATTTTGGCGCTGGTTGTGTGGTTTGGACTCGCGTTCAATACTGCAGGACTGGCGCTT
TCCTTCTAGGGAACTAGCGTGCCATTAATTTGGTGGGCTAGGGATCTAGGACTGTTACTT
TGAAAAATTAGAGTGTTTAAAACAGGCTTATGCTTGAATACATTAGCATGGAATAACGGA
TAGGACTTGTCTTATTTTGTTGGTTTAGGAGACAAAGTAATGATTAATAGGACGGTTAGG
GGCGATTAGTATTCCACAGTCAGAGGTGAAATTCTTGGATTTGTGGAAGACTAACTTCTG
CGAAGCATTTGCCAGGCACGCTTTCATTAATCAGGAACGAAAGTTAGGGGAGTC
>G59B1OB03C2FCI|2744|1
CTGCGGTAATTCCAGCTCCAATAGCGTATATTCAAGTTGTTGCAGTTAAAAAAGCTCGTA
GTTGAATTTTGGCGCTAGTTATGTGGTTTGAACTCACGTTTAACACTGCAGGACTGGGGG
CTTCCCTTCTAGGGGAACTAGTGTGCCATTAACTTGGTGGGCTAGGGATCTAGGACTGTT
ACTTTGAAAAATTAGAGTGTTTAAAACAGGCGTATGACTTGAATACATTAGCATGGAATA
ACGGAATAGGACTTTGTCTTATTTTGTTGGTTTAGGAGACAAAGTAATGATTAATAGGAA
CGGTTGGGGGCATTAGTATTCCACAGTCAGAGGTGAAATTCTTGGATTTGTGGAAGACTA
ACTTCTGCGAAAGCATTTGTCAGGAACGCATTCATTAATCAGGAAC
>G1BHP2T03DD5G3|2762|1
CCGCGGTAATTCCAGCTCCAATAGCGTATATTAAAGTTGTTGCGGTTAAAAGCTCGTAGT
TGGATTTCTGCCGAGGACGACCGGTCCGCCCTGTGGGTGAGCATCTGGATCGGCCTGGGC
ATCTTCTTGGGGAACGTAGCTGCACTTGACTGTGTGGTGCGGTATCCAGGACTTTTACCT
TGAAAAATTAGAGTGTTCAAAGCAGGCCTTTGCTCGAATACATTAGCATGGAATAATAGA
ATAGGACATCGGTTCTATTTTGTTGGTTTCTAGGACCGCTGTAATGATTAATAGGGACAG
TCGGGGGCGTTCAGTATTCAATTGTCAGAGGTGAAATTCTTGGATTTATTGAAGACTAAC
TACTGCGAAAGCATTCGCCAAGGATGTTTTCATTAATCAGTGAACGAAGTTAGGGGATCG
AAGACGATCAGATACCAT
>G7FSNLG04EEQER|2763|1
CTGCGGTAATTCCAGCTCCAATAGCGTATATTAAAGTTGTTGCCGTTAAAAGCTCGTAGT
CGAACTTCGGTCCCTGTTGGTCGGTCCGCCTTCTTGGTGTGTACTTACTCAACGGGGACT
TACCTCCTGGTGAACTGCGATGTCCTTTACTGGGTGTCGTAGCGAACTAGGACGTTTACT
TTGAAAAATTAGAGTGTTCAAAGCAGGCCTACGCCCGAATACATTAGCATGGAATAATAG
AATAGGACGCGCGTTCCCATTTTGTTGGTTTCTGAGATCGCCGTAATGATTAATAGGGAT
AGTTGGGGGCATTTGTATTCCGTCGTCAGAGGTGAAATTCTTGGATTGCCGGAAGACAAA
CTATTGCGAAAGCATTTGACAAGGATGTTTTTCATTAATCAAGAACGAAAGTTGGAGGCT
CGAAGATGATCAGATACCGT
>G1BHP2T03DCGGO|2764|1
CTGCGGTAATTCCAGCTCCAATAGCGTATATTCAAGTTGTTGCAGTTAAAAAAGCTCGTA
GTTGAATTTTGGCGCTGGTTGTGTGGTTTGGACTCACGTTCAACACTGCAGGACTGGGGC
TTTCCTTCTAGGGAACTAGTGTGCCATTAATTTGGTGGGCTAGGGATCTAGGACTGTTAC
TTTGAAAAATTAGAGTGTTTAAAACAGGCTTATGCTTGAATACATTAGCATGGAATAACG
GAATAGGACTTTGTCTTATTTTTGTTGGTTTAGGTAGACAAAGTAAATGATTAATAGGGA
CGGTTGGGGGCGATTAGTATTCAACAGTCAGAGGTGAAATTACTTGGATTTGTTTGAAGA
CTAACTTACTGCGAAAGCATTTGTCATGCACGCTTTCATTAATCAGGAACGAAAGTTAGG
GG
>G1BHP2T03DCGI9|2765|1
CCGCGGTAATTCCAGCTCCAATAGCGTATATTAAAGTTGTTGCGGTTAAAAAGCTCGTAG
TTGGATTTCTGCTTGGGACGACCGGTCCGCCCTCAGGGTGAGTATCTGGCTCGGCCCGGG
CATCTTCTTGGGGAACGTTACTGCACTTGACTGTGTGGTGCGGAGCCCAGGACCTTTACT
TTGAGGAAATTAGAGTGTTTCAAGCAGGCATTTGCCTTGAATACATTAGCATGGAATAAC
AGAATAGGACGTGCGGTTCTATTTTGTTGGTTTCTAGAACTGCCGTAATGATTAAAAGGG
ACAGCCGGGGGGCATTAGTATTTGCACGCTAGAGGTGAAATTCTTGGATTGTGCAAAGAC
TTCCTACTGCGAAAGCATTTTGCCAAGAATGTTTTCATTAATCAAGAACGAAGGTTAGGG
TATCGAAGATGATTAGATACCAT
>G1BHP2T03DCH69|2766|1
CTGCGGTAATTCCAGCTCCAATAGCGTATATTAAAGTTGTTGCCGTTAAAAAGCTCGTAG
TTGAACCTTGGCCCTGGCTGATCTGTCCTCCTAATCGAGCGCACGGATTCGGTCGGGGCT
TTCCTTCTGGGGAGCCCCATGCCCTTCACTGGGTGTGGCGGGGAACCAGGACTTTTACCT
TGAAAAATTAAGAGTGTTCAAAGCAGGCCTTTGCTTGAATATATTAGCATGGAATAATGG
AATAGGACGCTGGTTCTATTTTGTTGGTTTTGAGAACCAGAGTAATGATTAATAGGGACA
GTTGGGGGCATTCATATTTCATTGTCAGAGGTGAAATTCTTGGATTTATGAAAGATGAAC
TTCTGCGAAAGCATTTTGCCAAGGATGTTTTTCATTAATCAAGAACGAAAGTTAGGGGA
>G1BHP2T03DCMDO|2767|1
CTGCGGTAATTCCAGCTCCAATAGCGTATATTAAAGTTGTTGTCGTTAAAAAAGCTCGTA
GTTGAACCTTGGCCCTGGCTGATCTGTCCTCCTAATCGAGCGCACGGATTCGGTCGGGGC
TTTCCTTCTGGGGAGCCCCATGCCCTTCACTGGGTGTGGCGGGGAACCAGGACTTTTACC
TTGAAAAATTAGAGTGTTTCAAAGACAGGCCTTTGTCTCGAATACATTAGCATGGAATAA
TAGAATAGGACATCGGTTCTATTTTGTTGGTTTCTAGGACCGCTGTAATGATTAATAGGG
ACAGTCGGGGGCGGTCAGTATTCAATTGGTCAGAGGTGAAAATTCTTGGATTTATTGAAG
ACTAACTACTGCGAAAGCATTCGCCAAAGGATGTTTTTCATTAATCAGTTGAACGAAAGT
TAGGGGATCGAAGACGATCAGATACCAT
>G1BHP2T03DCNCA|2768|1
CCGCGGTAATTCCAGCTCCAATAGCGTATATTAAAGTTGTTGCAGTTAAAAAGCTCGTAG
TTGAAGTTTGGTCTCGGACGCTGGGTCTGCTTAATTGCATGTACTTGACGGTCCGAGACT
TCCTTCTTGGTGAACGGCCGCCTTCGGGCGGTCCGGAACCAGGACTATTACTTTGAAAAA
ATTAAGTAGTGTTACAAAGACAGGCCATAGGCCCGAATATATTAGCATGGAATAACAGAA
TAGGACGTGCGGTTCTATTTTGTTGGTTTCTAGGACCGCTGTAATGATTAATAGGGACAG
TCGGGGGCGTCAGTATTCAATTGGTCAGAGGTGAAATTCTTGGATTTATTGAAGACTAAC
TACTGCGAAAGCATTCGCCAAGGAATGTTTTTCATTAATCAGTG
>G2YL89K02CCRBA|2769|1
CCGCGGTAATTCCAGCTCCAATAGCGTATATTCAAGTTGTTGCAGTTAAAAGCTCGTAGT
TGAATTTTGGCGCTGGTTGTGTGGTTTGGACTCGCGTTCAATACTGCAGGACTGGCGCTT
TCCTTCTAGGGAACTAGCGTGCCATTAATTTGGTGGGCTAGGGATCTAGGACTGTTACTT
TGAAAAATTAAGAGTGTTTAAAACAGGCTTACGCTTGAATACATTAGCATGGAATAACGG
AATAGGACTTTGTCTTATTTTTGTTTGGTTTAGGAGACAAAGTAATGATTAATAGGGACG
GTTAGGGGCGATTAGTATTCCACAGTCAGAGGTGAAATTCTTGGATTTGTTGGAAGACTA
ACTTCTGCGAAAGCATTTGCCAGGCACGTTTTTCATTAATTCAGGAACGAAAGTTAGGGG
AGTCGAAGATGATCAGATACCGT
>G1BHP2T03DCQWZ|2770|1
CCGCGGTAATTCCAGCTCCAATAGCGTATATTAAAGTTGTTGCCGTTAAAAGCTCGTAGT
TGAACCTTGGCCCTGGCTGATCTGTCCTCCTAATCGAGCGCACGGATTCGGTCGGGCTTT
CCTTCTGGGGAGGCCCCACTGCCCTTCACTGGGTGTGGCGGGGAACCGAGGACTTTTACC
TTGAAAAATTAAGAGTGTTCAAAGACAGGCCTTTGTCTCGAATACATTAGCATGGAATAA
TAGAATAGGACATCGGTTCTATTTTGTTGGTTTCTAGGACCGCTGTAATGATTAATAGGG
ACAGTCGGGGGCGGTCAGTATTCAATTGTCAGAGGTGAAATTCTTGGATTTGTTAAAGAC
GGACTACTGCGAAAGCATTTGCCAAGGATGTTTTCATTGATCAAGAACGAAAGTTAGGGG
ATCGAAGACGATCAGATACCAT
>G1BHP2T03DCWNY|2771|1
CCGCGGTAATTCCAGCTCCAATAGCGTATATTAAAGTTGTTGCCGTTAAAAAGCTCGTAG
TCGAACTTCGGTCCCTGTTGGTCGGTCCGCCTTCTTGGTGTGTACTTACTCAACGGGGAC
TTACCTCCTGGTGAACTGCGATGTCCTTTACTGGGTGTCGTAGCGAACTAGGACGTTTAC
TTGAAAAAATTAGAGTGTTCAAAGCAGGCCTACGCCCGAATAAATTAGCATGGAATAATA
GAATAGGACGCGCGTTCCCATTTTGTTGGTTTCTGAGATCGCCGTAATGATTAATAGGGA
TAGTTGGGGGCATTTGTATTCCGTCGTCAGAGGTGAAATTCTTGGATTGCCGGAAGACAA
ACTATTGCGAAAGACATTTGCCAAGGAATGTTTTTCTATTGATCAAGAACGAAGG
>G2YL89K02CHP9U|2772|1
CCGCGGTAATTCCAGCTCCAATAGCGTATATTCAAGTTGTTGCAGTTAAAAGCTCGTAGT
TGAATTTTGGCGCTGGTTGTGTGGTTTGGACTCGCGTTCAATACTGCAGGACTGGCGCTT
TCCTTCTAGGGAACTAGCGTGCCATTAATTTGGTGGGCTAGGGATCTAGGACTGTTACTT
TGAAAAATTAAGAGTGTTTAAAACAGGCTTATGCTTGAATACATTAGCATGGAATAACGG
AATAGGACTTGTCTTATTTTGTTGGTTTAGGAGACAAAGTAATGATTAATAGGGACGGTT
AGGGGCATTAGTATTCCACAGTCAGAGGTGAAATCTTGGATTTGTGGAAGACTAACTTCT
GCGAAAGCATTTGCCAGGCACGCTTTCATTAATCAGGAACGGAAAGTTAA
>HZI94JM04EGCXV|2773|1
CTGCGGTAATTCCAGCTCCAATAGCGTATATTAAAGTTGTTGCAGTTAAAAGCTCGTAGT
CGAATTTCGGATTTGGCCTATTGGTCCACCTTATGGTCGGTACTGATTAGGTCGAATCTT
ACCTTCTGGGGAACGTTTGTGCTCTTTATTGAGTGTGATCGGGAACCAGAACATTTACTT
TGAAAAATTAGAGTGTTTAAGGCAGGCTTATGCTTGAATACATTAGCATGGAATAATGAA
ATAGGACTTTGGTTCTATTTTGTTGGTTTCTAGGACCAAAGTAATGATCAATAGGAACAG
TTGGGGGGCATTAGTATTGAAACGTTAGAGGTGAAATTCTTGGATCGTTTCAAGACTTAC
TACTGCGAAAGCAATTTGCCAAGGATGTTTCACTGATCAAGAACG
>GNV8VFP05FNXIV|2774|1
CTGCGGTAATTCCAGCTCCAATAGCGTATATTCAAGTTGTTGCAGTTAAAAAGCTCGTAG
TTGAATTTTTGGCGCTGGTTGTGTGGTTTGGACTCACGTTCAACACTGCAGGACTGGGGC
TTTCCTTCTAGGGAACTAGTGTGCCATTAATTTGGTGGGCTAGGGATCTAGGACTGTTAC
TTTGAAAAAATTAGAGTGTTTAAAACAGGCTTATGCTTGAATACATTAGCATGGAATAAC
GGAATAGGACTTTGTCTTATTTTGTTGGTTTAGGAGACAAAGTAATGATTAATAGGGACG
GTTGGGGCATTAGTATTCAACAGTCAGAGGTGAAATTCTTGGATTTGTTGAAGACTAACT
TCTGCGAAAGCATTTGTCATGCACGCTTTCATTAATCAGGAACGAAAGTTAGGGATCGAA
GATGATTAGATACCGT
>GNV8VFP05FNQ7J|2775|1
CTGCGGTAATTCCAGCTCCAATAGCGTATATTAAAGTTGTTGCAGTTAAAAGCTCGTAGT
TGAACCTTGAGCCTGGCTGGCCGGTCCGCCTCACCGCGTGCACTGGTCCGGCCGGGTTTT
TCCTTCTGGGGAGCCGCATGCCCTTCACTGGGTGTGTCGGGGAACCAGGACTTTTACTTT
GAAAAAATTTAGAGTGTTCAAAGCAGGCCTATGCTCGAATACATTAGCATGGAATAATAG
AATAGGACGTGTGGTTCTATTTTGTTGGTTTCTAGGACCGCCGTAATGATTAATAGGGAT
AGTCGGGGGCGATCAGTATTCAAATTGTCAGTAGGGTGAAATTTCTTGGTATTTATTGAA
GACTAACTACTGCGAAAGCAATTTGCCAAGGATGTTTTACATTAATCAGTGAAACGAAAG
TTAGGGATTCCAAGACGATTAGAT
>G7FSNLG04EEFF2|2776|1
CCGCGGTAATTCCAGCTCCAATAGCGTATATTAAAGTTGTTGCGGTTAAAAAGCTCGTAG
TTGAATTTTGGCGCTGGTTGTGTGGTTTGGACTCGCGTTCAATACTGCAGGACTGGCGCT
TTCCTTCTAGGGAACTAGCGTGCCATTAATTTGGTGGGCTAGGGATCTAGGACTGTTACT
TTGAAAAATTAGAGTGTTTAAAACAGGCTTATGCTTGAATACATTAGCATGGAATAACGG
AATAGGACTTTGTCTTATTTTGTTGGTTTAGGAGACAAGTAATGATTAATAGGGACGGTT
AGGGGCATTAGTATTCCACAGTCAGAGGTGAAATTCTTGGATTTGTGGAAGACTAACTTC
TGCGAAAGCATTTGCCAGGCACGCTTTCATTAATCAGGAACGAAAGTTAGGGGAGTCGAA
GACGATCAGATACCGT
>GQN3EP205F7BMO|2719|1
CCGCGGTAATTCCAGCTCCAATAGCGTATATTAAGTTGTTGCAGTTAAGCTCGTAGTTGA
ATTTTGGACTTGACTGGGAGGTCTTTGCGAATGCATAGCACTTCTCTGGTTGAGTCTTTC
CTTCTGGAGAACTATTGTGTCATTTATTTGGTGTGATGGGGAACCAGGACTTTTACTTTG
AAAATTAGAGTGTTTAAAGCAGGCTTACGCTTGTATACATTAGCATGGAATAATAAATAG
GACTTTGGTTTATTTGTTGGTTTCGTATACTGAAGTAATGATTAATAGGGATAGTTGGGG
CATTACTATTTAGACGTCAGAGGTGAAATTCTTGGATTGTCCTAAAGAGTAACTACTGCG
AAAGCATTTGTCAAGGATGTTTCATAATCAAGAACGAAGTTAGGGAGTCGAAGACGATCA
GATACCGT
>H9ROG4J05F14CW|2727|1
CTGCGGTAATTCCAGCTCTAATAGCGTATATTAATGTTGTTGCAGTTAAAAAGCTCGTAG
TTGGATTTCGGGGCAGAGGAGAGTCGCTGGGCCTTCGGGTTCGGCGAGCGCTCGCTGTTC
TTACCTGCCGAGTGGCGCTCCTTGTGGGTGCTGCCTGGCTCGTTTACTGTGAAAAAATTA
GAGTGTTCAACGCAGGCATGTGCCGTGAATACATTAGCATGGAATAATAGAATAGGACTT
TGGTTCTATTTTGTTGGTTTCTAGGATCGAAGTAATGATTAATAGGGACAGTTGGGGGCA
TTAGTATTTAATTGTCAGAGGTGAAATTCTTGGATTTATGAAAGACTAACTTCTGCGAAA
GCATTTGCCAAGGATGTTTTCATTGATCAAGAACGAAAGTTA
>GQN3EP204EEF2S|2726|1
CTGCGGTAATTCCAGCTCCAATAGCGTATATTCAAGTTGTTGCAGTTAAAAGCTCGTAGT
TGAATTTTGGCGCTGGTTGTGTGGTTTGGACTCACGTTCAACACTGCAGGACTGGGGCTT
TCCTTCTAGGGAACTAGTGTGCCATTAATTTGGTGGGCTAGGGATCTAGGACTGGTTACT
TTGAAAAATTAGAGTGTTTAAAACAGGCTTAATGCTTGAATACATTAGCATGGAATAACG
GAATAGGACTTTGTCTTATTTTGTTGGTTTAGGAGACAAAGTAATGATTAATAGGGACGG
TCGGGGCATTAGTATTCAACAGTCAGAGGTGAAATTCTTGGATTTGTTGAAGACTAACTT
CTGCGAAAGCATTTGTCATGCACGCTTTCATTAATCAGGAACGAAAGTTTAGGGGATCGA
AGACGATTAGATACC
>H9ROG4J05F14CL|2725|1
CTGCGGTAATTCCAGCTCCAATAGCGTATATTCAAGTTGTTGCAGTTAAAAAGCTCGTAG
TTGAATTTTTGGTCTGGCCAAGTGGTTTAGCTGAAAGGTTAACACTGCTTTGGTTGGATC
TTTCCTTATGGCTAACTAGTGTGCTATTTATTTAGTGCGCTAGAGATCCATAACAGTTAC
TTTGAAAAAATTAAGAGTGTTCAAAGCAGGCTGTTGCTTGAATAGATTAGCATGGAATAA
TGGAATAGGACCTTGGTGCTATTTCGTTGGTTATGGGACTGGGGTAATGATTAATAGGGA
CAGTTGGGGCCGTTCATATTTCGTTGTCAGAGGTGAAATTCTTGGATTTACGAACGATGA
ACTTGTGCGAAAGCATTCGGCAAGGATGTTTTCATTGATCAAGAACGAAAGTTAGGGGAG
TCGAAGATGATTAGATACCGT
>GQN3EP205F6H8K|2724|1
CCGCGGTAATTCCAGCTCCAATAGCGTATATTCAAGTTGTTGCAGTTAAAGCTCGTAGTT
GAATTTTGGCGCTGGTTGTGTGGTTTGGACTCGCGTTCAATACTGCAGGACTGGCGCTTT
CCTTCTAGGGAACTAGCGTGCCATTAATTTGGTGGGCTAGGGATCTAGGACTGTTACTTT
GAAAATTAGAGTGTTTAAAACAGGCTTATGCTTGAATACATTAGCATGGAATAACGGAAT
AGGACTTTGTCTTATTTGTTGGTTTAGGAGACAAAGTAATGATTAATAGGGACGGTTAGG
GCATTAGTATTCCACAGTCAGAGGTGAAATTCTTGGATTTGTTAAAGACGGACTACTGCG
AAAGCATTTGCCAAGGATGTTTTCATTGATCAAGAACGAAAGTTAGGGATCGAAGACGAT
CAGAT
>G2YL89K02B7GIM|2723|1
CCGCGGTAATTCCAGCTCCAATAGCGTATATTCAAGTTGTTGCAGTTAAAAAGCTCGTAG
TTGAATTTTGGCGCTGGTTGTGTGGTTTGGACTCGCGTTCAATACTGCAGGACTGGCGCT
TTCCTTCTAGGGAACTAGCGTGCCATTAATTTGGTGGGCTAGGGATCTAGGACTGTTACT
TTGAAAAAATTAGAGTGTTTAAAACAGGCTTATGCTTGAATACATTAGCATGGAATAACG
GAATAGGACTTTGTCTTATTTTGTTGGTTTCTAGAGCTGAGGTAATGATTAATAGGGATA
GTTGGGGGCATTCGTATTTAACTGTCAGAGGTGAAATTCTTGGATTTGTTAAAGACGGAC
TACTGCGAAAGCATTTGCCAAGGATGTTTTCATTGATCAAGAACGAAAGTTA
>H9ROG4J05F11JI|2722|1
CTGCGGTAATTCCAGCTCCAATAGCGTATATTAAAGTTGTTGCAGTTAAAACGCTCGTAG
TCTGATGTAATGGGAACGGTTGTGGGGAGCAGCAATGCTTTGTGCAACGGTTTCCATCAG
CGGGACAGCAATGTCCCAGTTTACTTTGAGGAAATTAGAGTGTTCAAAGCAGGCAATTGC
TTGAATACTGCAGCATGGAATAATGGAATAGGACTCGCGTCTTATTTTGTTGGTTTGGAG
ATGTGAGTAATGATGAATAGGGACAGTTGGGGGCATTGGTATTCAGTAGTCAGAGGTGAA
ATTCTTGGATTTACTGAAGACTAACTAGTGCGAAAGCATTTGCCAAGGATGTTTTCATTG
ATCAAGAACGAAAGTTAGGGGATCGAAGATGATTAGATACCGT
>H7ATYXN07IR0WC|2721|1
CTGCGGTAATTCCAGCTCCAATAGCGTATATTAAAGTTGTTGCAGTTAAAAAGCTCGTAG
TTGAATTTTGGCGTTGGCTGGGTGGTCTTTGCGAACGCATAGCACTTTTCCGGCTGACGC
TTTCCTTCTGGCGAATAATTGTGCTATTTATTTAGTGCGATTGGGAACCAGGACTTTTAC
TTTGAAAAAATTAGAGTGTTTAAGCAGGCTTACGCTTGAATACATTAGCATGGAATAATA
AAATAGGACTTTGGTTTTATTTTGTTTGGTTTTCGAAACCAAAGTAATGATTAATAGGAT
AGTTGGGGGCGATTAGTATTGAGCCGTCAGAGGTGAAATTCTTGGATTGGCTCAAGACTA
ACTTCTGCGAAAGCATTTGCCAAGGATGTTTTCATTAATCAAGAACGAAAGTTAGGGGAT
CGAAGATGATCAGATACCAT
>GQN3EP204EEBL7|2720|1
CTGCGGTAATTCCAGCTCCAATAGCGTATATTCAAGTTGTTGCAGTTAAAGCTCGTAGTT
GAATTTGGCGCTGGTTGTATGGTTTGGATTCATTTTCAATACTGTATGATTGGGGCTTTC
CTTCTAGGGAATTGATGTGCCATTAACTTGGTGGGTCAAGGATCTAGGACTGTTACTTTG
AAAAATTAGAGTGTTTAAAACAGGCTTATGCTTGAATACATTAGCATGGAATAACGGAAT
AGGACTTTGTCTTATTTGTTGGTTTAGGAGACAAAGTAATGATTAATAGGAACGATTGGG
GCATTAGTATTCCAGAGTCAGAGGTGAAATTCTTGGATTTCTGGAAGACTAACTTCTGCG
AAAGCATTTGCCAAAAACGTTTTCTTAATCAGGAACGAAAGTTAGGGGATCGAAGACGAT
TAGAT
>GQN3EP204EEFMJ|2728|1
CTGCGGTAATTCCAGCTCCAATAGCGTATATTCAAGTTGTTGCAGTTAAAAGCGCGTAGT
TGAATTTTGGCGCTGGTCGTGTGGTTTGGACTAACGTTCAACACTGCAGGACTGGGGCTT
TCCTTCTAGGGAACTAGTGTGCCATTAACTTGGTGGGCTAGGGATCTAGGACTGTTACTT
TGAAAAATTAGAGTGTTTAAACAGGCTTATGCTTGAATACATTAGCATGGAATAACGGAA
TAGGACTTTGTCTTATTTGTTGTTTAGGAGATAAAGTAATGATTAATAGGGACGGTTAGG
GGCATTAGTATTCCAGAGTCAGAGGTGAAATTCTTGGATTTCTGGAAGACTAACTTCTGC
GAAAGCATTTGCCAGGCACGCTTTCATTAATCAGGCACGAAGTTAGGGGATCGAGATGAT
CAGATACCGT
>G2YL89K02B7I0P|2718|1
CTGCGGTAATTCCAGCTCCAATAGCGTATATTCAAGTTGTTGCAAGTTAAAAGCTCGTAG
TTGAATTTTGGCGCTGGTTGTGTGGTTTGGACTCGCGTTCAATACTGCAGGACTGGCGCT
TTCCTTCTAGGGAACTAGCGTGCCATTAATTTGGTGGGCTAGGGATCTAGGACTGTTACT
TTGAAAAATTAGAGTGTTTAAAACAGGCTTATGCTTGAATACATTAGCATGGAATAACGG
AATAGGACTTGTCTTATTTTGTTGGTTTAGGTAGACAAAGTAAATGATTAATAGGGACGG
TTAGGGGCATTAGGTATTCCACGAGTCAGAGGTGAAATTACTTGGATTTGTGGAAGACGT
AACTTCTGCGAAAGCATTTGCCAGGCACGCTTTCATTAATCAGGAACGAAAGTTAGGGGA
T
>H7ATYXN07IQTSR|2717|1
CCGCGGTAATTCCAGCTCCAATAGCGTATATTAAAGTTGTTGCAGTTAAAAAAGCTCGTA
GTTGAATTTTGGCGTTGGCTGGGTGGTCTTTGCGAACGCATAGCACTTTTCCGGCTGACG
CTTTCCTTCTGGCGAATAATTGTGCTATTTATTTAGTGCGATTGGGAACCAGGACTTTTA
CTTTGAAAAAATTTAGAGTGTTTAAAGCAGGCTTACGCTTGAATACATTAGCATGGAATA
ATAAAATAGGACTTTGGTTTTATTTTGTTGGTTTTCGAAACCAAGTAATGTATTAATAGG
GATAGTTGGGGGCATTAGTATTGAGCCGTCAGAGGGTGAAATTCTTGGATTGGCTCAAGA
CTAACTTCTGCGAAAGCATTTGCCAAGGATGTTTTCATTTAATCAAGAACGAAAGTTTAG
GGGATCGAAGACGATCAGA
>H9ROG4J05FVLHZ|2716|1
CCGCGGTAATTCCAGCTCCAATAGCGTATATTAAAGTTGTTGCAGTTAAAAAGCTCGTAG
TTGGACTTTAGGCAAGGCGCCCGGGTCGGCCGCAAGGCTGTACTTTGGGGGCTGCGCCTC
ACAGTCGGGGAGCTGGGCCGAAAGGCGCAGGGAACCGAAGTTTACTTTGAAGAAATTAGA
GTGTTCAAAGCAGGCATTTGCTTGAATACATTAGCATGGAATAATAAAATAGGACTCTAG
TTCTTATTTTGTTGGTTTGAGGACGGGAGTAATGATTAATAGGGATAGTTGGGGGCGATT
AGTATTCAGTAGTCAGAGGTGAAATTCTTGGATTTACTGAAGACTAACTAGTGCGAAAGC
ATTTGCCAAGAATGTTTTCATTAATCAAGAACGAAAGTTAGGGGAGTCGAAGATGATCAG
ATACCGT
>G2YL89K02B6Y5K|2715|1
CTGCGGTAATTCCAGCTCCAATAGCGTATATTCAAGTTGTTGCAGTTAAAAGCTCGTAGT
TGAATTTTGGCACTGGTTGTGTGGTTTGGACTCGCGTTCAATACTGCAGGACTGGCGCTT
TCCTTCTAGGGAACTAGCGTGCCATTAATTTGGTGGGCTAGGGATCTAGGACTGTTACTT
TGAAAAATTAGAGTGTTTAAAACAGGCTTATGCTTGAATACATTAGCATGGAATAACGGA
ATAGGACTTGTCTTATTTTGTTGGTTTAGGAGACAAAGTAATGATTAATAAGGACGGTTA
GGGGCGATTAGTATTCCACAGTCAGAGGTGAAATTACTTGGATTTGTTGGAAGACTAAAC
TTCTGCGAAAGACATTTGTCCAGGCACGCTTTCATTAATCAGGAACGAAAGTT
>H7ATYXN07IQTI0|2714|1
CTGCGGTAATTCCAGCTCCAATAGCGTATATTAAAGTTGTTGCAGTTAAAAAGCTCGTAG
TTGAATTTTGGCGTTGGCTGGGTGGTCTTTGCGAACGCATAGCACTTTTCCGGCTGACGC
TTTCCTTCTGGCGAATAATTGTGCTATTTATTTAGTGCGATTGGGAACCAGGACTTTTAC
TTTGAAAAAATTAGAGTGTTTAAAGCAGGCTTACGCTTGAATACATTAGCATGGAATAAT
AAAATAGGACTTTGGTTTTATTTTTGTTGGTTTTTCGTAAACCAAAAGTAATGATTAATT
AGGGAGTAGTTGGGGGCGATTAGTATTGAGCCGTCAGAGGTGAAATTCTTGGATTGGCTC
AAGACTAACTTCTGCGAAAGCATTTGCCAAGGATGTTTTCATTAATCAAGAACGAAAGTT
AGGGGA
>GQN3EP205FJEPT|2713|1
CCGCGGTAATTCCAGCTCCAAGAGCGTATATTCAAGTTGTTGCAGTTAAAGCGCGTAGTT
GAATTTTGGCGCTGGTCGTGTGGTTTGGACTAACGTTCAACACTGCAGGACTGGGGCTTT
CCTTCTAGGGAACTAGTGTGCCATTAACTTGGTGGGCTAGGGATCTAGGACTGTTACTTT
GAAAATTAGAGTGTTTAAAACAGGCTTATGCTTGAATACATTAGCATGGAATAACGGAAT
AGGACTTTGTCTTATTGTGGTTAGGAGATAAAGTAATGATTAATAGGGACGGTTAGGGCA
TTAGTATTCCAGAGTCAGAGGTGAAATTCTTGGATTTCTGGAAGACTAACTTCTGCGAAA
GCATTTGCCAGGCACGCTTTTCATTAAATCAGGGCACGAAAGTTAGGGATCGAAGACGAT
CAGATACCGT
>GQN3EP205FJFJI|2712|1
CTGCGGTAATTCCAGCTCCAATAGCGTATATTAAGTTGTTGCCGTTAAAGCTCGTAGTCG
AACTTCGGTCCCTGTTGGTCGGTCCGCCTTCTTGGTGTGTACTTACTCAACGGGGACTTA
CCTCCTGGTGAACTGCGATGGTCCTTTACTGGGTGTCGTAGCGAACTAGGACGTTTACTT
TGAAAAATTAGAGTGTTCAAAGCAGGCCTACGCCGAATACATTAGCATGGAATAATAGAA
TAGGACGCGCGTTCCCATTTTGTGGTTTCTGAGATCGCCGTAATGATTAATAGGGATAGT
TGGGGCATTTGTAATTCCGGTCGTCAGAGGTGAAATTCTTGGATTGCCGGAAGACAAACT
ATTGCGAAAGCATTTGCCAAGGATGTTTTCATTGATCAAGACGAAGGAAGGGGATCGAAG
ACGATTAGAT
>G1BHP2T03CXGU1|2910|1
CTGCGGTAATTCCAGCTCCAATAGCGTATATTCAAGTTGTTGCAGTTAAAAAGCTCGTAG
TTGAATTTTGGCGCTGGTTGTGTGGTTTGGACTCGCGTTCAATACTGCAGGACTGGCGCT
TTCCTTCTAGGGAACTAGCGTTCCATTAATTTGGTGGGCTAGGGATCTAGGACTGTTACT
TTGAAAAATTAGAGTGTTTAAAACAGGCTTATGCTTGAATACATTAGCATGGAATAACGG
AATAGGACTTTGTCTTATTTTGTTGGTTTAGGAGACAAAGTAATGATTAATAGGGACAGT
TGGGGGCATTAGTATTTAATTGTCAGAGGTGAAATTCTTGGATTTATGAAAGACTAACTA
CTGCGAAAGCATTTGCCAAGGATGTTTTCATTAATCAAGAACGAAAGTTAGGGGATCGAA
GACGATTAGATACCGT
>G2YL89K02BSBWU|2729|1
CTGCGGTAATTCCAGCTCCAATAGCGTATATTCAAGTTGTTGCAGTTAAAAGCTCGTAGT
TGAATTTTGGCGCTGGTTGTGTGGTTTGGACTCGCGTTCAATACTGCAGGACTGGCGCTT
TCCTTCTAGGGAACTAGCGTGCCATTAATTTGGTGGGCTAGGGATCTAGGACTGTTACTT
TGAAAAATTAGAGTGTTTAAAACAGGCTTATGCTTGAATACATTAGCATGGAATAACGGA
ATAGGACTTTGTCTTATTTTGTTGGTTTAGGAGACAAAGTAATGATTAATAGGGACGGTT
AGGGGGCATTAGTATTCCACAGTCAGAGGTGAAATTCTTGGATTTGTGGAAGACTAAACT
TCTAGCGAAAGCAATTTGCCAGGCACGCTTTCATTAAATCAGGAACGAAAGTTAGGGGAA
TCGAAGATGATTAGATACC
>GQN3EP204EELAB|2730|1
CTGCGGTAATTCCAGCTCCATAGCGTATATTCAAGTTGTTGCAGTTAAAGCGCGTAGTTG
AATTTTGGCGCCGGTTGTGTGGTTTGGACTCACGTTCAACACTGCAGGACTGGGGCTTTC
CTTCTAGGGAACTAGCGTGCAATTAATTTGTGTGTTAGGGATCTAGGACTGTTACTTTGA
AAAATTAGAGTGTTTAAAACAGGCTTATGCTTTGAATACATTAGCATGGAATAACGGAAT
AGGACTTTGTCTTATTTTGTTGGTTTAGGAGTACAAAGTAATGATTAATAGGGACGTTGG
GGCATTAGATTCAACAGTCAGAGGTGAAATTCTTGGATTTGTTGAAGACTAACTTCTGCG
AAAAGCATTTGTCATGCACGCTTTCATTAATCAGGAACGAAATTAGGGATACGAAGACGA
TCAGATACGT
>H9ROG4J05F15UL|2731|1
CCGCGGTAATTCCAGCTCCAATAGCGTATATTAAAGTTGTTGCAGTTAAAAAGCCCGTAG
TTGAATGTTAGGCTCGGCCGGACGGTATTGCTTCATTGCAGTCACTGTCTTGGGCGGGTC
TTACCTTCTGGGGAACTAGTATGCTCTTAATTGAGTGTGCTAGGGATCCAGGACTTTTAC
TTTGAAAAAATTAAGAGTGTTTAAAGTACAGGCCTTTGTCTTGAATACATTAGCATGGAA
TAATAGAACAGGACCTCAGTTCTGTTTCTTGTTGGTTTTCGGTAACCGAGGTAATGATTA
ATAGGGACGAGTTGGGGGTCGATTAGTACTGCGGTGTCAGAGGTGAAATTACTTGGATTT
CCGCAAGACTAACTACTGCGAAAGACATTTGTCCAAGGATGTTTTCTATTAATCAAGGAC
GAAAGTT
>G59B1OB03C1X4H|2732|1
CCGCGGTAATTCCAGCTCCAATAGCGTATATTAAAGTTGTTGCCGTTAAAAAGCTCGTAG
TTGAACCTTGGACCTGGCTGATCTGTCCTCCTAATCGAGCGTACGGATTCGGTCGGGTCT
TTCCTTCTGGGGAACCCTATGCTCTTTATTGGGTGTAGCGGGGAACCAGGACTTTTACCT
TGAAAAAATTAAGAGTGTTCAAAGCAGGCCTTTGCTCGAATACATTAGCATGGAATAATA
GAATAGGATATCGGTTCTTATTTTGTTGGTTTCTAGGACCGCTGTAATGATTAATAGGGA
TAGGTCGGGGCGTCCGTATTCAATTGTCAGAGGTGAAATTTCTTGGATTTATTGAAGACG
AACTACTGCGAAAGCATTCGCCAAGGATGTTTCATTAATCAGTGAACGAAAGTTAGGGGA
TCGAAGACGATCAGATACCGT
>H9ROG4J05FU10I|2733|1
CTGCGGTAATTCCAGCTCCAATAGCGTATATTAAAGTTGTTGCAGTTAAAAAGCTCGTAG
TTGAACTTTGGCCTTGGCTGGGCGGTCTACTCGAATGAGTAGTACTTCTCTGGCTGAGGC
TTTCCTTCTGGCGAACTATTGTGCTATTTGTTTAGTGCGATTGGGAACCAGGACTTTTAC
TTTGAAAAATTAGAGTGTTTAAAGCAGGCTTACGCTTGAATACATTAGCATGGAATAATA
AAATAGGACTTGGTTTTATTTTGTTGGTTTTCGTAAACCGAAGTAATGATTAATAGGGAG
TAGTTGGGGGTCGATTCGTATTTAGTCCGTCAGAGGTGAAATTACTTGGATTGGCTAAAG
ACGAACTTCTGCGAAAGCATTTGCCAAGGATGTTTTCATTAATCAAGAACGAAAGTTAGG
GGAGTCGAAGACGATCAGATACCAT
>H9ROG4J05FU0SZ|2734|1
CCGCGGTAATTCCAGCTCCAATAGCGTATATTAAAGTTGTTGCAGTTAAAAAGCTCGTAG
TTGAACTTTGGCCCTGGCTGGGCGGTCTACTCGAATGAGTAGTACTTCTCTGGCTGAGGC
TTTCCTTCTGGCGAACTATTGTGCTATTAGTTTAGTGCGATAGGGAACCAGGACTTTTAC
TTTGAAAAAATTAGAGTGTTTAAAGCAGGCTTACGCTTGAATACATTAGCATGGAATAAT
AAAATAGGACTTGGTTTTATTTTGTTGGTTTTCGTAACCGAAGTAATAGATTAATAGGAG
TAGTTGGGGTCGATTCGTATTTAGTCCGTCAGAGGTGAAATTACTTGGATTGGCTAAAGA
CGAACTTACTTGCGAAAGACATTTGCCAAGGATGTTTTTCTATTAAATCAAGAACGAAAG
TTAAGGGGAGTCGAAGATGATTAGATACCGT
>H9ROG4J05FU0G1|2735|1
CTGCGGTAATTCCAGCTCCAATAGCGTATATTAAAGTTGTTGCAGTTAAAACGCTCGTAG
TCTGATATAATGGAGATTGCAGTGGGAGCAGCGATGCTCTTCGCTTTGGTCTTCATCAAG
GGGACGAGCAATGTCCCATTTTACTTTGAGGAAATTAGAGTGTTCAAAGACAGGCGATTG
CTTGAATACTGCAGCATGGAATAATGGAATAGGACTCGCGTCTTATTTTGTTGGTTTGGA
GATGTGAGTAATGATGAATAGGGACGAGTTGGGGGCGATTGGTATTCAGTAGTCAGAGGT
GAAATTCTTGGATTTACTGAAGACTAACTAGTGCGAAAGCATTTGCCAAGGATGTTTTCA
TTGATCAAGAACGAAAGTTAGGGGATCGAAGATGATCAGATACCAT
>H9ROG4J05F1654|2736|1
CCGCGGTAATTCCAGCTCCAATAGCGTATATTAAAGTTGTTGCAGTTAAAAAGCTCGTAG
TTGAATTTTGGGTCAGACCGGTTGGTCCGCTGAACGGCGAGTACTGACTGGTTTGGCCTT
CCTTCTGGCTATCAGGTCTGCCTTTAAACGGGTGGGCCTGAGAACCAGGACTTTTACTTT
GAAAAAATTAGAGTGTTCAAAGCAAGCTTACGCTTGAATACATTAGCATGGAATAATAAA
ATAGGATTTGGTTCTATTTTGTTGGTTTCTAGGACCAAGGTAATGATTAATAGGGACAGT
TGGGGACGATTAGTATTTCTAGTGCTAGAGGTGAAATTCTTGGATTTCTGAAAGACTAAC
TACTGCGAAAGCATTTGTTCAAGGATGTTTTCTATTAATCAAGAACGAAAGTTAAGGGGA
GTCGAAGATGATCAGATACCGT
>G2YL89K02B7MDR|2737|1
CCGCGGTAATTCCAGCTCCAATAGCGTATATTCAAGTTGTTGCAGTTAAAAGCTCGTAGT
TGAATTTTGGCGCTGGTTGTGTGGTTTGGACTCACGTTCAACACTGCAGGACTGGGGCTT
TCCTTCTAGGGAACTAGTGTGCCATTAATTTGGTGGGCTAGGGATCTAGGACTGTTACTT
TGAAAAATTAGAGTGTTTAAAACAGGCTTATGCTTGAATACATTAGCATGGAATAACGGA
ATAGGACTTGTCTTATTTTGTTGGTTTAGGAGACAAAGTAATGATTAATAGGGATAGTCG
GGGGCATTCGTACTTAACTGTCAGAGGTGAAATTCTTGGATTTGTTAAAGACGGACTACT
GCGAAAGCATTTGCCAAGGATGTTTTTCATTGATCAAGAACGAAAGTTAGGGGATCGAAG
ATGATTAGATACCAT
>H9ROG4J05FU0CG|2738|1
CCGCGGTAATTCCAGCTCCAATAGCGTATATTAAAGTTGTTGCAGTTAAAAAGCTCGTAG
TTGGACTTTAGGCAAGGCGCCCGGGTCGGCCGCAAGGCTGTACTTTGGGGGCTGCGCCTC
ACAGTCGGGGAGCTGGGCCGAAAGGCGCAGGGAACCGAAGTTTACTTTGAAGAAATTAGA
GTGTTCAAAAGCAGGCATTTGCTTGAATACATTAGCATGGAATAATAAAATAGGACTCTA
GTTCTATTTTGTTGGTTTGAGGACGGGAGTAATGATTAATAGGGAGTAGTTGGGGGCGAT
TAGTATTCAGTAGTCAGAGGTGAAATTCTTGGATTACTGAAGACTAACTAGTGCGAAAGC
ATTTGCCAAGAAATGTTTTCATTAATCAAGAACGAAAGTTAGGGGATCGAAGACGATCAG
ATACCGT
>GQN3EP204EESW2|2739|1
CTGCGGTAATTCCAGCTCCAATAGCGTATATTCAAGTTGTTGCAGTTAAAGCTCGTAGTT
GAATTTTGGCGCTAGTTGTGTGGTTTGAACTCACGTTCAACACTGCAGGACTGGTGCTTT
CCTTCTAGGGAACTGGTGTGCCATTAGCTTGGTGGGCTAGGGATCTAGGACTGTTACTTT
GAAAAATTAGAGTGTTTAAAACAGGCTTATGCTTGAATACATTAGCATGGAATAACGGAA
TAGGACTTTGTCTTATTTGTTGGTTTAGGAGACAAAGTAATGATTAATAGGAACGTTAGG
GGCATTAGTATTCCACAGTCAGAGGTGAAAATTCTTGGATTTGTGGAAGACTAACTTCTG
CGAAAGCATTTGTCAGGAACGTTTTTCATTAATCAGGAACGAAAGTTAGGGAT
>H9ROG4J05FUN4N|2740|1
CTGCGGTAATTCCAGCTCCAATAGCGTATATTAAAGTTGTTGCAGTTAAAAAGCTCGTAG
TTGAACTTTGGCCCTGGCTGGGCGGTCTACTCGAATGAGTAGTACTTCTCTGGCTGAGGC
TTTCCTTCTGGCGAACTATTGTGCTATTAGTTTAGTGCGATAGGGAACCAGGACTTTTAC
TTTGAAAAATTAGAGTGTTTAAAGCAGGCTTACGCTTGAATACATTAGCATGGAATAATA
AATAGGTACTTTGGTTTTATTTTGTTGGTTTTCGAAACCGAAGTAATGATTAATAGGGAG
TAGTTGGGGGCGATTCGTATTTAGCCGTCAGAGGTGAAATTCTTGGATTGGCTAAAGACG
AACTTCTGCGAAAGCATTTGCCAAGGATGTTTTCATTAATCAAGAACGAAAGTTAGGGGA
TCGAAGACGATTAGATACCAT
>H9ROG4J05F0W7I|2741|1
CTGCGGTAATTCCAGCTCCAATAGCGTATATTAAAGTTGTTGCAGTTAAAAAGCTCGTAG
TTGAATTTTGGGCCCAGTTGGGTGGTCTAGCTTAACGGTTAGTACTGCTTTAATTGGGTC
TTTCCTTCTGGGGAACTATGGTGCACTTTATTGTGTGCTATAGGGATCCAGGACTTTTAC
TGTGAAAAAATTAAGAGTGTTTAAAGACAGGCTTACGCTTGAATACATTAGCATGGAATA
ATAGAATAGGACTATGGTTCTATTTTGTTGGTTTCTAGGACCAAAGTAATGATTAATAGG
GATATTGGGGGCATTAGGTACTTAACTGTCAGAGGTGAAATTCTCGGATTTGTTAAAGAC
TAACTTATGCGAAAGCATTTGCCAAGATGTTTTCATTAATCTAAGAACGAAAGTTAGGGG
A
>G2YL89K02B75QF|2742|1
CCGCGGTAATTCCAGCTCCAATAGCGTATATTCAAGTTGTTGCAGTTAAAAGCTCGTAGT
TGAATTTTGGCGCTGGTTGTGTGGTTTGGACTCGCGTTCAATACTGCAGGACTGGCGCTT
TCCTTCTAGGGAACGTAGCGTTCCATTAATTTGGTGGGCTAGGGATCTAGGACTGTTACT
TTGAAAAATTAAGAGTGTTTTAAAACAAGGCTTATGCTTGAATACATTAGCATGGAATAA
CGGAATAGGACGTTTGTCTTATTTTGTTTGGTTTAGGTAGACAAAGTAATGATTAATAGG
GACGGTTAGGGGCGATTAGTAGTTCCACAGTCAGAGGTGAAATTCTTGGATTTGTGGAAG
ACTAACTTCTGTGAAAGCATTTGCCAGGCACGCTTTTCTA
>G2YL89K02B76N2|2743|1
CCGCGGTAATTCCAGCTCCAATAGCGTATATTCAAAGTTGTTGCAAGTTAAAAGCTCGTA
GTTGAATTTTGGCGCTGGTTGTGTGGTTTGGACTCGCGTTCAATACTGCAGGACTGGCGC
TTTCCTTCTAGGGAACTAGCGTGCCATTAATTTGGTGGGCTAGGGATCTAGGACTGTTAC
TTTGAAAAATTAGAGTGTTTAAAACAGGCTTATGCTTGAATACATTAGCATGGAATAACG
GAATAGGACTTGTCTTATTTTGTGGTTTAGGAGACAAAGTAATGATTAATAGGGACGGTT
AGGGGCATTAGTATTCCACAGTCAGAGGTGAAATTCTTGGATTTGTGGAAGACTAACTTC
TGCGAAAGCATTTGCCAGGCACGCTTTTCATTAAATCAGGG
>GNV8VFP05FPWI8|3083|1
CTGCGGTAATTCCAGCTCCAATAGCGTATATTAAAGTTGTTGCGGTTAAAAGCTCGTAGT
TGGATTTCTGCTGAGGACGACTGGTCCGCCCTCCGGGTGAGCATCTGGTTCGGCCTTGGC
ATCTTCTTGGTGAACGTATCTGCACTTGACTGTGTGGTGCGGTACCCAGGACTTTTACTT
TGAAAAAATTAGAGTGTTCAAAGCAGGCCTATGCTCGAATACATTAGCATGGAATAATAG
AATAGGACGTGTGGTTCTATTTTGTTGGTTTCTAGGACCGCCGTAATGATTAATAGGGAT
AGTCGGGGCATCAGTATTCAATTGTCAGAGGTGAAATTCTTGGATTTATTGAAGACTAAC
TACTGCGAAAGCATTTGCCAAGGATGTTTCATTAATCAGTGAACGAAGTTAGGGATCGAA
GATGATTAGATACCAT
>GNV8VFP05FPDEL|3091|1
CTGCGGTAATTCCAGCTCCAATAGCGTATATTAAAAGTTGTTGCAGTTAAAAGCTCGTAG
TTGGATTTCTGGTCGGAGCGACCGGTCGGCGTCCTTTGTGGCGTGTGCACTGTTGTCGGC
TCCGTCCATCCTAGTGGGAAGGCGCGTGGGCATTCATTTGTTCGCGCGTGGCCCCGCTAC
GTTTACTGTGAAAAATTGAGTGTTCAAAGCAGGCCTATGCTCGAATACATTAGCATGGAA
TAATAGAATAGGACGTGTGGTTCTATTTTGTTGGTTTCTAGGTACCGCCGTAATGATTAA
TAGGGATAGTCGGGGGCAGTCAGTATTCAATTGTCAGAGGTGAAATTCTTGGATTTATTG
AAGACTAACTACTGCGAAAGCATTTGACCAAGATGTTTCATTATCAGT
>G2YL89K02CC41B|3090|1
CTGCGGTAATTCCAGCTCCAATAGCGTATAATTCAAGTTGTTAGACAGTTAAAAAGCTCG
TAGTTGAATTTGGCGCTGGTTGTGTGGTTTGGACTCGCGTTCAATACTGCAGGACTGGCG
CTTTCCTTCTAGGGAACTAGCGTGCCATTAATTGGTGGGCTAGGGATCTAGGACTGTTAC
TTTAGAAAAATTAGAGTGTTTAAAACAGGCTTATGCTTGAATACATTAGCATGGAATAAC
GGAATAGGACTTTGTCTTATTTTGTTGGTTAGGAGACAAAGTAATGATTAATAGGGACGG
TTAGGGCATTAGTATTCCACAGTCAGAGGTGAAATTCTTGGATTTGTGGAAGACTAACTT
CTGCGAAAGCATTTGCCAGGCACGCTTTCATTAATCAAGGAACGAAAGTTAGGGGATCGA
AG
>H7ATYXN07ICL8J|3089|1
CTGCGGTAATTCCAGCTCCAATAGCGTATATTAAAGTTGTTGCAGTTAAAAAGCTCGTAG
TTGAATTTTGGCGTTGGCTGGGTGGTCTTTGCGAACGCATAGCACTTTTCCGGCTGACGC
TTTCCTTCTGGCGAATAATTGTGCTATTTATTTAGTGCGATTGGGAACCAGGACTTTTAC
TTTGAAAAAATTAAGAGTGTTTAAAGACAGGCTTACGCTTGAATACATTAGCATGGAATA
ATAAAATAAGGACTTGGTTTTATTTTGTTTGGTTTTCGTAACCAAAGTAAATAGATTAAT
AGGAGTAGTTGGGGGTCGATTAGTATTGTAGCCGTCAGAGGTGAAATTACTTGGATTGGC
TCAAGACTAACTTACTGCGAAAGACATTTGCCAAGGATGTTTTCTATTAAATTCAAGAAC
GAAAGTTAAGGGGAGTCGAAGACGATCAGA
>G7FSNLG04EA15C|3088|1
CCGCGGTAATTCCAGCTCCAATAGCGTATATTAAAGTTGTTGCAGTTAAAAGCTCGTAGT
TGAACCTTGGGCCTGGCTGGCCGGTCCGCCTCACCGCGTGTACTGGTCCGGCCGGGCCTT
TCCTTCTGGGGAGCCGCATGCCCTTCACTGGGCGTGTCGGGGAACCAGGACTTTTACTTT
GAAAAATTAGAGTGTTCAAAGCAGGCCTTTGCTCGAATACATTAGCATGGAATAATGGAA
TAGGACTACGGTCTCGTTGTTGGTTTCTAGGACCGAAGTAATGATTAATAGGGACAGTTG
GGGCATTAGTATTTAATTGTCAGAGGTGAAATTCTTGGATTTATGAAAGACTAACTACTG
CGAAAGCATTTGCCAAGGATGTTTTCATTAATCAAGAACGAAAGTTA
>GNV8VFP05FPYMN|3087|1
CTGCGGTAATTCCAGCTCCAATAGCGTATATTAAAGTTGTTGCAGTTAAAAGCTCGTAGT
TGAACCTTGAGCCTGGCTGGCCGGTCCGCCTCACCGCGTGCACTGGTCCGCGGGTTTTCC
TTCTGGGAGCCGCATGCCCTTCACTGGGTGTGTCGGGGAACCAGGACTTTTACTTTGAAA
AAATTAAGAGTGTTCAAAGCAGGCCTATGCTCGAATACATTAGCATGGAATAAATAGAAT
AGGACGTGTGGTTCTATTTTGTTGGTTTCTAGGACCGCCGTAATGATTAATAGGGATAGT
CGGGGGCATCAGTATTCAATTGTCAGAGGTGAAATTCTTTGGATTTATTGAAGACTAACT
ACTGCGAAAGACATTTGCCAAGGAATGTTTTTCATTAAATCAGTGAACGAAAGTTAGGGA
TC
>G1BHP2T03DGYM0|3086|1
CCGCGGTAATTCCAGCTCCAATAACGTATATTAAAGTTGTTGCGGTTAAAAAGCTCGTAG
TTGGATTTCTGTTGAAAGCGATCGGTCCCCTCTCTGAGGGCGTATCTGATTCGCTTTTGG
CATCCTCCTGTAGCACGTTTCTGTCCTTCACTGGATGGAGCGGGATGCAGGACTTTTACT
TTGAGGAAATTCGAGTGTTCACAGCAGGCAATCGCCCTGAAGATATTAGCATGGAATAAT
AGAATAGGACATCGGTTCTATTTTGTTGGTTTCTAGGACCGCTGTAATGATTAATAGGGA
CAGTCGGGGGCGTCAGTATTCAATTGTCAGAGGTGAAATTCTTGGATTTATTGAAGACTA
ACTACTGCGAAAGCATTCGCCAAGGATGTTTTCATTGATCAAGAACGAAAGTTAGGGATC
GAAGACGATCAGATACCGT
>HZI94JM04EE8KB|3085|1
CTGCGGTAATTCCAGCTCCAATAGCGTATATTCAAGTTGTTAGCAGTTAAAAGCTCGTAG
TTGAATTTTGGCGCTGGTTGTGTGGTTTGGACTCACGTTCAACACTGCAGGACTGGGGCT
TTCCTTCTAGGGAACTAGTGTGCCATTAATTTGGTGGGCTAGGGATCTAGGACTGTTACT
TTGAAAAAATTAGAGTGTTTAAAACAGGCTTATGCTTGAATACATTAGCATGGAATAACG
GAATAGGACTTTGCTTATTTTGTGGTTTAGAGACAAGTAATGATTAATAGGGACGTTGGG
GGCATTAGTATTCAACAGTCAGAGGTGAAATTCTTGGATTTGTTGAAGCTAACTTCTGCG
AAAGCATTTGCAATGCACGCTTTCATTAATCAGGAACGAAATTAGGGGGAATCGAAGATG
ATTAGATACCAT
>G1BHP2T03DGVDX|3084|1
CCGCGGTAATTCCAGCTCCAATAGCGTATATTAAAGTTGTTGCCGTTAAAAAGCTACGTA
GTTGAACCTTGGCCCTGGCTGATCTGTCCTCCTAATCGAGCGCACGGATTCGGTCGGGGC
TTTCCTTCTGGGGAGCCCCATGCCCTTCACTGGGTGTGGCGGGGAACCAGGACTTTTACC
TTGAAAAAATTAGAGTTGTTCAAAAGCAGGCCTTTGCTCGAATACATTTAGCATGGAATA
ATAGAATAGGACATCGGTTCTATTTTGTTGGTTTCTAGGACCGCTGTAATGATTAATAGG
GACAGTCGGGGGCGTCAGTATTCGAATTGTCAGAGGTGAAATTCTTGGATTTATTGAAGA
CTAACTACTGCGAAAGCATTCGCCAAGGATGTTTTTCATTAATCAGTGAACGAAAGTTAG
GGGATCGAAGATGATCAGATACCGT
>HZI94JM04EF2J4|3092|1
CTGCGGTAATTCCAGCTCCAATAGCGTATATTCAAGTTGTTGCAGTTAAAGCTCGTAGTT
GAATTTTGGCGCTGGTTGTGTGGTTTGGACTCACGTTCAACACTGCAGGACTGGGGCTTT
CCTTCTAGGGAACTAGTGTGCCATTAATTTGGTGGGCTAGGGATCTAGGACTGTTACTTT
GAAAATTAGAGTGTTTAAAACAGGCTTATGCTTGAATACATTAGCATGGAATAACGGAAT
AGGACTTTGTCTTATTTTGTGGTTTAGGAGACAAAGTAATGATTAATAGGGACGGTTGGG
GCGATTAGTATTCAACAGTCAGAGGTGAAATTCTTGGATTGTTTGAAGACTAACTTCTGC
GAAAGCATTTGTTCATGCACGCTTTCATTAAATCAGGAACGAAAGTTAGGGGGAGTCGAA
GACGATCAGATACCGT
>G1BHP2T03DGUT5|3082|1
CCGCGGTAATTCCAGCTCCAATAGCGTATATTAAAGTTGTTGCCGTTAAAAAGCTCGTAG
TCGAACTTCGGTCCCTGTTGGTCGGTCCGCCTTCTTGGTGTGTACTTACTCAACGGGGAC
TTACCTCCTGGTGAACTGCGATGTCCTTTACTGGGTGTCGTAGCGAACTAGGACGTTTAC
TTTGAAAAATTAAGAGTGTTCAAAGCAGGCCTACGCCCGAATACATTAGCATGGAATAAT
AGAATAGGACGCGCGTTCCCATTTTGTTGGTTTCTGAGATCGCCGTAATGATTAATAGGG
ATAGTTGGGGGCATTTGTATTCCGTCGTCAGAGGTGAAATTCTTGGATTGCCGGAAGACA
AACTATTGCGAAAGCATTTGCCAAGGATGTTTTTCTATTGATCTAAGAACGAAAGGAAGG
GGGGAGTCGAAGATGATCAGATACCAT
>H7ATYXN07ICAW4|3081|1
CCGCGGTAATTCCAGCTCCAATAGCGTATATTAAAGTTAGTTGCAGTTAAAAAGACTCGT
AGTTGAATTTTGGTCGTTGGCTAGGTGGTCTTTGCGAACGCATAGCACTTTTCCGGCTGA
CGCTTTCCTTCTGGCGAATAATTGTGCTATTTATTTAGTGCGATTGGGAACCAGGACTTT
TACTTTGAAAAAATTAAGTAGTGTTTAAAGACAGGCTTACGCTTGAATACATTAGCATGG
AATAATAAAATAGGACTTTGGTTTTATTTTGTTGGTTTTCGTAACCAAAGTAATAGATTA
ATAGGGATAGTTGGGGGCGATTAGTATTGTAGCCGTCAGAGGTGAAAGTTACTTGGATTG
GTCTCAAGACTAAACTTCTGCGAAAGCATTTGCCAAGGATGTTTTCATTAATCAAGAACG
AAAGTTAGGGGATCGAAGACGATCAGATACCAT
>HZI94JM04EED4I|3080|1
CTGCGGTAATTCCAGCTCCAATAGCGTATATTCAAGTTGTTAGCAGTTAAAAGCTCGTAG
TTGAATTTTGGCGCTGGTTGTGTGGTTTGGACTCACGTTCAACACTGCAGGACTGGGGCT
TTCCTTCTAGGGAACTAGTGTGCCATTAATTTGGTGGGCTAGGGATCTAGGACTGTTACT
TTTGAAAAATTAGAGTGTTTAAAACAGGCTTATGCTTGAATACATTAGCATGGAATACGG
AATAGGACTTTGTCTTATTTTGTGGTTTAGGAGACTAAAGTAATTGATTAATAGGGACGG
TTGGGGGCATTAGTATTCGAACAGTCGAGAGGTGAAATTTCTTGGATTTGTTGAAGACTA
ACTTCTGTCGAAAAGCATTTGTCATGCACGCTTTCATTAAATCTAGGAACGAAAGTTAGG
GGGATCGAAGAACGAGTCAGATACCGT
>H7ATYXN07ICAS2|3079|1
CTGCGGTAATTCCAGCTCCAATAGCGTATATTAAAGTTGTTGCAGTTAAAAAGCTCGTAG
TTGAATTTTGGCGTTGGCTGGGTGGTCTTTGCGAACGCATAGCACTTTTCCGGCTGACGC
TTTCCTTCTGGCGAATAATTGTGCTATTTATTTAGTGCGATTGGGAACCAGGACTTTTAC
TTTGAAAAAATTAAGAGTGTTTAAAGTACAGGCTTACGCTTGAATACATTAGCATGGAAT
AATAAAATAAGGACTTTGGTTTTATTTTGTTTGGTTTTCGTAAACCAAAGTAATAGATTA
ATAGGAGTAGTTGGGGGTCGATTAGTATTGTAGCCGTCAGAGGTGAAATTACTTGGATTG
GCGTCAAGACTAACTTACTGCGAAAGACATTTGTCCAAGGATGTTTTCTATTAATTCAAG
AACGAAAGTTAAGGGGAGTCGAAGACGATCAGATACCAT
>G1BHP2T03DGAFG|3078|1
CTGCGGTAATTCCAGCTCCAATAGCGTATATTAAAGTTGTTGCCGTTAAAAAGCTCGTAG
TTGAACCTTGGCCCTGGCTGATCTGTCCTCCTAATCGAGCGCACGGATTCGGTCGGGGCT
TTCCTTCTGGGGAGCCCCATGCCCTTCACTGGGTGTGGCGGGGGAACCAGGACTTTTACC
TTTGAAAAAATTAAGTAGTGTTCAAAGACAGGCCTTTGTCTCGAATACATTAGCATGGAA
TAATAGAATAGGACGATCGGTTCTATTTTGTTGGTTTCGTAGGACCGCTGTAATGATTAA
TAGGGACAGTTGGGGGCGATTTTTATTCCATTGGTCAGAGGTGAAATTACTTGGATTAAC
GGAAGAAAACTAACTGCGAAAGACATCTGCCAAGGATGTTTTCTATTGATCAAGAACGAA
AGTTAGGGGATCGAAGATGATCAGATACCGT
>G1BHP2T03DGOOE|3077|1
CTGCGGTAATTCCAGCTCCAATAGCGTATATTAATATTGTTGCAGTTAAAAAAGCTCGTA
GTTGGACTTCTGATGTTGGGATTCGGTCCACCGCAAGGTGAGCACTGATGTCCTGATGTC
TTCCTCTCGTAGTTGTTTGGCGCACTTGATTGGGTGCCGAATGAATATGGGACCTTTACT
TTGAAAAATTAGAGTGTTCAAAGCAGGCGATCGCTTGAATACATTAGCATGGAATAATAG
AATAGGACATCGGTTCTATTTTGTTGGTTTCTAGGACCGCTGTAATGATTAATAGGGACA
GTCGGGGGCGTCAGTATTCAATTGTCAGAGGTGAAATTCTTGGATTTATTGAAGACTAAC
TACTGCGAAAGCATTCGCCAAGGATGTTTTCATTAATCAGTGAACGAAAGTTAGGGATCG
AAGACGATCAGATACCGT
>G1BHP2T03DGNXH|3076|1
CCGCGGTAATTCCAGCTCCAATAGCGTATATTAAAGTTGTTGCCGTTAAAAAGCTCGTAG
TTGAACCTTGGCCCTGGCTGATCTGTCCTCCTAATCGAGCGCACGGATTCGGTCGGGGCT
TTCCTTCTGGGGGAGCCCCATGCCCTTCACTGGGTGTGGGCGGGGAACCAGGTACTTTTA
CCTTAGAAAAAATTAGAGTGTTCAAAGCAGGCCTTTGCTCGAATACATTAGCATGGAATA
ATAGAATAGGACATCGGTTCTTATTTTGTTGGTTTCTAGGACCGCTGTAATGATTAATAG
GGACAGTCGGGGGGCGTCAGTATTCAATTGTCAGAGGTGAAATTCTTGGATTTATTGAAG
ACTAACTACTGCGAAAGCATTCGCCAAGGATTGTTTTCATTAATCAGTGAACGAAAGTTA
GGGGATCGAAGACGATCAGATACCAT
>HZI94JM04EEGMM|3075|1
CTGCGGTAATTCCAGCTCCAATAGCGTATATTCAAGTTGCTGCAGTTAAAAGCTCGTAGT
TGAATTTTGGCGCTGGTTGTGTGGTTTGGACTCACGTTCAACACTGCAGGACTGGGGCTT
TCCTTCTAGGGAACTAGTGTGCCATTAATTTGGTGGGCTAGGGATCTAGGACTGTTACTT
TGAAAAAATTAGAGTGTTTAAAACAGGCTTATGCTTGAATACATTAGCATGGAATAATAA
GATAGGACTTCGGAACTATTTTGTTGGTTTGCGCACCGTGGTAATGATGAATAGGGACAG
TTGTGGGTATTAGTATTCAGTTGTAAGAGGTGAAATTCTTAGATTAACGGAAGACTCACT
ACTGCGAAAGCATTTACCAAGGATGTTTTCATTAATCAAGAACGAAAGTGTGGGGGATCG
AAGACGATCAGATACCAT
>G1BHP2T03DFHR0|3093|1
CCGCGGTAATTCCAGCTCCAATAGCGTATATTAAAGTTGTTGCAGTTAAAAAGCTCGTAG
TTGAAGTTTGGTCTCGGACGCTGGGTCTGCTTAATTGCATGTACTTGACGGTCCGAGACT
TCCTTCTTGGTGAACGGCCGCCTTCGGGCGGTCCGGAACCAGGACTATTACTTTGAAAAA
ATTAGAGTGTTCAAAGCAGGCCATAGGCCCGAATATATTAGCATGGAATAACAGAATAGG
ACGTGCGGTTCTATTTTTGTTGGTTTCTAGAACTGCCGTAATGATTAAAAGGGAACAGCC
GGGGGCGATTAGTATTTGCACGCTAGAGGTGGAAATTACTTTGGATTGTGCAAAGACTTC
CTACTGCGAAAGCATTTGCCAAGAATGTTTTTCATTGATCAAGAACGAAAGTTAGGGGAT
CGAAGACGATCAGATACCGT
>G2YL89K02CHU9R|3094|1
CCGCGGTAATTCCAGCTCCAATAGCGTATATTAAAGTTGTTGCAGTTAAAAGCTCGTAGT
TGAACCTTGGGCCTGGCTGGCCGGTCCGCCTCACCGCGTGTACTGGTCCGGCCGGGCCTT
TCCTTCTGGGGAGCCGCATGCCCTTCACTGGGCGTGTCGGGGAACCAGGACTTTTACTTT
GTAAAAATTAAGAGTGTTCTAAAGACAGGCCTTTGTCTCGAATACATTAGCATGGAATAA
TAGAATAGGACGTGCGGTTCTATTTTGTTGGTTCTAGGACCGCCGTAATGATTAATAGGG
ATAGTCGGGGGCGATCAGTATTCAATTGTCAGAGGTGAAATTCTTGGATTTATTGAAGAC
TAACTACTGCGAAAGCATTTGCCAAGGATGTTTTTCATTAATC
>G1BHP2T03DFKEN|3095|1
CCGCGGTAATTCCAGCTCCAATAGCGTATATTAAAGTTGTTGCCGTTAAAAAGCTCGTAG
TTGAACCTTGGCCCTGGCTGATCTGTCCTCCTAATCGAGCGCACGGATTCGGTCGGGGCT
TTCCTTCTGGGGAGCCCCATGCCCTTCACTGGGTGTGGCGGGGAACCAGGACTTTTACCT
TTGAAAAAATTAAGAGTGTTCAAAGCAGGCCTTTTGCTCGAATAACATTAGCATGGAATA
ATAGAATAGGACATCGGTTCTATTTTGTTGGTTTCTAGGACCGCTGTAATGATTAATAGG
GACATCGGGGGCGTCAGTATTCAATTGTCAGAGGTGAAATTCTTGGATTTATTGAGACTA
ACTACTGCGAAAGCATTCGCCAAGGATGTTTTCATTAATCAGTGAACGAAAGTTAGGGGA
TCGAAGACGATCAGATACCG
>G1BHP2T03DFMU2|3096|1
CTGCGGTAATTCCAGCTCCAATAGCGTATATTAAAGTTGTTGCAGTTAAAAAGCTCGTAG
TCAGATTTTGGCACCATGCCGAACTGTCTGCCGATTGGTATGCACGGTTTGGCGGGTGCT
TCCTTCCGGAAGCCCGCGTTCTTCTTCACTGAAGAGCGTGGTGAGTCCGGATCATTTACT
TTGAAAAATTAGAGTGTTCAAAGCAGGCCTATGCTCTGAATAGGTTAGCATGGAATAATA
GAATAGGACATCGGTTCTATTTTGTTGGTTTCTAGGACCGCTGTAATGATTAATAGGGAC
AGTCGGGGGCGTCAGTATTCAATTGTCAGAGGTGAAATTCTTGGATTTATTGAAGACTAA
CTACTGCGAAAGCATTCGCCAAGGATGTTTTCATTAATCAGTGAACGAAAGTTAGGGATC
GAAGACGATCAGATACCAT
>H7ATYXN07IBQMZ|3097|1
CTGCGGTAATTCCAGCTCCAATAGCGTATATTAAAGTTGTTGCAGTTAAAAAGCTCGTAG
TTGAATTTTGGCGTTGGCTGGGTGGTCTTTGCGAACGCATAGCACTTTTCCGGCTGACGC
TTTCCTTCTGGCGAATAATTGTGCTATTTATTTAGTGCGATTGGGAACCAGGACTTTTAC
TTTGAAAAATTAAGAGTGTTTAAAGTACAGGCTTACGCTTGAATACATTAGCATGGAATA
ATAAAATAAGGACTTTGGTTTTATTTTGTTGGTTTTCGTAACCAAACGTAATAGATAATA
GGAGTAGTTGGGGTCGATTAGTATTGTAGCCGTCAGAGGTGAAATTACTTGGATTGGTCG
TCAAGACTAACTTACTTGCGAAAGACATTTGTCCAAGGAGTGTTTTCTATTAATTCAAGA
ACGAAAGTTAAGGGGAG
>G1BHP2T03DFORK|3098|1
CCGCGGTAATTCCAGCTCCAATAGCGTATATTAAAGTTGTTGCCGTTAAAAAGCTCGTAG
TCGAACTTCGGTCCCTGTTGGTCGGTCCGCCTTCTTGGTGTGTACTTACTCAACGGGGAC
TTACCTCCTGGTGAACTGCGATGTCCTTTACTGGGTGTCGTAGCGAACTAGGACGTTTAC
TTTGAAGAAATTAGAGTGTTTCAGGCAGGCCATCGCTTGAATACACCAGCATGGAATAAT
GGAATAGGACTTGTTCTTTTTATTGGTCAATAGAACAAGTAATGATTAATAGGACAGTTG
GGGGCATTCGTATTTGTTAGTCAGAGGTGAAATTCTTCGATTTAACAAAGACGAACTAAT
GCGAAGGCATTTGCCAAGGATGTTTTCATTGATCAAGAACGAAAGACAGGGGATCAAAGA
TGATCAGATACCGT
>H4GVBKB04EOZQL|3099|1
CCGCGGTAATTCCAGCTCCAATAGCGTATATTCAAGTTGTTGCAGTTAAAAAGCTCGTAG
TTGAATTTTGGCGCTGGTTGTGTGGTTTGGACTCGCGTTCAATACTGCAGGACTGGCGCT
TTCCTTCTAGGGAACTAGCGTGCCATTAATTTGGTGGGCTAGGGATCTAGGACTGTTACT
TTGAAAAAATTAGAGTGTTTAAAACAGGCTTATGCTTGAATACATTAGCATGGAATAACG
GAATAGGACTTTGTCTTATTTTGTTGGTTTAGGAGACAAAGTAATGATTAATAGGGACGT
TAGGGGCATTAGTATTCCACAGTCAGAGGTGAAATTCTTGGATTTTTTGGAAGACAAACT
ACTGACGAAAGCATTTACCAAGGATGTTTTTCATTAATCAAGAACGAAAGTTAGGGGATC
GAAGACGATTACATACC
>G7FSNLG04EC1DG|3100|1
CCGCGGTAATTCCAGCTCCAATAGCGTATATTAAAGTTGTTGCAGTTAAAAGCTCGTAGT
TGAACCTTGGGCCTGGCTGGCCGGTCCGCCTCACCGCGTGTACTGGTCCGGCCGGGCCTT
TCCTTCTGGGGAGCCGCATGCCCTTCACTGGGCGTGTCGGGGAACCAGGACTTTTACTTT
GAAAAATTAAGAGTGTTCAAAGCAGGCCTTTGCTCGAATACATTAGCATGGAATAATAGA
ATAGGACGTGCGGTTCTATTTTGTTGGTTTCTAGGACCGCCGTAATGATTAATAGGGATA
GTCGGGGCGATCAGTATTCAATTGTCAGAGGTGAAATTCTTGGATTTATGAAAGACGAAC
TTCTGCGAAAGCATTTGCCAAGGGATGTTTTCATTAATCAAGAACGAAAGTTGGGGGCGT
CGAAGACGA
>H7ATYXN07IBS4X|3101|1
CCGCGGTAATTCCAGCTCCAATAGCGTATATTAAAGTTGTTGCAGTTAAAAAGCTCGTAG
TTGAATTTTGGCGTTGGCTGGGTGGTCTTTGCGAACGCATAGCACTTTTCCGGCTGACGC
TTTCCTTCTGGCGAATAATTGTGCTATTTATTTAGTGCGATTGGGAACCAGGACTTTTAC
TTTGAAAAAATTAGAGTGTTTAAAGCAGGCTTACGCTTGAATACATTAGCATGGAATAAT
AAAATAGGACTTTGGTTTTATTTTGTTGGTTTTTCGTAAACCAAAGTAATGATTAATTAG
GGAGTAGTTGGGGGTCGATTAGTATTGTAGCCGTCAGAGGTGAAATTCTTGGATTGGCTC
AAGACTAACTTCTGCGAAAGCATTTGCCAAGGATGTTTTCATTAATCAAGAACGAAAGTT
AGGGGATCGAAGACGATCAGAT
>GNV8VFP05FPBHL|3102|1
CTGCGGTAATTCCAGCTCCAATAGCGTATATTAAAGTTGTTGCAGTTAAAGCTCGTAGTT
GAACCTTGAGCCTGGCTGGCCGGTCCGCCTCACCGCGTGCACTGGTCCGGCCGGGTTTTT
CCTTCTGGGGAGCCGCATGCCCTTCACTGGGTGTGTCGGGGAACCAGGACTTTTACTTTG
AAAATTAGAGTGTTCAAAGCAGGCCTATGCTCGAATACATTAGCATGGAATAATAGAATA
GGACGTGTGGTTCTATTTTGTTGGTTTCTAGGACCGCCGTAATGATTAATAGGGATAGTC
GGGGGCATCAGTATTCAATTGTCAGAGGTGAAATTCTTGGATTAACGGAAGATGAACTTC
TGCGAAAGCATCTGCCAAGGATGTTTTCATTGATCAAGAACGAAAGTTAGGGATCGAAGA
CGATCAGATACCAT
>G1BHP2T03DFYL9|3103|1
CCGCGGTAATTCCAGCTCCAATAGCGTATATTAAAGTTGTTGCAGTTAAAAAGACTCGTA
GTTGGATTTCTGGTGGTAGCGTTGGGCCGGGCCCTAACGGGTCGTGTGCTCAAATAGTTT
ACTTGCCATCCTTCAGTGGATCTTGTCTGGCATTCAGTTGTCGGGCTTGGAAAGCTGATC
GTTTACTGTGAAAAATTAAGAGTGTTCAAAGACAGGCCTTTGCTCGAATACATTAGCATG
GAATAATAGAATAGGACATCGGTTCTATTTTGTTGGTTTCTAGGACCGCTGTAATGATTA
ATAGGGACAGTCGGGGGCGGTCAGTATTCAATTGTCAGAGGTGAAATTCTTGGATTTATT
GAAGACTAACTACTGCGAAAGCATTCGCCAAGGATGTTTTCTATTAATCAGTGAACGAAA
GTTAGGGGATCGAAGACGATCAGATACCAT
>HZI94JM04EE1Q5|3104|1
CTGCGGTAATTCCAGCTCCAATAGCGTATATTCAAGTTGTTGCAGTTAAAAGCTCGTAGT
TGAATTTTGGCGCTGGTTGTGTGGTTTGGACTCACGTTCAACACTGCAGGATTGGGGCTT
TCCTTCTAGGGAACTAGTGTGCCATTAATTTGGTGGGCTAGGGGATCTAGGACTGTTACT
TTGAAAAAATTAGAGTGTTTAAAACAGGCTTATGCTTGAATACATTAGCATGGAATAACG
GATAGGACTTTGCTTATTTGTGGTTTAGGAGTACAAAGTAATGATTAATAGGGACGTTGG
GGGCATTAGTATTCAACAGTCAGAGGTGAAATTCTTGGATTTGTTGAAGCTAACTTCTGC
GAAAGCATTTGCATGCACGCTTTCATTAATCAGGAACGAAAGTTAGGGGGATCGAAGACG
ATTAGATACCGT
>G1BHP2T03DG0F0|3105|1
CCGCGGTAATTCCAGCTCCAATAGCGTATCTTAATGTTGTTTGCAGTTAAAAAAGCTCGT
AGTCGAATTTCTGGCAGAGAGTTCTAGCTTCCACGCTCAGAACCCTTATGTCATCCGCCT
GTGAGTCATTGCACGTGCTTCACCGTTCGGCAATAGGAGCAGGCATTTTACTTTGAAAAA
TTAGAGTGTTCAAAGCAGGCCTTTGCTCGAATACATTAGCATGGAATAATAGAATAGGAC
ATCGGTTCTATTTTGTTGGTTTCTAGGACCGCTGTAATGATTAATAGGGACAGTCGGGGG
CGGTCAGTATTCAATTGTCAGAGGTGAAATTCTTGGATTTATTGAAGACTAACTACTGAC
GAAGCTATTCGCCAAGGATTGTTTTCATTAATCAGTGAACGAAAGTTAGGGGATCGAAGA
CG
>G2YL89K02CCD5L|3106|1
CCGCGGTAATTCCAGCTCCAATAGCGTATATTCAAGTTGTTGCAGTTAAAAGCTCGTAGT
TGAATTTTGGCGCTGGTTGTGTGGTTTGGACTCGCGTTCAATACTGCAGGACTGGCGCTT
TCCTTCTAGGGAACTAGCGTGCCATTAATTTGGTGGGCTAGGGATCTAGGACTGTTACTT
TGAAAAATTAGAGTGTTTAAAACAGGCTTACGCTTGAATACATTAGCATGGAATAACGGA
ATAGGACTTTGTCTTATTTTGTTGGTTTAGGAGACAAAGTAATGAATAATAGGGACGGTT
AGGAGCATTAGTATTCCACAGTCAGAGGTGAAATTCTTGGATTTCCGAAAGACGAACTAC
TGCGAAAGCATTTACCAAGGATGTTTTTCATTAATCAAGAACGAAGTTAGGGGATCGAAG
ACGATCAGATACCAT
>GNV8VFP05FPG0X|3107|1
CCGCGGTAATTCCAGCTCCAATAGCGTATATTAAGTTGTTGCAGTTAAAGCTCGTAGTTG
AACCTTGAGCCTGGCTGGCCGGTCCGCCTCACCGCGTGCACTGGTCCGGCCGGGTTTTTC
CTTCTGGGGAGCCGCATGCCCTTCACTGGGTGTGTCGGGGAACCAGGACTTTTACTTTGA
AAAATTAAGAGTGTTCAAAGCAGGCCTATGCTCGAATACATTAGCATGGAATAATAGAAT
AGGACGTGTGGTTCTATTTTGTTGGTTTCTAGGACCGCCGTAATGATTAATTAGGGATAG
TCGGGGGCGATCAGTATTCAATTGTCAGAGGGTGAAATTCTTTGGATTTATTGAAGAACT
AACTACTGCGAAAGACATTTGCCAAAGGATGTTTTCATTAATCAGTGAACGAAAGTTTAG
GGATCGAAGACGATCAGATACCGT
>HZI94JM04EBVKY|3050|1
CTGCGGTAATTCCAGCTCCAATAGCGTATATTCAAGTTGTTGCAGTTAAAAGCTCGTAGT
TGAATTTTGGCGCTGGTTGTGTGGTTTGGACTCACGTTCAACACTGCAGGACTGGGGCTT
TCCTTCTAGGGAACTAGTGTGCCATTAATTTGGTGGGCTAGGGATCTAGGACTGTTACTT
TGAAAAAATTAGAGTGTTTAAAACAGGCTTATGCTTGAATACATTAGCATGGAATAACGG
AATAGGACTTTGTCTTATTTTGTTGGTTTTAGGAGACAAGTAATAGATTAATAAGGGACG
GTTGGGGGTCGGATTAGTATTCTAACAAGTCAGAGGTGGAAATTACTTTGGTAGTTTGTT
TGTAAGAACTAACTTACTTGCGAAAGACATTTGTTCATGCACGCTTTCTATTAA
>GNV8VFP05FSSXW|3058|1
CTGCGGTAATTCCAGCTCCAATAGCGTATATTCAAAGTTGTTGCAGTTAAAAAGCTCGTA
GTTGAATTTTTGGCGCTGGTTGTGTGGTTTGGACTCGCGTTCAATACTGCAGGACTGGCG
CTTTCCTTCTAGGGAACTAGCGTGCCATTAATTTGGTGGGCTAGGGATCTAGGACTGTTA
CTTTGAAAAAATTAGAGTGTTTAAAACAGGCTTATGCTTGAATACATTAGCATGGAATAA
CGGAATAGGACTTTGTCTTATTTTGTTGGTTTAGGAGACAAAGTAATGATTAATAGGGAC
GGTTAGGGGCATTAGTATTCCACAGTCAGAGGTGAAATTCTTGGATTTTGTGGAAGACTA
AACTTCTGCGAAAGCATTTGCCAGGCACGCTTTCATTAATCAGGAACGAAAGTTAGGGAT
CGAAGACGATCAGATACCGT
>G2YL89K02CIC5Y|3057|1
CTGCGGTAATTCCAGCTCCAATAGCGTATATTCAAGTTGTTGCAAGTTAAAAGCTCGTAG
TTGTAATTTTGGCGCTGGTTGTGTGGTTTGGACTCGCGTTCAATACTGCAGGACTGGCGC
TTTCCTTCTAGGGAACTAGCGTGCCATTAATTTGGTGGGCTAGGGATCTAGGACTGTTAC
TTTAGAAAAATTAGAGTAGTTTAAAACAGGCTTATGCTTGAATACATTAGCATGGAATAA
CGGAATAGGACTTGTCTTATTTTGTTGGTTAGGAGACAAAGTAATGATTAATAGGGACGG
TTAGGGCATTAGTATTCCACAGTCAGAGGTGAAATTCTTGGATTTGTGGAAGACTAACTT
CTGCGAAAGCATTTGCCAGGCACGCTTTCATTAATCAGGAAACGAAAGTTAGGGGATCGA
AGACGATTAGATACCGT
>GNV8VFP05FSQ3S|3056|1
CCGCGGTAATTCCAGCTCTAATAGCGTATATTAATATTGTTGCAGTTAAAAAGCTCGTAG
TTGAACCTTGAGCCTGGCTGGCCGGTCCGCCTCACCGCGTGCACTGGTCCGGCCGGGTTT
TTCCTTCTGGGGAGCCGCATGCCCTTCACTGGGTGTGTCGGGGAACCAGGACTTTTACTT
TGAAAAAATTAGAGTGTTCAAAGCAGGCCTATGCTCGAATACATTAGCATGGAATAATAG
AATAGGACGTGTGGTTCTATTTTGTTGGTTTCTAGGACCGCCGTAATGATTAATAGGGAT
AGTCGGGGGCATCAGTATTCAATTGTCAGAGGTGAAATTTCTTGGATTTATTGAAAGACT
AACTACTGCGAAAGCATTTGCCAAGGATGTTTTCATTAATCAGTGAACGAAAGTTAGGGA
TCGAAGACGATCAGATACCGT
>HZI94JM04EBSJL|3055|1
CTGCGGTAATTCCAGCTCCAATAGCGTATATTCAAGTTGTTGCAGTTAAAAGCTCGTAGT
TGAATTTTGGCGCTGGTTGTGTGGTTTGGACTCACGTTCAACACTGCAGGACTGGGGCTT
TCCTTCTAGGGAACTAGTGTGCCATTAATTTGGTGGGCTAGGGATCTAGGACTGTTACTT
TGAAAAAATTGAGTGTTTAAAACAGGCTTATGCTTGAATACATTAGCATGGAATAACGGA
ATAGGACTTTGTCTTATTTTGTGGTTTAGGAGACAAAGTAATGATTAATAGGGACGTTGG
GGGCATTAGTATTCAACAGTCAGAGGTGAAATTCTTGGATTTGTTGAAGACTAACTTCTG
CGAAAGCATTTGCATGCACGCTTTTCATTTAATCAGGAACGAAAGTTAGGGGGATCGAAG
ACGATCAGATACCGT
>G1BHP2T03DLGCF|3054|1
CCGCGGTAATTCCAGCTCCAATAGCGTATATTAAAGTTGTTGCCGTTAAAAAGCTCGTAG
TTGAACCTTGGCCCTGGCTGATCTGTCCTCCTAATCGAGCGCACGGATTCGGTCGGGGCT
TTCCTTCTGGGGAGCCCCATGCCCTTCACTGGGTGTGGTGGGGAACCAGGACTTTTACCT
TGAAAAATTAGAGTGTTCAAAGCAGGCCTTTGCTCGAATACATTAGCATGGAATAACAGA
ATAGGACGTGCGGTTCTATTTTGTTGGTTTCTAGGACCGCTGTAATGATTAATAGGGACA
GTCGGGGGCGTCAGTATTCAATTGTCAGAGGTGAAATTCTTGGATTTATTGAAGACTAAC
TACTGCGAAAGCATTCGCCAAGGATGTTTTTCATTAATCAGTGAACGAAAGTTAGGGGAT
CGAAGATGATCAGATACCAT
>G1BHP2T03DJ6X7|3053|1
CCGCGGTAATTCCAGCTCCAATAGCGTATATTAAAGTTGTTGCCGTTAAAAAGCTCGTAG
TTGAACCTTGGCCCTGGCTGATCTGTCCTCCTAATCGAGCGCACGGATTCGGTCGGGGCT
TTCCTTCTGGGGAGCCCCATGCCCTTCACTGGGTGTGGCGGGGAACCAGGACTTTTACCT
TGAAAAATTAGAGTGTTCAAAGCAGGCCTTTGCTCGAATACATTAGCATGGAATAATAGA
ATAGGACATCGGTTCTATTTTGTTGGTTTCTAGGACCGCTGTAATGATTAATAGGGACAG
TCGGGGGCGGTCAGTATTCAATTGTCAGAGGTGAAATTCTTGGATTTACGAAAGATAAAC
TTCTGCGAAAGCATTCGGCAAGGATGTTTTCATTGATCAAGAACGAAAGTTAGGGGATCG
AAGACGATTAGATACCGT
>G7FSNLG04D5GM0|3052|1
CCGCGGTAATTCCAGCTCCAATAGCGTATATTAAAGTTGTTGCAGTTAAAAGCTCGTAGT
TGAACTTTGGGCCCGGTTGGCCGGTCCGATTTTTTCGTGTACTGGATTTCCAACGGGGCC
TTTCCTTCTGGCTAACCTTGAGTCCTTGTGGCTCTTGGCGAACCGGGACTTTTACTTTGA
AAAAATTAGAGTGTTCAAAGCAGGCGTATTGCTCGAATATATTAGCATGGAATAATAGAA
TAGGACGTTTGGTTCTATTTTGTTGGTTTCTAGGACCATCGTAATGATTAATAGGGACGG
TCGGGGCATCAGTATTCAATTGTCAGAGGTGAAATTCTTGGATTTATTGAAGACTAACTA
CTGCGAAAGCATTTGCCAAGGACGTTTTCATTAATCAAGAACGAAAGTTTAGGGGATCGA
AGATGATCAGATACCGT
>G2YL89K02CBCAI|3051|1
CTGCGGTAATTCCAGCTCCAATAGCGTATATTCAAGTTGTTGCAGTTAAAAGCTCGTAGT
TGAATTTGGCGCTGGTTGTGTGGTTTGGACTCGCGTTCAATACTGCAGGACTGGCGCTTT
CCTTCTAGGGAACTAGCGTGCCATTAATTTGGTGGGCTAGGGATCTAGGACTGTTACTTT
GAAAAATTAGAGTGTTTAAAACAGGCTTATGCTTGAATACATTAGCATGGAATAACGGAA
TAGGACTTGTCTTATTTTGTTGGTTTAGGAGACAAAGTAATGATTAATAGGGACGGTTAG
GGGCATTAGTATTCCACAGTCAGAGGTGAAATTACTTGGATTTGTGGAAGACTAACTTCT
GCGAAAGCATTTGCCAGGCACGCTTTCATTAATCAGGAACGAAAGTTAGGGGAGTCGAGA
CGATCAGATACCG
>H7ATYXN07IF0J9|3059|1
CCGCGGTAATTCCAGCTCCAATAGCGTATATTAAAGTTGTTGCAGTTAAAAAAGACTCGT
AGTTGAATTTTGGTCGTTGGCTGGGTGGGTCTTTGCGAACGCATAGCACTTTTCCGGCTG
ACGCTTTCCTTCTGGCGAATAATTGTGCTATTTATTTAGTGCGATTGGGAACCAGGACTT
TTACTTTGAAAAAATTAAGAGTGTTTAAAGCAGGCTTACGCTTGAATACATTAGCATGGA
ATAATAAAAATAGGACTTTGGTTTTATTTTGTTGGTTTTCGTAACCAAACGTAAATGATT
AATAGGGAGTAGTTGGGGGTCGATTAGTATTGTAGCCGGTCCAGAGGTGAAATTACTTTG
GATTGGCTCAAGACTAACTTCTGCGAAAGCATTTGCCAAGGATGTTTTTCTATTAAATCA
AGAACGAAAAGTTAAGGGGAGTCGAAGAATGATCAGATACCAT
>H4GVBKB04EEF9U|3049|1
CTGCGGTAATTCCAGCTCCAATAGTGTATATTAGTGTTGTTGCAGTTGAAGCGCTCGTAG
TTGGATTTTGGAGTAATCTAGCCGGTCGTCCGTAAGGTATGTACTGGCTGGGTTGTTCTT
TTTTCTGAAGAACTGTCATGCTCTTTATCGGGTGTGGCAGGGATCCAGAACTTTTACTTT
GAAAAAATTAGAGTGTTCAAAGCAGGCCTTAGCTTGAATACATTAGCATGGAATAATAAA
ATAGGACTTACAGTTCTATTTTGTTGGTTTCTAGAACTGAAGTAATGATTAATAGGGATA
GTTGGGGGCATTAGTATTTAATTGTCAGAGGTGAAATTCTTGGATTTATGAAAGACTAAC
TTCTGCGAAAGCATTTGCCAAGGATGTTTTCATTAATCAAGAACGAAAGTC
>G7FSNLG04D5LAU|3048|1
CTGCGGTAATTCCAGCTCCAATAGCGTATATTCAAGTTGTTGCAGTTAAAAGCTCGTAGT
TGAATTTTGGCGCTGGTTGTGTGGTTTGGACTCGCGTTCAATACTGCAGGACTGGCGCTT
TCCTTCTAGGGAACTAGCGTTCCATTAATTTGGTGGGCTAGGGATCTAGGACTGTTACTT
TGAAAAATTGAGTGTTTAAAACAGGCTTATGCTTGAATACATTAGCATGGAATAACGGAA
TGGACTTTGTCTTATTTGTTGGTTAGGAGACAAAGTAATGATTAATAGGGACGGTTAGGG
GCATTAGTATTCCACAGTCAGAGGTGAAATTCTTGGATTTGTGGAAGACTAACTTCTGCG
AAAAGCATTTGCCAAGGATGTTTTCATTGATCAAGAACGAAGTTA
>GNV8VFP05FSHZQ|3047|1
CTGCGGTAATTCCAGCTCCAATAGCGTATATTAAAGTTGTTGCAGTTAAAGCTCGTAGTT
GAACCTTGAGCCTGGCTGGCCGGTCCGCCTCACCGCGTGCACTGGTCCGGCCGGGTTTTC
CTTCTGGGGAGCCGCATGCCCTTCACTGGGTGTGTCGGGGAACCAGGACTTTTACTTTGA
AAATTAAGAGTGTTCAAAGCAGGCCTATGCTCGAATACATTAGCATGGAATAATAGAATA
GGACGTGTGGTTCTATTTTGTTGGTTTCTAGGACCGACGTAATGATTAATAGGGACAGTT
GGGGGCATTCATATTCAATTGTCAGAGGTGAAATTCTTGGATTAACGGAAGATGAACTTC
TGCGAAAGCATCTGCCAAGGATGTTTTCATTGATCAAGAACGAAGTTAGGGATCGAAGAC
G
>G2YL89K02CBCLS|3046|1
CCGCGGTAATTCCAGCTCCAATAGCGTATATTCAAGTTGTTGCAGTTAAAAGCTCGTAGT
TGAATTTTGGCGCTGGTTGTGTGGTTTGGACTCGCGTTCAATACTGCAGGACTGGCGCTT
TCCTTCTAGGGAACTAGCGTTCCATTAATTTGGTGGGCTAGGGATCTAGGACTGTTACTT
TGAAAAATTAGAGTGTTTAAAACAAGGCTTATGCTTGAATACATTAGCATGGAATAACGG
AATAGGACTTTGTCTTATTTTGTTGGTTTAGGAGACAAAGTAATGATTAATAGGACGGTT
AGGGGCGATTAGTATTCCACAGTCAGAGGTGAAATTCTTGGATTTGTTGGAAGACTAACT
TCTGCGAAAGCATTTGCCAGGCACGCTTTTCATTAATCAGGAACGGAAAGTTA
>G1BHP2T03DL8Q8|3045|1
CTGCGGTAATTCCAGCTCCAATAGCGTATATTAAAGTTGTTGCCGTTAAAAAGCTCGTAG
TTGAACCTTGGCCCTGGCTGATCTGTCCTCCTAATCGAGCGCACGGATTCGGTCGGGGCT
TTCCTTCTGGGGAGCCCCATGCCCTTCACTGGGTGTGGCGGGGAACCAGGACTTTTACCT
TGAAAAATTAAGAGTGTTCAAAGCAGGCCTATGCTCTGAATAGGTTAGCATGGAATAATA
GAATAGGACTTTGGTTCTATTTTGTTGGTTTCTAGGACCGAAGTAATGATTAATAGGGAC
AGTTGGGGGCGATTCATATTCCATTGTCAGAGGTGAAATTCTTGGATTAACGGAAGATGA
ACTTCTGCGAAAGCATCTGCCAAGGATGTTTTCATTGATCAAGAACGAAAGTTAGGGGAT
CGAAGACG
>H7ATYXN07IETIS|3044|1
CCGCGGTAATTCCAGCTCCAATAGCGTATATTAAAGTTGTTGCAGTTAAAAAGCTCGTAG
TTGAATTTTGGCGTTGGCGTGGGTGGTCTTTGCGAACGCATAGCACTTTTCCGGCTGACG
CTTTCCTTCTGGCGAATAATTGTGCTATTTATTTAGTGCGATTGGGAACCAGGACTTTTA
CTTTGAAAAAATTAGAGTGTTTAAAGACAGGCTTACGCTTGAATACATTAGCATGGAATA
ATAAAATAGGACTTTGGTTTTATTTTGTTGGTTTTCGAAACCAAAGTAATGATTAATAGG
ATAGTTGGGGCATAGTATTGAGCCGTCAGAGGTGAAATTCTTGGATTGGCTCAAGACTAA
CTTCTGCGAAAGCATTTGCCAAGGATGTTTTCATTAATCAAGAACGAAAGTTAGGGGATC
GAAGAT
>G2YL89K02CIBNO|3043|1
CCGCGGTAATTCCAGCTCCAATAGCGTATATTAAAGTTGTTGTGGTTAAAAGCTCGTAGT
TGAACCTTGGGCCTGGCTGGCCGGTCCGCCTCACCGCGTGCACTGGTCCGGCCGGGCCTT
TCCCTCTGTGGAACCCCATACCCTTCACTGGGCGTGGCGGGGAAACGAGGACATTTACTT
TGAAAAATTAAGAGTGCTCCAGGCAGGCCTATGCTCGAATACATTAGCATGGAATAATAA
AATAAGGACGCGCGGTTCTATTTTGTTTGTTTATAGGACCGCCCGTAATGATTAATAGGG
ACAGTCGGGGGCGATCAGTATTCAACTGTCAGAGGTGAAATTCTTGGATCAGTTGAAGAC
TAACTACTGCGAAAGCATTTGCCAAGGATGTTTTTCATTAATCAGGAA
>G1BHP2T03DG2C9|3108|1
CCGCGGTAATTCCAGCTCCAATAGCGTATATTAAAGTTTTTGCCGTTAAAAAGCTCGTAG
TTGAACCTTGGCCCTGGCTGATCTGTCCTCCTAATCGAGCGCACGGATTCGGTCGGGGCT
TTCCTTCTGGGGAGCCCCATGCCCTTCACTGGGTGTGGCGGGGAACCAGGACTTTTACCT
TGAAAAAATTAGAGTGTTCAAAGCAGGCCTTTGCTCGAATACATTAGCATGGAATAATAG
AATAGGACTTTTGTCCATTTCGTTGGTTATTGGACATTAGTAATGATTAAAAGGGACAGT
TGGGGGCATTAGTATTTAATTGTCAGAGGTGAAATTCTTGGATTTATTAAAGACTAACTT
ATGCGAAAGCATTTGCCAAGGATGTTTTCATTAATCAAGAACGAAA
>GNV8VFP05FSV9T|3060|1
CTGCGGTAATTCCAGCTCCAATAGCGTATATTAAAGTTGTTGCAGTTAAAAGCTCGTAGT
TGAACCTTGAGCCTGGCTGGCCGGTCCGCCTCACCGCGTGCACTGGTCCGGCCGGGTTTT
TCCTTCTGGGGAGCCGCATGCCCTTCACTGGGTGTGTCGGGGAACCAGGACTTTTACTTT
GAAAAATTAGAGTGTTCAAAGCGGGAGCCTATGCTCGAATACATTAGCATGGAATAATAG
AATAGGACGTGTGGTTCTATTTTGTTGGTTTCTAGGACCGCCGTAATGATTAATAGGGAT
AGTCGGGGGCATCAGTATTCAATTGTCAGAGGTGAAATTCTTGGATTTATTGAAAGACTA
ACTACTGCGAAAGCATTTGCCAAGGATGTTTTCATTAATCAGTGAACGAAAGTTAGGGAT
CGAAGACGATCAGATA
>GNV8VFP05FSVHF|3061|1
CCGCGGTAATTCCAGCTCCAATAGCGTATATTAAAGTTGTTGCAGTTAAAAGCTCGTAGT
TGAACCTTGAGCCTGGCTGGCCGGTCCGCCTCACCGCGTGCACTGGTCCGGCCGGGTTTT
TCCTTCTGGGGAGCCGCATGCCCTTCACTGGGTGTGTCGGGGAACCAGGACTTTTACTTT
GAAAAATTAAGAGTGTTCAAAGCAGGCCTATGCTCGAATACATTAGCATGGAATAATAGA
ATAGGACGTGTGGTTCTATTTTGTTGGTTTCTAGGACCGCCGTAATGATTAATAGGGATA
GTCGGGGGCGATCAGTATTCAATTGTTCAGAGGGTGAAATTACTTTGGATTTTATTGAAG
ACTAAACTACTGCGAAAGACATTTGTCCAAGGATGTTTTTCTATTAATCAGTGAACGAAA
GTTAAGGGAGTCGAAGACGATCAGATACCAT
>G1BHP2T03DM1W2|3062|1
CCGCGGTAATTCCAGCTCTAATAGCGTATATTAATGTTGTTGCAGTTAAAAAAGCTCGTA
GTTGAACCTTGGCCCTGGCTGATCTGTCCTCCTAATCGAGCGCACGGATTCGGTCGGGGC
TTTCCTTCTGGGGAGCCCCATGCCCTTCACTGGGTGTGGCGGGGAACCAGGACTTTTACC
TTGAAAAATTAGAGTGTTCAAAGCAGGCCTTTGCTCGAATACATTAGCATGGAATAATAG
AATAGGACATCGGTTCTATTTTGTTGGTTTCTAGGACCGCTGTAATGATTAATAGGGACA
GTCGGGGGCATTCGTATTTCATTGTCAGAGGTGAAATTCTTGGATTTATGAAAGACGAAC
TTCTGCGAAAGCATTTTGCCAAGGATGTTTTCATTAATCAAGAACGAAAGTTGGGGGCTC
GAAGACGATCAGATACCA
>H4GVBKB04ED33R|3063|1
CTGCGGTAATTCCAGCTCCAATAGTATATATTAGTGTTGTTGCAGTTAAAACGCTCGTAG
TTGGATTTCGGGCCGGTCCGTGGAGTCCGCCGAAAGGTGTGTTTACGCCATGGATGGGTC
TTGCCTTCCGAAGAGGCGTTCCTGTGCTTTACCGTGCGGGGGCGTATTTTGATTCGGGAA
ATTTACTTTGAATAAATAAGAGTGTTCAAAAGCAGGCATTACGCTTGAATACATTAGCAT
GGAATAATAGAATAGGACTTTGGTTCTATTTTGTTGGTTTCTAGGACCGAAGTAATTGAT
TAATAGGGATAGTTGGGGGCATTAGTATTTAATTGTTCAGAGGTGAAATTCTTGGATTTA
TGAAAGACTAAACTTCTGCGAAAGCATCTGCCTAGGATATTTTCATTAATCAAGAACGAA
AG
>G1BHP2T03DM7RP|3064|1
CCGCGGTAATTCCAGCTCCAATAGCGTATATTAAAGTTGTTGCAGTTAAAAAAGCTCGTA
GTTGGATTTCTGGTTGGAGCGTGCGGTCCCGGGCGCAAGCCCGGCGTACTAGCGCGCCTC
CGGCCACTTTTGCGGCGAACGTCTCTGGCATTAAGTTGTCGGGTTCGGGAGCCGCATCGT
TTACTGTAGAAAAATTAGAGTGTTTAAAGCAGGCCTTTGCTCGAATACATTAGCATGGAA
TAATAGAATAGGACATCGGTTCTATTTTGTTGGTTTCTAGGACCGCTGTAATGATTAATA
GGGACAGTCGGGGGCGTCAGTATTCAATTGTCAGAGGTGAAATTCTTGGATTTATTGAAG
ACTAACTACTGCGAAAGCATTCGCCAAGGATGTTTTCATTAATCAGTGAACGAAAGTTAG
GGATCGAAGACGATCAGATACCAT
>G1BHP2T03DGPTH|3065|1
CTGCGGTAATTCCAGCTCCAATAGCGTATATTAAAGTTGTTGCCGTTAAAAAGCTCGTAG
TTGAACCTTGGCCCTGGCTGATCTGTCCTCCTAATCGAGCGCACGGATTCGGTCGGGGCT
TTTCCTTCTGGGGAGCCCCATGCCCTTCACTGGGTGTGGCGGGGAACCAGGACTTTTACC
TTGAAAAATTAGAGTAGTTCAAAGCAGGCCTTTGCTCGAATACATTAGCATGGAATAATA
GAATAGGACATCGGTTCTATTTTGTTGGTTTCTAGGACCGCTGTAATGATTAATAGGGAC
AGTCGGGGGCGTCAGTATTCAATTGTCAGAGGTGAAATTCTTGGATTTATTGAAGACTAA
CTACTGCGAAAGCATTCGCCAAGGATGTTTTCATTAATCAGTGACGAAAGTTAGGGGATC
GAAGACGATTAGATACC
>GNV8VFP05FPKXW|3066|1
CTGCGGTAATTCCAGCTCCAATAGCGTATATTCAAGTTGTTGCAGTTAAAAAGCTCGTAG
TTGAATTTTGGCGCTGGTTTTGTGGTTTGGACTCACGTTCAACACTGCATGACTGGGGCT
TTCCTTCTAGGGAACTAGTGTGCCATTAATTTGGTGGGCTAGGGATCTAGGACTGTTACT
TTGAAAAAATTAGAGTGTTTAAAACAGGCTTATGCTTGAATACATTAGCATGGAATAACG
GAATAGGACTTTGTCTTATTTTGTTGGTTTAGGAGACAAAGTAATGATTAATAGGGACGT
TGGGGCATTAGTATTCAACAGGTCAGAGGTGAAATTCTTGGATTTTGTTGAAGACTAAAC
TTCTGCGAAAGCAATTTGTCATGCACGCTTTCATTAAATCAGGAACGAAAGTTAGGGATC
GAAGACG
>GNV8VFP05FPLGR|3067|1
CTGCGGTAATTCCAGCTCCAATAGCGTATATTAAAGTTGTTGCAGTTAAAAGCTCGTAGT
TGAACCTTGAGCCTGGCTGGCCGGTCCGCCTCACCGCGTGCACTGGTCCGGCCGGGTTTT
TCCTTCTGGGGAGCCGCATGCCCTTCACTGGGTGTGTCGGGGAACCAGGACTTTTACTTT
GAAAAAATTAGAGTGTTCAAAGCAGGCCTATGCTCGAATACATTAGCATGGAATAATAGA
ATAGGACGTGTGGTTCTATTTTGTTGGTTTCTAGGACCGCCGTAATGATTAATAGGGATA
GTCGGGGGCATTAGTACTTGACTGTCAGAGGTGAAATTCTCCGATTTTGTTAAAGACTAA
CTTATGCGAAAGCATTTGCCAAGGATGTTTTCATTAATCAAGAACGAAAGTTAGGGATCA
AAGACGATTAGATACCAT
>G2YL89K02CCB3I|3068|1
CTGCGGTAATTCCAGCTCCAATAGCGTATATTCAAGTTGTTGCAGTTAAAAGCTCGTAGT
TGAATTTTGGCGCTGGTTGTGTGGTTTGGACTCGCGTTCAATACTGCAGGACTGGCGCTT
TCCTTCTAGGGAACTAGCGTGCCATTAATTTGGTGGGCTAGGGATCTAGGACTGTTACTT
TGAAAAATTAGAGTGTTTAAAACAAGGCTTATGCTTGAATACATTAGCATGGAATAACGG
AATAGGACTTGTTCTTATTTTGTTGGTTTAGGAGACAAAGTAATGATTAATAGGGACGGT
TAGGGGCATTAGTATTCCACAGTCAGAGGTGAAATTCTTGGATTTGTTGGAAGACTAACT
TCTTGCGAAAGCATTTGTCCAGGCACGCTTTCATTAATCAGGAACGAAAGTTAGGGGAGT
CGAAGATGAT
>G2YL89K02CHWGJ|3069|1
CCGCGGTAATTCCAGCTCCAATAGCGTATATTCAAGTTGTTGCAGTTAAAAGCTCGTAGT
TGAATTTTGGCGCTGGTTGTGTGGTTTGGACTCGCGTTCAATACTGCAGGACTGGCGCTT
TCCTTCTAGGGAACTAGCGTTCCATTAATTTGGTGGGCTAGGGATCTAGGACTGTTACTT
TGAAAAATTAAGAGTGTTTAAAACTAAGGCTTATTGCTTGAATACATTAGCATGGATAAC
GGAATAGGACTTTGTCTTATTTTTGTTGGTTTTAGGAGGACAAAGTAATGATTAATAGGG
ACGGTTAGGGGCGATTAGTATTCCACAGTCAGAGGTGAAATTCTTGGATTTGTGGAAGAC
TAACTTCTGCGAAAGCATTTGCCAGGCACGCTTTTCATTAATCA
>G1BHP2T03DGFVS|3070|1
CCGCGGTAATTCCAGCTCCAATAGCGTATATTAAAGTTGTTGACCGTTAAAAAGCTCGTA
GTTGAACCTTGGCCCTGGCTGATCTGTCCTCCTAATCGAGCGCACGGATTCGGTCGGGGC
TTTCCTTCTGGGGAGCCCCATGCCCTTCACTGGGTGTGGCGGGGAACCAGGACTTTTACC
TTGAAAAATTAAGAGTGTTCAAAGCAGGCCTTTGCTCGAATACATTAGCATGGAATAATA
AAATAGGACATCGGTTCTATTTTGTTGGTTTCTAGGACCGCTGTAATGATTAATAGGGAC
AGTCGGGGGCGTCGAGTAGTTCAATTGTCAGAGGTGAAATTCTTGGATTTATTGAAGACT
AACTACTGCGAAAGCATTCGCCAAAGGATGTTTTCATTAATTCAGTGAACGAAAGTTAGG
GGATCGAAGACGATCAGATACCAT
>HZI94JM04EELXH|3071|1
CCGCGGTAATTCCAGCTCCAATAGCGTATATTAAAGTTGTTGCAGTTAAAAGCTCGTAGT
TGGATTTTGGCGCTGGTTGTGTGGTTTGGACTCACGTTCAACACTGCAGGACTGGGGCTT
TCCTTCTAGGGAACTAGTGTGCCATTAATTTGGTGGGCTAGGGATCTAGGACTGTTACTT
TGAAAAATTAGAGTGTTTAAAACAGGCTTATGCTTGAATACATTAGCATGGAATAACGGA
ATAGGACTTTGTCTTATTTGTGGTTTAGGAGACAAAGTAATGATTAATAGGGACGGTTGG
GGGCATTAGTATTCAACAGTCAGAGGTGAAATTCTTGGATTTGTTGAAGACTAACTTCTG
CGAAAGCATTTGTCATGCACGCTTTTCATTAATCAGGAACGAAAGTTAGGGGATCGAAGA
CGATTAGATACC
>G7FSNLG04EAVWG|3072|1
CCGCGGTAATTCCAGCTCCAATAGCGTATATTCAAGTTGTTGCAGTTAAAAGCTCGTAGT
TGAATTTTGGCGCTGGTTGTGTGGTTTGGACTCGCGTTCAATACTGCAGGACTGGCGCTT
TCCTTCTAGGGAACTAGCGTGCCATTAATTTGGTGGGCTAGGGATCTAGGACTGTTACTT
TGAAAAATTAGAGTGTTTAAAACAGGCTTATGCTTGAATACATTAGCATGGAATAACGGA
ATAGGACTTTGTCTTATTTTGTTGGTTTAGGAGACAAAGTAATGATTAATAGGGACGGTT
AGGGGCAGTTAGATTCCACAGTCAGAGGTGAAATTCTTGGATTTGTGGAAAGACTAACTT
CTGCGAAAGCATTTGCCAGGCACGCTTTCATTAATCAGGAACGAAAGTTA
>GNV8VFP05FPNM8|3073|1
CTGCGGTAATTCCAGCTCCAATAGCGTATATTAAAGTTGTTGCAGTTAAAAAGCTCGTAG
TTGAACCTTGAGCCTGGCTGGCCGGTCCGCCTCACCGCGTGCACTGGTCCGGCCGGGTTT
TTCCTTCTGGGGAGCCGCATGCCCTTCACTGGGTGTGTCGGGGAACCAGGACTTTTACTT
TGAAAAAATTAGAGTGTTCAAAGCAGGCCTATGCTCGAATACATTAGCATGGAATAATAG
AATAGGACGTGTGGTTCTATTTTGTTGGTTTCTAGGACCGCCGTAATGATTAATAGGGAT
AGGTCGGGGCATCAGTATTCAATTGTCAGAGGTGAAATTTCTTGGTATTTATTGAAGACT
AACTACTGCGAAAGCATTTGCCAAGGATGTTTTCATTAATCAGTGAACGAAAGTTAGGGA
TACGAAGACG
>HZI94JM04EEHXN|3074|1
CTGCGGTAATTCCAGCTCCAATAGCGTATATTCAAGTTGTTGCAGTTAAAAGCTCGTAGT
TGAATTTTGGCGCTGGTTGTGTGGTTTGGACTCACGTTCAACACTGCAGGACTGGGGCTT
TCCTTCTAGGGAACTAGTGTGCCATTAATTTGGTGGGCTAGGGATCTAGGACTGTTACTT
TGAAAAAATTTAGAGTGTTTAAAAACAGGCTTATGCTTGAATACATTAGCATGGAATAAC
GGAATAGGACTTTGTCTTATTTTGTTGGTTTAGGAGACAAAGTAATGATTAATAGGGACG
TTGGGGGCATTAGTATTCAACAGTCAGAGGTGAAATTCTTGGATTTGTTGAAGACTAACT
TCTGCGAAAGCAATTTGTCATGCAACGCTTTCATTAATCAGGAACGAAAGTTAGGGGGAT
CGAAGAATG
>H4GVBKB04EMISW|3149|1
CTGCGGTAATTCCAGCTCCAATAGTATATATTAGTGTTGTTGCAGTTAAAACGCTCGTAG
TTGGATTTCGGGCCGGTCCGTGGAGTCCGCCGAAAGGTGTGTTTACGCCATGGATGGGTC
TTGCCTTCCGAAGAGGCGTTCCTGTGCTTTACCGTGCGGGGGCGTATTTTGATTCGGGAA
ATTTACTTTGAATAAATAAGAGTGTTCAAAGCAGGCATTACGCTTGAATACATTAGCATG
GAATAATAGAATAGGACTTTGGTTCTATTTTGTTGGTTTCTAGGTACCGAAGTAATGATT
AATAGGGATAGTTGGGGGCATTAGTATTTAATTGTCAGAGGTGAAATTCTTGGATTTATG
AAAGACTAACTTCTGCGAAAGCATCTGCCTAGGATATTTTCATTAATCAAGAACGAAAGT
TAGGGGAT
>G1BHP2T03DHW9Z|3157|1
CCGCGGTAATTCCAGCTCCAATAGCGTATATTCAAGTTGTTGCAGTTAAAAAGCTCGTAG
TTGAATTTTGGCGCTGGTTGTGTGGTTTGGACTCGCGTTCAATACTGCAGGACTGGCGCT
TTCCTTCTAGGGAACTAGCGTGCCATTAATTGGTGGCTAGGGATCTAGGACTGTTACTTT
GAAAAATTAGAGTGTTTAAAACAGGCTTATGCTTGAATACATTAGCATGGAATAACGGAT
AGGACTTTGCTTATTTTGTTGGTTTAGGAGACAAAGTAATGATTAATAGGGACGGTTAGG
GCATTAGTATTCCGACAGTCAGAGGTGAAATTCTTGGATTTGTGGAAGTACTAACTTCTG
CGAAAGCATTTGCCAGGCACGCTTTCATTAATCAGGAACGAAAGTTAGGGGATCGAAG
>H4GVBKB04ELCDD|3156|1
CCGCGGTAATTCCAGCTCCAATAGCGTATATTCAAGTTGTTGCAGTTAAAAAGCTCGTAG
TTGACTTTTGGATCTGGTAAGATGGTTTGTCCGCAAGGACAATACTGTTTTTACTGGATC
TCATCTTGTGGGAAACTAGAGTGCTATTTATTTAGTGCGCTAGGGAACCATGACTGTTAC
TTTGAAAAAATTAGAGTGTTTAAAACAGGCTTAAGCCTGAATATATTAGCATGGAATAAC
GGAATAGGACTCTTTTTCTATTTTGTTGGTTTTGGGAATAGAGTAATGATTAATAGGGAT
AGTTGGGGGCATTAGTATTTCATTGTCAGAGGTGAAATTCTTGGATTTTATGAAAGACTA
ACTTCTGCGAAAGCATTTGCCAAGGATGTTTTCATTAATCAAAGAACGAAAGTTAGGGGA
TCGAAGACGATTAGATACCAT
>G1BHP2T03DHSDF|3155|1
CTGCGGTAATTCCAGCTCCAATAGCGTATATTAAAGTTGTTGCCGTTAAAAAAGCTCGTA
GTTGAACCTTGGCCCTGGCTGATCTGTCCTCCTAATCGAGCGCACGGATTCGGTCGGGGC
TTTCCTTCTGGGGAGCCCCATGCCCTTCACTGGGTGTGGCGGGGAACCAGGACTTTTACC
TTGAAAAATTAGAGTGTTCAAAGCAGGCCTTTGCTCGAATACATTAGCATGGAATAATAG
AATAGGACATCGGTTCTATTTTTGTTGGTTTTCTAGGACCGCTGTAATGATTAATAGGGA
CAGTCGGGGGGCGTCAGTATTCAATTGTCAGAGGTGAAATTCTTGGATTTTATTGAAGAC
TAACTACTGCGAAAGCATTCGCCAAGGATGTTTTTCATTAATCAGTGAACGAAAGTTAGG
GGATCGAAGATGATTAGATACCGT
>HZI94JM04EJQ7L|3154|1
CCGCGGTAATTCCAGCTCCAATAGCGTATATTCAAGTTGTTGCAGTTAAAAAGCTCGTAG
TTGAATTTTGGCGCTGGTTGTGTGGTTTGGACTCACGTTCAACACTGCAGGACTGGGGCT
TTCCTTCTAGGGGAACTAGTGTGCCATTAATTTGGTGGGCTAGGGATCTAGGACTGTTAC
TTTTGAAAAAATTAGAGTGTTTAAAACAGGCTTATGCTTGAATACATTAGCATGGAATAA
CGGAATAGGACTTTGTCTTATTTTGTTGGTTTAGGAGACAAAGTAATGATTAATAGGGAC
GGTTGGGGGCATTAGTATTCAACAGTCAGAGGGTGAAATTCTTGGATTTGTTGAAGACTA
ACTTCTGCGAAAGCAATTTGTCATGCAACGCTTTCATTAATCAGGAACGAAAGTTAGGGG
ATCGAAGACGATTAGA
>H4GVBKB04EMAK0|3153|1
CCGCGGTAATTCCAGCTCCAATAGCGTATATTCAAGTTGTTGCAGTTAAAAAGCTCGTAG
TTGAATTTTGGATCTGGTTAGATGGTCTAGGCGCAAGTTTAGTTACTGTTTCGATCGGAT
CTTTCCTTCTGGATATTTATGTTGCTATTTATTTAGTGCTTAAAGATTCCAGGACTGTTA
CTTTGAAAAAATTAGAGTGTTTAAAACAGGCTTACGCTTGAATACATTAGCATGGAATAA
CGGAATAGGACTTTGTTTCTATTTTGTGGTTTTTAGAAATGAAGTAATGATTAATAGGGA
CAGTTGGGGGCATTAGTATTCCATTGTCAGAGGTGAAATTCTTGGATTTTATGAAAGACT
AACTTCTGCGAAAGCATTTGCCAAGGATGTTTTCATTAATCAAGAACGAAAGTTAGGGGG
ATCGAAGACGATCAGATACCA
>HZI94JM04EDR0T|3152|1
CCGCGGTAATTCCAGCTCCAATAGCGTATATTCAAGTTGTTGCAGTTAAAGCTCGTAGTT
GAATTTTGGCGCTGGTTGTGTGGTTTGGACTCACGTTCAACACTGCAGGACTGGGGCTTT
CCTTCTAGGGAACTAGTGTGCCATTAATTTGGTGGGCTAGGGATCTAGGACTGTTACTTT
GAAAAATTAGAGTGTTTAAAACAGGCTTATGCTTGAATACATTAGCATGGAATAACGGAA
TAGGACTTTGTCTTATTTGTTGGTTTAGGAGACAAAGTATGATTAATAGGGACGTTGGGG
CATTAGTATTCAACAGTCAGAGGTGAAATTCTTGGATTTGTTGAAGACTAACTTCTGCGA
AAGCATTTGTCATGCACGCTTTTCATTAATCAGGAACGAAAGTTAGGGGATCGAAGATGA
TC
>G2YL89K02CC0E8|3151|1
CCGCGGTAATTCCAGCTCCAATAGCGTATATTCAAGTTGTTGCAGTTAAAAGCTCGTAGT
TGAATTTTGGCGCTGGTTGTGTGGTTTGGACTCGCGTTCAATACTGCAGGACTGGCGCTT
TCGTTCTAGGGAACTAGCGTTCCATTAATTTGGTGGGCTAGGGATCTAGGACTGTTACTT
TGAAAAATTAGAGTGTTTAAAACAGGCTTATGCTTGAATACATTAGCATGGAATAACGGA
ATAGGACTTTGTCTTATTTTGTTGGTTTAGGAGACAAAGTAATGATTAATAGGGACGGTT
AGGGGCATTAGTATTCCACAGTCAGAGGTGAATTCTTGGATTTGTGAGACTAACTTCTGC
GAAAGCATTTTGCCAGGCACGCTTTTCATTAATCAGGAACGAAAGTGATCGAAGACGATC
AGATACCGT
>GNV8VFP05FQAGI|3150|1
CTGCGGTAATTCCAGCTCCAATAGCGTATATTCAAGTTGTTGCAGTTAAAAGCTCGTAGT
TGAATTTTGGCGCTGGTTGTGTGGTTTGGACTCACGTTCAACACTGCAGGACTGGGGCTT
TCCTCTAGGAAACTAGTGTGCCATTAATTTGGTGGGCTAGGGATCTAGGACTGTTACTTT
GAAAAAATTAGAGTGTTTAAAACAGGCTTATGCTTGAATACATTAGCATGGAATAACGGA
ATAGGACTTTGTCTTATTTTGTTGGTTTAGGAGACAAAGTAATGATTAATAGGGACGTTG
GGGCATTAGTATTCAACAGTCAGAGGTGAAATTCTTGGATTTGTTGAAGACTAACTTCTG
CGAAAGCTATTTGTCATGCACGTCTTTCAATTAATCAGGAAACGAAGTTAGGGATCGAAG
ATGATTAGA
>H7ATYXN07IDFC4|3158|1
CTGCGGTAATTCCAGCTCCAATAGCGTATATTAAAGTTGTTGCAGTTAAAAAGCTCGTAG
TTGAATTTTGGCGTTGGCTGGGTGGTCTTTGCGAACGCATAGCACTTTTCCGGCTGACGC
TTTCCTTCTGGCGAATAATTGTGCTATTTATTTAGTGCGATTGGGAACCAGGACTTTTAC
TTTGAAAAAATTAAGAGTGTTTAAAGACAGGCTTACGCTTGAATACATTAGCATGGAATA
ATAAAATAGGACTTTGGTTTTATTTTTGTTTGGTTTTCGTAAACCAAAGTAAATAGATTA
ATAGGGATAGTTGGGGGCGATTAGTATTGAGCCGTCAGAGGTGAAATTCTTGGATTGGCT
CAAGACTAACTTCTGCGAAAGCATTTGCCAAGGATGTTTTCATTAATTCAAGAACGAAAG
TTAGGGGAGTCGAAGATGATCAGATACCGT
>HZI94JM04EDX3Y|3148|1
CTGCGGTAATTCCAGCTCCAATAGCGTATATTCAAGTTGTTGCAGTTAAAAGCTCGTAGT
TGAATTTTGGCGCTGGTTGTGTGGTTTGGACTCACGTTCAACACTGCAGGACTGGGGCTT
TCCTTCTAGGGAACTAGTGTGCCATTAATTTGGTGGGCTAGGGATCTAGGACTGTTACTT
TGAAAAATTAGAGTGTTTAAAACAGGCTTATGCTTGAATACATTAGCATGGAATAACGGA
TAGGACTTTGTCTTATTTTGTGGTTTAGGAGACAAAGTAATGATTAAATAGGGACGGTTG
GGGGCATTAGTATTCAACAGTCAGAGGTGAAATTCTTGGATTTGTTGAAGACTAACTTCT
GCGAAAGCATTTGTCATGCACGCTTTTCATTAATCAGGAACGAAAGTTAGGGGGAGTCGA
AGATGATCAGATACCGT
>HZI94JM04EDYF2|3147|1
CCGCGGTAATTCCAGCTCCAATAGCGTATATTCAAGTTGTTGCAGTTAAAAGCTCGTAGT
TGAATTTTGGCGCTGGTTGTGTGGTTTGGACTCACGTTCAACACTGCAGGACTGGGGCTT
TCCTTCTAGGGAACTAGTGTGCCATTAATTTGGTGGGCTAGGGATCTAGGACTGTTACTT
TGAAAAAATTTAGAGTGTTTAAAACAGGCTTATGCTTGAATACATTAGCATGGAATAACG
GAATAGGACTTTGTCTTATTTGTGGTTTAGGAGACAAAGTAATGATTAATAGGGACGTTG
GGGGCATTAGTATTCAACAGTCAGAGGTGAAATTCTTGGATTTGTGAAGACTAACTTCTG
CGAAAGCATTTGCATGCACGCTTTCATTTAATCAGGGAACAAAGTTAGGGGATCGAAGAC
GATCAGATACCAT
>G2YL89K02CC37L|3146|1
CCGCGGTAATTCCAGCTCCAATAGCGTATATTCAAGTTGTTGCAGTTAAAAGCTCGTAGT
TGAATTTTGGCGCTGGTTGTGTGGTTTGGACTCGCGTTCAATACTGCAGGACTGGCGCTT
TCCTTCTAGGGAACTAGCGTGCCATTAATTTGGTGGGCTAGGGATCTAGGACTGTTACTT
TGAAAAATTAAGAGTGTTTAAAACAGGCTTACGCTTGAATACATTAGCATGGAATAACGG
AATAGGACTTTGTCTATTTTGTTGGTTAGGAGACAAAGTAATGATTAATAGGGACGGTTA
GGGGCATTAGTATTCCACAGTCAGAGTGAAATTCTTGGATTTGTGGAAGACTAACTTCTG
CGAAAGCATTTTGCCAGGCACGCTTTTTCATTAATCAGGAACGAAAGTTAGGGGATCGAA
GACGAT
>G2YL89K02CI2AT|3145|1
CCGCGGTAATTCCAGCTCCAATAGCGTATATTCAAGTTGTTGACAGTTAAAAGCTCGTAG
TTGAATTTTGGCGCTGGTTGTGTGGTTTGGACTCGCGTTCAATACTGCAGGACTGGCGCT
TTCCTTCTAGGGAACTAGCGTGCCATTAATTGGTGGGCTAGGGAATCTAGGACTGTTACT
TTGAAAAATTAGAGTGTTTAAAACAGGCTTATGCTTGAATACATTAGCATGGAATAACGG
AATAGGACTTGTCTATTTTGTTGGTTTAGGTAGACAAAGTAATGATTAATAGGGACGGTT
AGGGGCGATTAGTATTCCACAGTCAGAGGTGAAATTACTTGGATTTGTGGAAGACTAACT
TCTGCGAAAGCATTTAGCCAGGCACGCTTTCATTAATCAGGAACGAAAGTTAGGGG
>G2YL89K02CI25P|3144|1
CTGCGGTAATTCCAGCTCCAATAGCGTATATTCAAGTTGTTGCAGTTAAAAAGCTCGTAG
TTGAATTTTGGCGCTGGTTGTGTGGTTTGGACTCGCGTTCAATACTGCAGGACTGGCGCT
TTCCTTCTAGGGAACTAGCGTGCCATTAATTTGGTGGGCTAGGGATCTAGGACTGTTACT
TTGAAAAATTAGAGTGTTTAAAACAGGCTTATGCTTGAATACATTAGCATGGAATAACGG
AATAGGACTTTGTCTTATTTTGTTGGTTTTAGGAGACAAAGTAATGATTAATAGGGACGG
TTAGGGCATTAGTATTCACAGTCAGAGGTGAAATTACTTGGATTTGTGGAAGACTAACTT
CTGCGAAAGCATTTGCCAGGCACGCTTTCATTAATCAGGAACGAAAGTTAGGGATACGAA
GATG
>G2YL89K02CC40E|3143|1
CCGCGGTAATTCCAGCTCCAATAGCGTATATTCAAGTTGTTGCAGTTAAAAGCTCGTAGT
TGAATTTTGGCGCTGGTTGTGTGGTTTGGACTCGCGTTCAATACTGCACGACTGGCGCTT
TCCTTCTAGGGAACTAGCGTGCCATTAATTTGGTGGGCTAGGGATCTAGGACTGTTACTT
TGAAAAATTAGAGTGTTTAAAACAGGCTTATGCTTGAATACATTAGCATGGAATAACGGA
ATAGGACTTGTCTTATTTTGTTGGTTTAGGAGACAAAGTAATGATTAATAGGGACGGTTA
GGGGCATTAGTATTCCACAGTCAGAGGTGAAATTCTTGGATTTGTGGAAGACTAACTTCT
GCGAAAGCATTTGCCAGGCACGCTTTTCATTAAATCAGGAACGAAAGTTAGGGGA
>HZI94JM04EE177|3142|1
CCGCGGTAATTCCAGCTCCAATAGCGTATATTCAAGTTGTTGCAGTTAAAAGCTCGTAGT
TGAATTTTGGCGCTGGTTGTGTGGTTTGGACTCACGTTCAACACTGCAGGACTGGGGCTT
TCCTTCTAGGGAACTAGTGTGCCATTAATTTGGTGGGCTAGGGATCTAGGACTGTTACTT
TGAAAAAATTAGAGTGTTCAAAGCAGGCGTCGGCTTGAATACATTAGCATGGAATAATGG
AATAGGACTTTGGTTCTATTTTGTTGGTTTCTAGGACCGAAGTAATGATTAATAGGGACA
GTTGGGGGCATTAGTATTTAATTGTCAGAGGTGAAATTCTTGGATTTGTTAAAGACGGAC
TACTGCGAAAGCATTTGCCAAGGATGTTTTCATTGATCAAGAACGAAAGTTAGGGGATCG
AAGATGATCAGATACCAT
>G7FSNLG04D96SO|3141|1
CCGCGGTAATTCCAGCTCCAATAGCGTATATTCAAGTTGTTGCAGTTAAAAGCTCGTAGT
TGAATTTTGGCGCTGGTCGTGTGGTTTGGACTCACGTTCAACACTGCAGGACTGGGGCTT
TCCTTCTAGGGAACTAGTGTGCCATTAACTTGGTGGGCTATGGATCTAGGACTGTTACTT
TGAAAAATTAGAGTGTTTAAAACAGGCTTAATGCTTGAATACATTAGCATGGAATAACGG
AATAGGACTTTGTCTTATTTGTTGGTTTAGGAGACAAAGTAATGATTAATAGGGACGGTT
AGGGGCATTAGTATTCCAGAGTCAGAGGTGAAATTCTTGGATTTCTGGAAGACTAACTTC
TGCGAAAGCATTTGCCAGGCACGCTTTCATTAATCAGGAACGAAAGTTAGGGGATCGAAG
ACGATCAGATACCAT
>G1BHP2T03DHYJX|3159|1
CTGCGGTAATTCCAGCTCCAATAGCGTATATTAAAGTTGTTGCCGTTAAAAAGCTCGTAG
TTGAACCTTGGCCCTGGCTGATCTGTCCTCCTAATCGAGCGCACGGATTCGGTCGGGGCT
TTCCTTCTGGGGAGCCCCATGCCCTTCACTGGGTGTGGCGGGGAACCAGGACTTTTACCT
TGAAAAATTAGAGTGTTCAAAGCAGGCCTTTGCTCGAATACATTAGCATGGAATAATAGA
ATAGGACATCGGTTCTATTTTGTTGGTTTCTAGGACCGCTGTAATGATTAATAGGGACAA
TTGGGGGCATTCGTATCAACACGTCAGAGGTGGAATTCTTGGATTGTGTTGCGACGAACT
ACTGCGAAAGCATTTTGCCAAGGATGTTTTCATTGATCAAGAACGAAAGTAAGGGGATCG
AAGACGATTAGATACCGT
>G1BHP2T03DHZ7P|3160|1
CTGCGGTAATTCCAGCTCCAATAGCGTATATTAAAGTTGTTGCCGTTAAAAAGCTCGTAG
TTGAACCTTGGCCCTGGCTGATCTGTCCTCCTAATCGAGCGCACGGATTCGGTCGGGGCT
TTCCTTCTGGGGAGCCCCATGCCCTTCACTGGGTGTGGCGGGGAACCAGGACTTTTACCT
TGAAAAAATTAGAGTGTTCAAAGCAGGCCTTTGCTCGAATACATTAGCATGGAATAATAG
AATAGGACATCGGTTCTATTTTGTTGGTTTCTAGGACCGCTGTAATGATTAATAGGGACA
GTCGGGGGCATTAGTATTTGCACGCTAGAGGTGAAATTCTTGGATTGTGCAAAGACTTCC
TACTGCGAAAGCATTTGCCAAGGATGTTTTCATTGATCAAGAACGAAAGTTAGGGGATCG
AAGACGATTAGATACCAT
>G2YL89K02CBX7U|3161|1
CTGCGGTAATTCCAGCTCCAATAGCGTATATTAAAGTTGTTGCAGTTAAAAGCTCGTAGT
TGAATTTTGGCGCTGGTTGTGTGGTTTGGACTCGCGTTCAATACTGCAGGACTGGCGCTT
TCCTTCTAGGGAACTAGCGTTCCATTAATTTGGTGGGCTAGGGATCTAGGACTGTTACTT
TGTAAAAATTAGAGTGTTTAAAACAGGCTTATGCTTGAATACATTAGCATGGAATAACGG
AATAGGACTTGTCTTATTTTGTTGGTTTAGGTAGGACAAAGTAATGATTAATAGGGACGG
TTAGGGGCGATTAGTATTCCACAGTCAGAGGTGAAATTCTTGGATTTGTGGAAGACTAAC
TTCTGCGAAAGCATTTGCCAGGCACGCTTTTCATTAATAG
>G1BHP2T03DI1Z5|3162|1
CTGCGGTAATTCCAGCTCCAATAGCGTATATTCAAGTTGTTGCAGTTAAAAAAGCTCGTA
GTTGAATTTTGGCGCTGGTTGTGTGGTTTGGACTCACGTTCAACACTGCAGGACTGGGGG
CTTTCCTTCTAGGGAACTAGTGTGCCATTAATTTGGTGGGCTAGGGATCTAGGACTGTTA
CTTTGAAAAATTAGAGTGTTTAAAACAGGCTTATGCTTGAATACATTAGCATGGAATAAT
AAGATAGGACTTTGGAACTATTTTGTTGGTTTGCGTTACAAAGTAATGATTAATAGGGAC
AGTTGGGGGTATTCGTATTTCGTTGTCAGAGGTGAAATTCTTGGATTTCCGAAAGACGAA
CTACTGCGAAAGCATTTACCAAGGATGTTTTTCATTAATCAAGAACGAAAGTTAGGGGA
>G1BHP2T03DI4G9|3163|1
CTGCGGTAATTCCAGCTCCAATAGCGTATATTAAAGTTGTTGCCGTTAAAAAAGCTCGTA
GTTGAACCTTGGCCCTGGCTGATCTGTCCTCCTAATCGAGCGCACGGATTCGGTCGGGGC
TTTCCTTCTGGGGAGCCCCATGCCCTTCACTGGGTGTGGCGGGGAACCAGGACTTTTACC
TTGAAAAAATTAGAGTGTTCAAAGCAGGCCTTTTGCTCGAATACATTAGCATGGAATAAT
AGAATAGGACATCGGTTCTATTTTGTTGGTTTCTAGGACCGCTGTAATGATTAATAGGGA
CATCGGGGGCGGTCAGTATTCAATTGTCAGAGGTGAAATTCTTGGATTTATTGAAGACTA
ACTACTGCGAAAGCATTCGCCAAGGATGTTTTCATTAATCAGTGAACGAAAGTTAGGGGA
TCGAAG
>H4GVBKB04EL5KH|3164|1
CTGCGGTAATTCCAGCTCCAATAGCGTATATTAAAGTTGTTGCAGTTAAAAAGCTCGTAG
TCGAATTTTGAGTCTAACTGATCGGTCTGCCTTAGGTATGCACTGATGTGGTTGGATTTT
TCCTTCTGGTGAACTAATGTGCTCTTAATTGAGTGTGTTAGGGAACCAGGACTTTTACTT
TGAAAAAATTAGAGTGTTTAAAGCAGGCATTACGCTTGAATACATTAGCATGGAATAATA
GAATAGGACTTTGGTTTTATTTTGTTGGTTTCTAGAACTGAAGTAATGATTGATGCGGAT
GATTGGGGACATTAGTATTTAATTGTCAGAGGTGAAATTCTTGGATTTATTAAAGACTAA
CTACTGCGAAAGCAATCTGTCCAGAGCATGCCGTTCGATCAAGAGCGAAAGTTAGGGATA
CGAAGACGATCAG
>HZI94JM04EDI5F|3165|1
CTGCGGTAATTCCAGCTCCAATAGCGTATATTCAAGTTGTTGCAGTTAAAAGCTCGTAGT
TGAATTTTGGCGCTGGTTGTGTGGTTTGGACTCACGTTCAACACTGCAGGACTGGGGCTT
TCCTTCTAGGGAACTAGTGTGCCATTAATTTGGTGGGCTAGGGATCTAGGACTGTTACTT
TGAAAAAATTAGAGTGTTTAAAACAGGCTTATGCTTGAATACATTAGCATGGAATAACGG
AATAGGACTTTGTCTTATTTTGTTGGTTTAGGAGACAAAGTAATGATTAATAGGGACGGT
TGGGGGCGATTAGTATTCAACAGTCAGAGGTGAAATTACTTGGATTGTTGAAGACTAACT
TCTGCGAAAGACATTTGTTCATGCACGCTTTCTATTAAATACAGGAACGAAAAGTTAAGG
GGGGAAGTCGAAGAACGAGTCA
>H7ATYXN07H3GLZ|3166|1
CTGCGGTAATTCCAGCTCCAATAGCGTATATTAAAGTTGTTGCAGTTAAAAAGCTCGTAG
TTGAATTTTGGCGTTGGCTGGGTGGTCTTTGCGAACGCATAGCACTTTTCCGGCTGACGC
TTTCCTTCTGGCGAATAATTGTGCTATTTATTTAGTGCGATTGGGAACCAGGACCTTTTA
CTTTGAAAAAAATTTAGAGTGTTTAAAGCAGGCTTACGCTTGAATACATTAGCATGGAAT
AATAAAATAGGACTTTGGTTTTATTTTGTTGGTTTTCGAAACCAAAGTAATGATTAATAG
GGATAGTTGGGGGCATTAGTATTGAGCCGGTCAGAGGGTGAAATTCTTGGTATTGGCTCA
AGACTAAACTTCTGCGTAAAGCATTTGCCAAGGATAGTTTTTCATTTAATCAAGAACGAA
AGTTTAGGGGATCGAAGACGATCAGAGTACCAT
>G1BHP2T02CAMWP|3167|1
CCGCGGTAATTCCAGCTCCAATAGCGTATATTCAAGTTGTTGCAGTTAAAAGCTCGTAGT
TGAATTTTGGCGCTGGTCGTGTGGTTTGGACTCACGTTCAACACTGCAGGACTGGGGCTT
TCCTTCTAGGGAACTAGTGTGCCATTTATTTGGTGGGCTAGGGATCTAGGACTGTTACTT
TGAAAAATTAGAGTGTTTAAAACAGGCTTATGCTTGAATACATTAGCATGGAATAACGGA
TAGGACTTTGTCTTATTTTGTGGTTTAGGAGACAAAGTAATGATTAATAGGGACGGTTAG
GGCATTAGTATTCAACAGTCAGAGGTGAAATTCTTGGATTTGTTGAAGACTAACTTCTGC
GAAAGCATTTGCCAGGCACGCTTTCATTAATCAGGAACGAAAGTTAGGGATCGAAGATGA
TCAGATACCGT
>G2YL89K02CF2EF|3168|1
CCGCGGTAATTCCAGCTCCAATAGCGTATATTCAAGTTGTTGACAGTTAAAAGCTCGTAG
TTTAATTTTGGCGCTGGTTGTGTGGTTTGGACTCGCGTTCAATACTGCAGGACTGGCGCT
TTCCTTCTAGGGAACTAGCGTGCCATTAATTTGGTGGGCTAGGGATCTAGGACTGTTACT
TTGAAAAATTAGAGTGTTTAAAACAGGCTTATGCTTGAATACATTAGCATGGAATAACGG
AATAGGACTTTTGTCTTATTTTTGTTGGTTTAGGAGACAAAGTAATGATTAATAGGGACG
GTTAGGGGCATTAGTATTCCACAGTCAGAGGTGAAATTCTTGGATTTGTGGAAGACTAAC
TTCTGCGAAAGCATTTGCCAGGCACGCTTTCATTAATCAGGAACGAAAGTTAGGGGATCG
AAGACG
>G1BHP2T02CB7Q3|3169|1
CCGCGGTAATTCCAGCTCCAATAGCGTATATTAAAGTTGTTGCAGTTAAAAGCTCGTAGT
TGAACCTTGGGCCTGGCTGGCCGGTCCGCCTCACCGCGTGTACTGGTCCGGCCGGGCCTT
TCCTTCTGGGGAGCCGCATGCCCTTCACTGGGCGTGTCGGGGAACCAGGACTTTTACTTG
AAAAATTAAGAGTGTTCAAAGACAGGCCTTTGTCTCGAATACATTAGCATGGAATAATAG
AATAGGACGTGCGGTTCTATTTGTTGGTTTCTAGGACCGCCGTAATGATTAATAGGGATA
GTCGGGGCGATCAGTATTCAATTGTCAGAGGTGAAATTCTTGGATTTATTGAAGACTAAC
TACTGCGAAAGCATTTGCCAAGGATGTTTTCTATTAATCAGTGAACGAAAGTTAAGGGAG
TCGAAGATGATTAGATACCAT
>GNV8VFP05F7IGK|3170|1
CCGCGGTAATTCCAGCTCCAATAGCGTATATTAAAGTTGTTGCAGTTAAAAAGCTCGTAG
TCGAATTTCGGATTTGGCCTATTGGTCCACCTTATGGTCGGTACTGATTAGGTCGGATCT
TACCTTCTGGGGAACGTTTGTGCTCTTTATTGAGTGTGATCGGGAACCAGAACATTTACT
TTGAAAAAATTAGAGTGTTTAAGGCAGGCTTATGCTTGAATACATTAGCATGGAATAATG
AAATAGGACTTTGGTTCTATTTTGTTGGTTTCTAGGACCAAAGTAATGATCAATAGGAAC
AGTTGGGGCATTAGATTGAAACGTTAGAGTGAAATTCTTGGATCGTTTCAAGACTTACTA
CTGCGAAAAGCATTTGCCAAGGATGTTTTCACTGATCAAGACGAAATTAGGGATCGAAGA
CGATCAGATACCAT
>H7ATYXN07H3DC2|3171|1
CCGCGGTAATTCCAGCTCCAATAGCGTATATTAAAGTTGTTGCAGTTAAAAAGACTCGTA
GTTGAATTTTGGCGTTGGCTGGGTGGTCTTTGCGAACGCATAGCACTTTTCCGGCTGACG
CTTTCCTTCTGGCGAATAATTGTGCTATTTATTTAGTGCGATTGGGAACCAGGACTTTTA
CTTTGAAAAAATTAAGAGTGTTTCAAGCAGGCATACGCCTTGAATACATTAGCATGGAAT
AATAAGATAGGACTTTGGTTTTATTTTGTTGGTTTTCGTAAACCAAAGTAATGATTAATA
GGGATAGTTGGGGGCATTAGTATTGAGCCGTCAGAGGTGAAATTCTTGGATTGGCTCAAG
ACTAACTTCTGCGAAAGCATTTGCCAAGGATGTTTTCATTAATCAAGAACGAAAGTTAGG
GGA
>HZI94JM04EQT9R|3172|1
CTGCGGTAATTCCAGCTCCAATAGCGTATATTCAAGTTGTTGCAGTTAAAAGACTCGTAG
TTGAATTTTGGTCGCTGGTTGTGTGGTTTAGACTCACGTTCAACACTGCAGGACTGGGGC
TTTCCTTCTAGGGAACTAGTGTGCCATTAATTTGGTGGGCTAGGGATCTAGGACTGTTAC
TTTGAAAAATTAGAGTGTTTAAAACAGGCTTATGCTTGAATACATTAGCATGGAATAACG
GAATAGGACTTTGTCTTATTTTGTTGGTTTAGGAGACAAAGTAATGATTAATAGGGACGG
TTGGGGGCATTAGTATTCAACAGTCAGAGGTGAAATTCTTGGATTTGTTGAAGACTAACT
TCTGCGAAAGCATTTGTCATGCACGCTTTCATTAATCAGGAACGAAAGTTAGGGGGAGTC
GAAGACGATCAGATACC
>G2YL89K02CF22Y|3173|1
CCGCGGTAATTCCAGCTCCAATAGCGTATATTCAAGTTGTTGCAGTTAAAAGCTCGTAGT
TGATTTTGGCGCTGGTTGTGTGGTTTGGACTCGCGTTCAATACTGCAGGACTGGCGCTTT
CCTTCTAGGGAACTAGCGTGCCATTAATTTGGTGGGCTAGGGATCTAGGACTGTTACTTT
GAAAAATTAGAGTGTTTAAAACAGGCTTATGCTTGAATACATTAGCATGGAATAACGGAA
TAGGACTTTGTCTTATTTTGTTTGGTTTAGGTAGACAAAGTAATGATTAATAGGGACGGT
TAGGGGCATTAGTATTCCACAGTCAGAGGTGAAATTCTTGGATTTGTGGAAGACTAACTT
CTGCGAAAGCATTTGCCAGGCACGCTTTCATTAATAAGGAAC
>G1BHP2T03DIMZ9|3116|1
CCGCGGTAATTCCAGCTCCAATAGCGTATATTAAAGTTGTTGCCGTTAAAAAGCTCGTAG
TTGAACCTTGGCCCTGGCTGATCTGTCCTCCTAATCGAGCGCACGGATTCGGTCGGGGCT
TTCCTTCTGGGGAGCCCCATGCCCTTCACTGGGTGTGGCGGGGAACCAGGACTTTTACCT
TGAAAAATTAGAGTGTTCAAAGCAGGCCTTTGCTCGAATACATTAGCATGGAATAATAGA
ATAGGACATCGGTTCTAATTTTGTTGGTTTCCTAGGACCGCTGTAATGATTAATAGGGAC
AGTCGGGGGCGTCAGTATTCAATTGTCAGAGGTGAAATTCTTGGATTTATTGAAGACTAA
CTACTTGCGAAAGCATTCGCCAAAGGATGTTTTTCATTAATCAGTTGAACGAAAGTTAGG
GGATCGAAGACGATTAGAT
>G1BHP2T03DIFV3|3124|1
CTGCGGTAATTCCAGCTCCAATAGCGTATATTAAAGTTGTTGCGGTTAAAAAGCTCGTAG
TTGGATTTCTGCTGAGGACGACTGGTCCGCCCTCCGGGTGAGCATCTGGTTCGGCCTTGG
CATCTTCTTGGTGAACGTATCTGCACTTGACTGTGTGGTGCGGTACCCAGGACTTTTACT
TTGAGGAAATTAGAGTGTTCAAAGCAGGCCTTTGCTCGAATACATTAGCATGGAATAATA
GAATAGGACATCGGTTCTATTTTGTTGGTTTCTAGGACCGCTGTAATGATTAATAGGGAC
AGTCGGGGGCGTCAGTATTCAATTGTCAGAGGTGAAATTCTTGGATTTATTGAAGACTAA
CTACTGCGAAAGCATTCGCCAAGGATGTTTTCATTAATCAGTGAACGAAAGTTAGGGGAT
CGAAGATGATCAGATACCAT
>HZI94JM04EDDGO|3123|1
CTGCGGTAATTCCAGCTCCAATAGCGTATATTCAAGTTGTTGCAGTTAAAAGCTCGTAGT
TGAATTTTGGCGCTGGTTGTGTGGTTTGGACTCACGTTCAACACTGCAGGACTGGGGCTT
TCCTTCTAGGGAACTAGTGTGCCATTAATTTGGTGGGCTAGGGATCTAGGACTGTTACTT
TGAAAAAATTAGAGTGTTTAAAACATGGAATAACGGAATAGGACTTTGTCTTATTTGTTG
GTTTAGGAGACAAAGTAATGATTAATAGGGACGGTTGGGGGCATTAGTATTCAACAGTCA
GAGGTGAAATTCTTGGATTTGTTGAAGACTAACTTCTGCGAAAGCATTTGTCATGCACGC
TTTCATTAATCAGGAACGAAAGTTAGGGGATCGAAGATGATCAGATACCGT
>H7ATYXN07IDK6H|3122|1
CCGCGGTAATTCCAGCTCCAATAGCGTATATTAAAGTTGTTGCAGTTAAAAAGCTCGTAG
TTGAATTTTGGCGTTGGCTGGGTGGTCTTTGCGAACGCATAGCACTTTTCCGGCTGACGC
TTTCCTTCTGGCGAATAATTGTGCTATTTATTTAGTGCGATTGGGAACCAGGACTTTTAC
TTTGAAAAAATTAAGAGTGTTTAAAGACAGGCTTACGCTTGAATACATTAGCATGGAATA
ATAAAATAAGGACTTTGGTTTTATTTTGTTTGGTTTTCGTAACCAAAGTAAATAGATTAA
TAGGGAGTAGTTGGGGGCGATTAGTATTGAGCCGTCAGAGGTGAAATTACTTGGATTGGC
TCAAGACTAACTTCTGCGAAAGCATTTGCCAAGGATGTTTTCATTAATCAAGAACGAAAG
TTAGGGGATCGAAGATGATTAGATACCAT
>G1BHP2T03DIBUW|3121|1
CCGCGGTAATTCCAGCTCCAATAGCGTATATTAAAGTTGTTGCCGTTTAAAAAGCTCGTA
GTTGAACCTTGGCCCTGGCTGATCTGTCCTCCTAATCGAGCGCACGGATTCGGTCGGGGC
TTTCCTTCTGGGGAGCCCCATGCCCCTTCACTGGGGTGTGGCGGGGGAACCAGGACTTTT
TACCTTGAAAAAATTAGAGTGTTCAAAGCAGGCCTTTGCTCGAATACATTAGCATGGAAT
AATAGAATAGGACATCGGTTCTATTTTGTTGGTTTCTAGGACAGCTGTAATGATTAATAG
GGACAGTCGGGGGCGTCAGTATTCAATTGTCAGAGGTGAAATTCTTGGATTTATTGAAGA
CTAACTACTGCGAAAGCATTCGCCAAGGATGTTTTTCATTAATCAGTGAACGAAAGTTAG
GGGATCGAAGACGATTAGATACCAT
>HZI94JM04EDHB4|3120|1
CTGCGGTAATTCCAGCTCCAATAGCGTATATTCAAGTTGTTGACAGTTAAAAGCTCGTAG
TTGAATTTTGGCGCTGGTTGTCGTGGTTTGGACTCACGTTCAACACTGCAGGACTGGGGC
TTTCCTTCTAGGGAACTAGTGTGCCATTAATTTGGTGGGCTAGGGATCTAGGAACTGTTA
CTTTGAAAAAATTAGAGTGTTTAAAACAGGCTTATGCTTGAATACATTAGCAATGGAATA
ACGGAATAGGACTTTGTCTTATTTTGTTGGTTTAGGAGACAAAGTAATGATTAATAGGGA
CGTTGGGGGCATTAGTATTCAACAGTCAGAGGTGAAATTCTTGGAATTTGTTGAAGACTA
ACTTCTGCGAAAGCATTTGTCATGCACGCTTTCATTAAATCAGGAACGAAAGTTAGGGGG
AATCGAAGACG
>G1BHP2T03DI9ZI|3119|1
CCGCGGTAATTCCAGCTCTAATAGCGTATATTAAAGTTGTTGCCGTTAAAAAGCTCGTAG
TTGAACCTTGGCCCTGGCTGATCTGTCCTCCTAATCGAGCGCACGGATTCGGTCGGGGCT
TTCCTTCTGGGGAGCCCCATGCCCTTCACTGGGTGTGGCGGGGAACCAGGACTTTTACCT
TGAAAAAATTAGAGTGTTCAAAGCAGGCCTTTGCTCGAATACATTAGCATGGAATAATAG
AATAGGACATCGGTTCTATTTTGTTGGTTTCTAGGACCGCTGTAATGATTAATAGGGACA
GTCGGGGGCGTCAGTATTCAATTGTCAGAGGTGAAATTCCTTGGATTTATTGAAGACTAA
CTACTGCGAAAGCATTCGCCAAGGATTGTTTTCATTAATCAGTGAACGAAAGGTTAGGGG
ATCGAAGACGATTAGATACCAT
>G1BHP2T03DI914|3118|1
CCGCGGTAATTCCAGCTCCAATAGCGTATATTAAAGTTGTTGCAGTTAAAAAAGCTCGTA
GTTGAACCTTGGGCCTGGCTGGCCGGTCCGCCTCACCGCGTGTACTGGTCCGGCCGGGCC
TTTCCTTCTGGGGGAGCCGCATGCCCTTCACTGGGCGTGTCGGGGAACCAGGACTTTTAC
TTTGAAAAAATTAAGAGTGTTCAAAGCAGGCCTTTGCTCGAATACATTAGCATGGAATAA
TAGAATAGGACGTGCGGTTCTATTTTGTTGGTTTCTAGGACCGCCGTAATGATTAATAGG
GATAGTCGGGGGCATCAGTATTCAATTGTCAGAGGTGAAATTCTTGGATTTATTGAAGAC
TAACTACTGCGAAAGCATTTGCCAAAGGATGTTTTCTATTAATCAGTGAACGAAAGTTAG
GGGATCGAAGACGATCAGATACCGT
>G1BHP2T03DI6IX|3117|1
CCGCGGTAATTCCAGCTCCAATAGCGTATATTAAAGTTGTTGCCGTTAAAAAGCTCGTAG
TTGAACCTTGGCCCTGGCTGATCTGTCCTCCTAATCGAGCGCACGGATTCGGTCGGGGCT
TTCCTTCTGGGGAGCCCCATGCCCTTCACTGGGTGTGGCGGGGGAACCAGGACTTTTTAC
CTTGAAAAAATTAGAGTGTTCAAAGCAGGCCTTTGCTACGATACATTAGCATGGAATAAT
AGAATAGGACATCGGTTCTATTTTGTGGTTTCTAGGACCGCTGTAATGATTAATAGGGAC
AGTCGGGGGCGTCAGTATTCAATTGTCAGAGGTGAAATTCTTGGATTTACGAAAGATAAA
CTTCTGCGAAAGCATTCGGCAAAGGATGTTTTCATTGATCAAGAACGAAAGTTAGGGGAT
CGAAGATGATTAGATACCGT
>H7ATYXN07IDQ9X|3125|1
CTGCGGTAATTCCAGCTCCAATAGCGTATATTAAAGTTGTTGCAGTTAAAAAGCTCGTAG
TTGAATTTTGGCGTTGGCTGGGTGGTCTTTGCGAACGCATAGCACTTTTCCGGCTGACGC
TTTCCTTCTGGCGAATAATTGTGCTATTTATTTAGTGCGATTGGGAACCAGGACTTTTAC
TTTGAAAAAATTAAGAGTGTTTAAAGCAGGCTTACGCTTGAATACATTAGCATGGAATAA
TAAAATAGGACTTTGGTTTTATTTTGTTGGTTTTCGTAACCAAAGTAAATAGATTAATAG
GGAGTAGTTGGGGGCGATTAGTATTGTAGCCGTCAGAGGTGAAATTACTTGGATTGGCTC
AAGACTAACTTACTGCGAAAGCATTTGCCAAGGATGTTTTCTATTAATTCAAGAACGAAA
GTTAGGGGAGTCG
>G1BHP2T03DGACL|3115|1
CCGCGGTAATTCCAGCTCCAATAGCGTATATTAAAGTTGTTGCAGTTAAAAGCTCGTAGT
TGAAGTTTGGTCTCGGACGCTGGGTCTGCTTAATTGCATGTACTTGACGGTCCGAGACTT
CCTTCTTGGTGAACGGCCGCCTTCGGGCGGTCCGGAACCAGGACTATTACTTTGAAAAAA
TTAAGAGTGTTCAAAGCAGGCCATAGGCCCGAATATATTAGCATGGAATAACAGAATAGG
ACGTGCGGTTCTATTTTTGTTGGTTTCTAGAACTGCCGTAATGATTAAAAAGGGAACAGC
CGGGGGCCGATTAGTATTTGCACGCTAGAGGTGAAATTCTTGGATTGTGCAAAGACTTCC
TACTGCGAAAGCATTTTGCCAAGAAATGTTTTTCATTAATCAAGAACGAAGGTTAGGGTA
TCGAAGACGATCAGATACCGT
>H7ATYXN07IBY4H|3114|1
CCGCGGTAATTCCAGCTCCAATAGCGTATATTAAAGTTGTTGCAGTTAAAAAGCTCGTAG
TTGAATTTTGGCGTTGGCTGGGTGGTCTTTGCGAACGCATAGCACTTTTCCGGCTGACGC
TTTCCTTCTGGCGAATAATTGTGCTATTTATTTAGTGCGATTGGGAACCAGGACTTTTAC
TTTGAAAAAATTAAGAGTGTTTAAAGCAGGCTTACGCTTGAATACATTAGCATGGAATAA
TAAAATAAGGACTTTGGTTTTATTTTTGTTTGGTTTTCGTAAACCAAAGTAAATGATTAA
TAAGGGAGTAGTTGGGGGTCGATTAGTATTGAGCCGTCAGAGGTGGAAATTCTTGGATTG
GCTCAAGACTAACTTCTGCGAAAGCATTTGCCAAGGATGTTTTCATTAATCAAGAACGAA
AGTTAAGGGGGATCGAAGACGATCAGATACCAT
>G2YL89K02CCB5W|3113|1
CTGCGGTAATTCCAGCTCCAATAGCGTATATTCAAGTTGTTGCAAGTTAAAAGCTCGTAG
TTGAATTTTGGCGCTGGTTGTGTGGTTTGGACTCGCGTTCAATACTGCAGGACTGGCGCT
TTCCTTCTAGGGAACTAGCGTTCCATTAATTTGGTGGGCTAGGGATCTAGGACTGTTACT
TTGAAAAATTAGTAGTGTTTAAAACAGGCTTACGCTTGAATAAATTAGCATGGAATAACG
GAATAGGACTTTGTCTTATTTTGTTGGTTTAGGAGACAAAGTAATGATTAATAGGGACGG
TTAGGGGCATTAGTATTACACAGTCAGAGGTGAAATTCTTGGATTTGTGGAAGACTAACT
TCTGCGAAAGCATTTGCCAGGCACGCTTTTTCATTAATCAGGAACGAAAGTTAGGGGA
>H4GVBKB04EOE4D|3112|1
CCGCGGTAATTCCAGCTCCAATAGTATATATTAGTGTTGTTGCAGTTAAAGCGCTCGTAG
TTGGATTTTGGAACTGTCTGATCGGTCCGCCGGAAGGTGTGCACTGTTTGGATTGTTCTT
CCTTCTGAAGAACTTGTGTGATCTTTATCGGTTGTGCAGGCAATTCAGGACATTTACTTT
GAAAAAATTAGAGTGTTCAAAGCAGGCCTTCGCTTGAATACATTAGCATGGAATAATAAA
ATAGGACTTTGGTTCTATTTTGTTGGTTTTCGGAACTGAAGTAATGATTAATAGGGATAG
TTGGGGCCATTAGTATTTCTTCGTCAGAGGTGAAATTCTTGGATTGAAGAAAGACTAACT
TCTGCGAAAGCATCTGGCAAGGATGTTTTCATTAATCAAGAACGAAAGTCAGGGATCGAA
GACGATTAGATACCAT
>HZI94JM04EEQQK|3111|1
CCGCGGTAATTCCAGCTCCAATAGCGTATATTCAAGTTGTTGCAGTTAAAAGCTCGTAGT
TGAATTTTGGCGCTGGTTGTGTGGTTTGGACTCACGTTCAACACTTCAGGACTGGGGCTT
TCCTTCTAGGGAACTAGTGTGCCATTAATTTGGTGGGCTAGGGATCTAGGACTGTTACTT
TGAAAAATTAGAGTGTTTAAAACAGGCTTATGCTTGAATACATTAGCATGGAATAACGGA
ATAGGACTTTGTCTTATTTTGTTGGTTTAGGAGACAAAGTAATGATTAATAGGGGACGGT
TGGGGCGATTAGTATTCAACAGTCAGAGGTGAATTACTTGGATTTGTTGAAGACTAACTT
CTGCGAAAGCATTTGTTCATGCACGCTTTTCATTAAATCAGGAACGAAAAGTTAGGGGG
>H7ATYXN07IBX4S|3110|1
CTGCGGTAATTCCAGCTCCAATAGCGTATATTAAAGTTGTTGCAGTTAAAAAGCTCGTAG
TTGAACCTTGGACAAGGTGCGCGTGGTCTACCGCAAGGTATGACTGCGGCACTGCGTCTC
TTTAGGGGGACTCGATGCCTCGGTGTCGAGGTAACCCGTGTTACTGTGAAGAAATTAGAG
TGTTTAAAGCAGGCTATCGCTTAGAATACATCAGCATGGAATAACAAGTTGGACTTTGCT
CCTACTTGTTGGTTTGAGGGGAAAAGTAATGATTAATAGGGCCAGTTGGGGGCATTAGTA
TTCAGTAGTCAGAGGTGAAATTCTTGGATTTACTGAAGACTAACTAGTGCGAAAGCATTT
GCCAAGGATGTTTTCATTAATCAAGAACGAAAGTTAGGGGATCGAAAACGATCAGATACC
GT
>G2YL89K02CHV86|3109|1
CTGCGGTAATTCCAGCTCCAATAGCGTATATTCAAGTTGTTGCAGTTAAAAAGCTCGTAG
TTGAATTTTGGCGCTGGTTGTGTGGTTTGGACTCGCGTTCAATACTGCAGGACTGGCGCT
TTCCTTCTAGGGAACTAGCGTGCCATTAATTTGGTGGGCTAGGGATCTAGGACTGTTACT
TTGAAAAATTAGAGTGTTTAAAACAGGCTTATGCTTGAATACATTAGCATGGAATAACGG
AATAGGACTTGTCTTATTTTGTTGGTTTAGGAGACAAAGTAATGATTAATAGGGACGGTT
AGGGGGCATTAGGTATTCCACAGTCAGAGGTGAAATTCTTGGATTTGTGGAAGACTAAAC
TTCTGCGAAAGCATTTGCCAGGCACGCTTTCATTAATCAGGAACGAAAGTTAGGGGATCG
AAGACGATTAGATACCG
>G7FSNLG04D5R14|3042|1
CCGCGGTAATTCCAGCTCCAATAGCGTATATTCAAGTTGTTGACAGTTAAAAGCGCGTAG
TTGAATTTTGGCGCTGGTTGTGTGGTTTGGACTCACGTTCAACACTGCAGTATTGGGGCT
TTCCTTCTAGGGAACTAGTGTGCTATTAATTTGGTGGGCTAGGGATCTAGGACTGTTTAC
TTTTGAAAAAATTAGAGTGTTTAAAACAGGCTTATGCTTGAATACATTAGCATGGAATAA
CGGAATAGGACTTTGTCTTATTTTGTTGGTTTAGGAGACAAAGTAATGATTAATAGGGAC
TACCGGGGTTATTAGTATTCAACAGTCAGAGGTGAAATTCTTGGATTTGTTGAAGACTAA
CTTCTGCGAAAGCATTTAACATGAGAGCATTCATTAATCAGGCACGAAAGTTAGGGG
>G1BHP2T03DIJWU|3126|1
CTGCGGTAATTCCAGCTCCAATAGCGTATACTAAAGTTGTTGCAGTTAAAAAAGCTCGTA
GTTGGATTTCTGTGCACCGGTTGTTGGTCTGCCTCTATGAGGTGGGTCCTTCACCGTTGT
ACATCCTGTTGGCAGACACGTGCTGGCATTCATTTGTCGGTGCGGGGAGACCACTCGTTT
ACTTTGAGAAAATTAAAGTGTTCAAAGCAGGCAATCGCTTGAATACATTAGCATGGAATA
ATAGTATAGGACTTTGATCTTATTTGTTGGTTTTAAAGATCAAAGTAATGATTGATAGGG
ACAGTCGGGGGCGTCAGTATTCAATTGTCAGAGGTGAAATTCTTGGATTTATTGAAGACT
AACTACTGCGAAAGCATTCGCCAAGGATGTTTTCATTAATCAGTGAACGAAAGTTAGGGA
TCGAAGATGATCAGATACCGT
>G1BHP2T03DIJX7|3127|1
CTGCGGTAATTCCAGCTCCAATAGCGTATATTAAAGTTGTTGACCGTTAAAAAAGCTCGT
AGTTGAACCTTGGCCCTGGCTGATCTGTCCTCCTAATCGAGCGCACGGATTCGGGTCGGG
GCTTTCCTTCTGGGGAGCCCCATGCCCTTCACTGGGTGTGGCGGGGAACCAGGACTTTTA
CCTTAGAAAAATTAGAGTGTTCAAAGCAGGCCTTTGCTCGAATACATTAGCATGGAATAA
TAGAATAGGACATCGGTTCTATTTTGTTGGTTTCTAGGACCGCTGTAATGATTAATAGGG
ACAGTCGGGGGCGTCAGTATTCAATTGTCAGAGGTGAAATTCTTGGACCGTTTGAAGACA
AACTACTGCGAAAGCATTTGCCAAGAATGTTTTCATTAATCAAGAACGAAAGTTAAAGGT
TCGAAGGCGATCAGATACCGT
>HZI94JM04EDC9H|3128|1
CCGCGGTAATTCCAGCTCCAATAGCGTATATTAAAGTTGTTGCAGTTAAAAGCTCGTAGT
CGAATTTCGGATTTGGCCTACTGGTCCACCTTATGGTCGGTACTGATTAGGTCGGATCTT
ACCTTCTGGGGAACGTTTGTGCTCTTTATTGAGTGTGATCGGGAACCAGAACATTTACTT
TGAAAAAATTAGAGTGTTTAAGGCAGGCTTATGCTTGAATACATTAGCATGGAATAATGA
AATAGGACTTTGGTTCTATTTTGTTGGTTTCTAGGACCAAAGTAATGATTAATAGGGACA
GTTGGGGGTATTCGTATTTCATTGTCAGAGGTGAAATTCTTGGATTTCTGAAAGACGAAC
TACTGCGTAAAGCATTTACCAAGGATGTTTTCATTAATCAAGAACGAAAGTTAGGGGATC
GAAGACGAT
>GNV8VFP05FQJMU|3129|1
CTGCGGTAATTCCAGCTCCAATAGCGTATATTAAAAGTTGTTGCAGTTAAAAAGCTCGTA
GTTGAACCTTGAGCCTGGCTGGCCGGTCCGCCTCACCGCGTGCACTGGTCCGGCCGGGTT
TTTCCTTCTGGGGAGCCGCATGCCCTTCACTGGGTGTGTCGGGGAACCAGGACTTTTACT
TTGAAAAAATTAGAGTGTTCAAAGCAGGCCTATGCTCGAATACATTAGCATGGAATAATA
GAATGGGACGTGTGGTTCTATTTTGTTGGTTTCTAGGACCGCCGTAATGATTAATAGGGA
TAGTCGGGGGCATCAGTATTCAATTGTCAGAGGTGAAATTCTTGGATTTATTGAAAGACT
AACTACTGCGAAAGCATTTGCCAAGGATGTTTCATTAATCAGTGAACGAAAGTTAGGGAT
CGAAGAACGATTAGATACCAT
>GNV8VFP05FQNB7|3130|1
CTGCGGTAATTCCAGCTCCAATAGCGTATATTAAAGTTGTTGCAGTTAAAAGCTCGTAGT
TGAACCTTGAGCCTGGCTGGCCGGTCCGCCTCACCGCGTGCACTGGTCCGGCCGGGTTTT
TCCTTCTGGGGAGCCGCATGCCCTTCACTGGGTGTGTCGGGGAACCAGGACTTTTACTTT
GAAAAAATTAGAGTGTTCAAAGCAGGCCTATGCTCGAATACATTAGCATGGAATAACACT
ATAGGACTCCTGTCCTATTTCGTTGGTCTCGGGACGGGAGTAATGATTAAGAGGAACAGT
TGGGGCATTCGTATTTCATTGTCAGAGGTGAAATTCTTGGATTTATGAAAGACGAACTTC
TGCGAAAGCATTTGCCAAGGATGTTTTCATTAATCAAGAACGAAAGTTGGGGCTCGAAGA
CGATCAGATACCGT
>GNV8VFP05FQPN3|3131|1
CTGCGGTAATTCCAGCTCCAATAGCGTATATTAAAGTTGTTGCAGTTAAAAGCTCGTAGT
TGAACCTTGAGCCTGGCTGGCCGGTCCGCCTCACCGCGTGCACTGGTCCGGCCGGTTTTC
TTCTGGGGAGCCGCATGCCCTTCACTGGGTGTGTCGGGGAACCAGGACTTTTACTTTGAA
AAAATTAGAGTGTTCAAAGCAGGCCTATGCTCGAATACATTAGCATGGAATAATAGAATA
GGACGTGTGGTTCTATTTTGTTGGTTTCTAGGACCGCCGTAATGATTAATAGGGATAGTC
GGGGGCATCAGTATTCAATTGTCAGAGGTGAAATTCTTGGATTTATGAAGACTAACTACT
GCGAAAGCATTTGCCTAAGGATGTTTTCATTAAATCAGTGAACGAAAGTTAGGGGATCGA
AGACGATCAGATACCAT
>G1BHP2T03DITSS|3132|1
CCGCGGTAATTCCAGCTCCAATAGCGTATATTAAAGTTGTTGCCGTTAAAAAGCTCGTAG
TTGAACCTTGGCCCTGGCTGATCTGTCCTCCTAATCGAGCGCACGGATTCGGTCGGGGCT
TTCCTTCTGGGGAGCCCCATGCCCTTCACTGGGTGTGGCGGGGAACCAGGACTTTTACCT
TGAAAAAATTAGAGTGTTCAAAGCAGGCCTTTGCTCGAATACATTAGCATGGAATAATAG
AATAGGACTTTGGTTCTATTTTGTTGGTTTCTAGGACCGAAGTAATGATAATAGGGACAG
TTGGGGGCATTAGTATTTAATTGTCAGAGGTGAAATTCTTGGATTTATGAAAGACTAACT
ACTGCGAAAGCATTTGCCAAGGATGTTTTTCATTAATCAAGAACGAAAGTTAGGGGATCG
AAGATGATTAGATACCAT
>HZI94JM04ED9EQ|3133|1
CTGCGGTAATTCCAGCTCCAATAGCGTATATTCAAGTTGTTGCAGTTAAAAGCTCGTAGT
TGAATTTTGGCGCTGGTTGTGTGGTTTGGACTCACGTTCAACACTGTAGGACTGGGGCCT
TTCCTTCTAGGGAACTAGTGTGCCATTAATTTGGTGGGCTAGGGATCTAGGACTGTTACT
TTGAAAAAATTAGAGTGTTTAAAACAGGCTTATGCTTGAATACATTAGCATGGAATAACG
GAATAGGACTTTGTCTTATTTTGTGGTTTAGGAGACAAAGTAATGATTAATAGGGACGGT
TGGGGGCATTAGTATTCAACAGTCAGAGGTGAAATTCTTGGATTTGTTGAAGACTAACTT
CTGCGAAAGCATTTGTCATGCACGCTTTCATTAATCAGGAACGAAAGTTAGGGGATCGAA
GACGATTAGATACCGT
>GNV8VFP05FQS88|3134|1
CCGCGGTAATTCCAGCTCCAATAGCGTATATTAAAGTTGTTGCAGTTAAAAAAGCTCGTA
GTCGAATTTCGGATTTGGCCTATTGGTCCACCTTATGGTCGGTACTGATTAGGTCGGATC
TTACCTTCTGGGGAACGTTTGTGCTCTTTATTGAGTGTGATCGGGAACCAGAACATTTAC
TTTGAAAAAATTAGAGTGTTTAAGGCAGGCTTATGCTTGAATACATTAGCATGGAATAAT
GAAATAGGACTTTGGTTCTATTTTGTTGGTTTCTAGGACCAAAGTAATGATCAATAGGAA
CAGTTGGGGCATTAGTATTGAAACGTTAGAGGTGAAATTCTTGGATCGTTTCAAGACTTA
CTACTGCGAAAGCATTTGCCAAGGATGTTTCACTGAGTCAAGAACGAAAGTTAAGGGTAG
TACGAAGAACGATACAGA
>G1BHP2T03DJ006|3135|1
CTGCGGTAATTCCAGCTCCAATAGCGTATATTAAAGTTGTTGCCGTTAAAAAAGCTCGTA
GTTGAACCTTGGCCCTGGCTGATCTGTCCTCCTAATCGAGCGCACGGATTCGGTCGGGGC
TTTCCTTCTGGGGAGCCCCATGCCCTTCACTGGGTGTGGCGGGGAACCAGGACTTTTACC
TTGAAAAATTAGAGTGTTCAAAGCGGGCTTACGCTTGAATATTTCAGCATGGAATAACAC
TATAGGACTCCTGTCCTATTTCGTTGGTCTCGGGACGGGAGTAATGATTAAGAGGAACAG
TTGGGGGCATTCGTATTTCATTGTCAGAGGTGAAATTCTTGGATTTATGAAAGACGAACT
TCTGCGAAAGCATTTGCCAAGGATGTTTTCATTTAATCAAGAACGAAAGTTGGGGGCTCG
AAGACGATTAGATACCGT
>GNV8VFP05FQSN5|3136|1
CTGCGGTAATTCCAGCTCCAATAGCGTATATTAAAGTTGTTGCAGTTAAAAGCTCGTAGT
TGAACCTTGAGCCTGGCTGGCCGGTCCGCCTCACCGCGTGCACTGGTCCGGCCGGGTTTT
TCCTTCTGGGGAGCCGCATGCCCTTCACTGGGTGTGTCGGGGAACCAGGACTTTTACTTT
GAAAAAATTAGAGTGTTCAAAGCAGGCCTATGCTCGAATACATTAGCATGGAATAATAGA
ATAGGACGTGTGGTTCTATTTTGTTGGTTTCTAGAGCTGAAGTAATGATTAATAGGGATA
GTTGGGGGCATTCGTATTTAACTGTCAGAGGTGAAATTCTTGGATTTGTTAAAGACGGAC
TACTGCGAAAGCATTTGCCAAGGATGTTTTCATTGATCAAGAACGAAAGTTAGGGATCGA
AGACGATTAGATACCAT
>GNV8VFP05FQTW8|3137|1
CCGCGGTAATTCCAGCTCCAATAGCGTATATTCAAGTTGTTGCAGTTAAAAGTTCGTAGT
TGAATTTTGGCGCTGGTTGTGTGGTTTGGACTCGCGTTCAATACTGCAGGACTGGCGCTT
TCCTTCTAGGGAACTAGCGTGCCATTAATTTTGTGGGCTAGGGATCTAGGACTGTTAACT
TTGAGTGTTTAAAACAGGCTTATGCTTGAATACATTAGCATGGAATAACGGAATAGGACT
TTGTCTTATTTGTTGGTTTAGGAGACAAAGTAATGATTAATAGGGACGGTTAGGGGCATT
AGTATTCCACAGTCAGAGGTGAAATTCTTGGATTTGTGGAAGACTAACTTCTGCGAAAAG
CATTTGCCAGGCACGCTTTCATTAATCAGGAACGAAAGTTAGGGATCGAAGACGATTAGA
TACC
>GNV8VFP05FQUFD|3138|1
CCGCGGTAATTCCAGCTCCAATAGCGTATATTCAAGTTGTTGCAGTTAAAAGCTCGTAGT
TGAATTTTGGCGCTGGTTGTGTGGTTTGGACTCACGTTCAACACTGCAGGACTGGGGCTT
TCCTTCTAGGGAACTAGTGTGCCATTAATTTGGTGGGCTAGGGATCTAGGACTGTTACTT
TGAAAAATTAGAGTGTTTAAAACAGGCTTATGCTTGAATACATTAGCATGGAATAATGGA
ATAGGACTTTGGTCTATTTTGTTGGTTTCTAAGACCGAAGTAATGATTAAGAGGGACAGT
TGGGGGCATTAGTATTTCGTGTCAGAGGTGAAATTCTTGGATTTTACGAAGACTAACAAC
TGCGAAAGCATTTGCCAAGAATGTTTTCATTAATCAAGAACGAAAGTTAGAGGATCGAAG
ATGATACAGATACCAT
>H7ATYXN07IDS0M|3139|1
CTGCGGTAATTCCAGCTCCAATAGCGTATATTAAAGTTGTTGCAGTTAAAAAGCTCGTAG
TTGAATTTTGGCGTTGGCTGGGTGGTCTTTGCGAACGCATAGCACTTTTCCGGCTGACGC
TTTCCTTCTGGCGAATAATTGTGCTATTTATTTAGTGCGATTGGGAACCAGGACTTTTAC
TTTGAAAAAATTAAGAGTGTTTAAAGACAGGCTTACGCTTGAATACATTAGCATGGAATA
ATAAAATAAGGACTTTGGTTTTATTTTGTTGGTTTTCGTAACCAAAGTAATAGATTAATA
GGGAGTAGTTGGGGGTCGATTAGTATTGTAGCCGTCAGAGGTGAAATTACTTGGATTGGC
TCAAGACTAACTTCTGCGAAAGACATTTGTCCAAGGATGTTTTCTATTAATCAAGAACGA
AAG
>HZI94JM04ED4IM|3140|1
CCGCGGTAATTCCAGCTCCAATAGCGTATATTCAAGTTGTTGCAGTTAAAAGCTCGTAGT
TGAATTTTGGCGCTGGTTGTGTGGTTTGGACTCACGTTCAACACTGCAGGACTGGGGTCT
TTCCTTCTAGGGAACTAGTGTGCCATTAATTTGGTGGGCTAGGGATCTAGGACTGTTACT
TTGAAAAATTAAGTAGTGTTTAAAACTAAGGCTTATGCTTGAATACATTAGCATGGAATA
CGGATAGGACTTTGTCTTATTTTGTGGTTTAGGAGACAAAGTAATGATTAATAGGGACGT
TGGGGGCATTAGTATTCAACAGTCAGAGGTGAAATTCTTGGATTTGTTGAAGACTAACTT
CTGCGAAAGCATTTGTCATGCACGCTTTTCATTTAAAGTCAGGTAACGAAAGTTAGGGGG
ATCGAAGACGATCAGATACCG
>G2YL89K02CHFNZ|2951|1
CCGCGGTAATTCCAGCTCCAATAGCGTATATTCAAGTTGTTGCAGTTAAAAGCTCGTAGT
TGAATTTTGGCGCTGGTTGTGTGGTTTGGACTCGCGTTCAATACTGCAGGACTGGCGCTT
TCCTTCTAGGGAACTAGCGTGCCATTAATTTGGTGGGCTAGGGATCTAGGACTGTTACTT
TGAAAAATTAGAGTGTTTAAAACAGGCTTATGCTTGAATACATTAGCATGGAATAACGGA
ATAGGACTTTGTCTTATTTTGTTGGTTTAGGAGACAAAGTAAATGATTAATAGGGACGGT
TAGGGGCATTAGTATTCCACAGTCAGAGGTGAAATTCTTGGATTTTGTGGAAGACTAAAC
TTCTGCGAAAGCATTTGACCAGGCACGCTTTCATTAATCAGGAAACGAAAGTTAGGGGAA
TCGAAGACGATTAGATACCAT
>G2YL89K02CD4I6|2959|1
CTGCGGTAATTCCAGCTCCAATAGCGTATATTCAAGTTGTTGCAGTTAAAAGCTCGTAGT
TGAATTTTGGCGCTGGTTGTGTGGTTTGGACTCGCGTTCAATACTGCAGGACTGGCGCTT
TCCTTCTAGGGAACTAGCGTGCCATTAATTTGGTGGGCTAGGGATCTAGGACTGTTACTT
TGAAAAATTAGAGTGTTTAAAACAGGCTTATGCTTGAATACATTAGCATGGAATAACGGA
ATAGGACTTGTCTTATTTTGTTGGTTTAGGAGACAAAGTAATGATTAATAGGGACGGTTG
GGGGTAGTTTGTATTCCATTGTCAGAGGTGAAATTCTTGGATTTTTGGAAGACAAACTAA
CTGCGAAAGCATTTACCAAGGATGTTTTTCATTAATCAAGAACGAAAGTTAGGGGATCGA
AGACGATCAGATACCAT
>G7FSNLG04EHKEE|2958|1
CCGCGGTAATTCCAGCTCCAATAGCGTATATTAAAGTTGTTGCCGTTAAAAAGCTCGTAG
TTGAACCTTGGCCCTGGCTGATCTGTCCTCCTAATCGAGCGCACGGATTCGGTCGGGGCT
TTCCTTCTGGGGAGCCCCATGCCCTTCACTGGGTGTGGCGGGGAACCAGGACTTTTACCT
TGAAAAATTAGAGTAGTTCAAAGCAGGCCTTTGCTCGAATACATTAGCATGGAATAATAG
AATAGGACATCGGTTCTATTTTGTTGGTTTCTAGGACCGCTGTAATGATTAATAGGGACA
GTCGGGGGCGTCAGTATTCAAATTGTCAGAGGTGAAATTCTTGGATTTTATTGAAAGACT
AACTACTGCGAAAGCATTCGCCAAGGATGTTTCATTAATCAGTGAACGAAAGTTAGGGGA
TCGAAGACGATCAGATACCGT
>G2YL89K02CD5P3|2957|1
CCGCGGTAATTCCAGCTCCAATAGCGTATATTCAAGTTGTTGCAGTTAAAAGCTCGTAGT
TGAATTTTGGCGCTGGTTGTGTGGTTTGGACTCGCGTTCAATACTGCAGGACTGGCGCTT
TCCTTCTAGGGACTAGCGTGCCATTAATTTGGTGGGCTAGGGATCTAGGACTGTTACTTT
GAAAAATTAGAGTGTTTAAAACAGGCTTATGCTTGAATACATTAGCATGGAATAACGGAA
TAGGACTTTGTCTTATTTTGTTGGTTAGGAGACAAAGTAATGATTAATAGGACGGTTAGG
GGCATTAGTATTCCACAGTCAGAGGTGAAATTCTTGGATTTTGTGGAAGACTAACTTCTG
CGAAAGCATTTGCCAGGCACGCTTTCATTAATCAGGAACGAAAGTTAGGGAGTCGAAGAC
GATCAGATACCGT
>GNV8VFP05FMKHE|2956|1
CCGCGGTAATTCCAGCTCCAATAGCGTATATTAAAGTTGTTGCAGTTAAAAAGCTCGTAG
TTGAACCTTGAGCCTGGCTGGCCGGTCCGCCTCACCGCGTGCACTGGTCCGGCCGGGTTT
TTCCTTTCTGGGGAGGCCGCATGCCCTTCACTGGGTGTGTCGGGGAACCAGGACTTTTAC
TTTGAAAAAATTAGAGTGTTCAAAGCAGGCCTATGCTCGAATACATTAGCATGGAATAAT
AGAATAGGACGTGTGGTTCTATTTTGTTGGTTTCTAGGACCGCCGTAATGATTAATAGGG
ATAGTCGGGGGCGATCAGTATTCAATTGTCAGAGGGTGAAATTCTTGGATTTATTGAAGA
CTAACTACTGCGAAAGCATTTGCCAAGGATGTTTTTCATTAATCAGTGAACGAAAGTTAG
GGATCGAAGATGATTAGATA
>G1BHP2T03DA0VF|2955|1
CCGCGGTAATTCCAGCTCCAATAGCGTATATTCAAGTTGTTGACAGTTAAAAAAGCTCGT
AGTTGAATTTTGGCGCTGGTTGTGTGGTTTGGGACTCGCGTTCAATACTGCAGGACTGGC
GCTTTCCTTCTAGGGAACTAGCGTTCCATTAATTTGGTGGGCTAGGGATCTAGGACTGTT
TACTTTGAAAAATTAGAGTGTTTAAAACAGGCTTATGCTTGAATACATTAGCATGGAATA
ACGGAATAGGACTTTGTCTTATTTTGTTGGTTTAGGAGACAAAGTAATGATTAATAGGGA
CGGTTAGGGCATTAGTATTCCACAGGTCAGAGGTGAAATTCTTGGATTTGTGGAAGACTA
ACTTCTGCGAAAGCATTTGCCAGGCACGCTTTCATTAATCTAGGAACGAAAGTTAGGGGA
TCGAAGACGATTAGATACCAT
>HZI94JM04EI4E4|2954|1
CTGCGGTAATTCCAGCTCCAATAGCGTATATTCAAGTTGTTGCAGTTAAAGCTCGTAGTT
GAATTTTGGCGCTGGTTGTGTGGTTTGGACTCACGTTCAACACTGCAGGACTGGGGCTTT
CCTTCTAGGGAACTAGTGTGCCATTAATTTGGTGGGCTAGGGATCTAGGACTGTTACTTT
GAAAATTAGAGTGTTTAAAACAGGCTTATGCTTGAATACATTAGCATGGAATAACGGAAT
AGGACTTTGTCTTATTTTGTTGGTTTAGGAGACAAAGTAATGATTAATAGGGGACGGTTG
GGGCGATTAGTATTCAACAGTCAGAGGTGAAATTCTTGGATTTGTTGAAGACTAACTTCT
GCGAAAGCATTTGTCATGCACGCTTTCTATTAATCAGGAACGGAAAGTTAAGGGGGGAGT
CGAAGAACGATCAGATACCAT
>G2YL89K02CHHC0|2953|1
CTGCGGTAATTCCAGCTCCAATAGCGTATATTCAAGTTGTTGCAGTTAAAAGCTCGTAGT
TGAATTTTGGCGCTGGTTGTGTGGTTTGGACTCGCGTTCAATACTGCAGGACTGGCGCTT
TCCTTCTAGGGAACTAGCGTGCCATTAATTTGGTGGGCTAGGGATCTAGGACTGTTACTT
TGAAAAATTAGAGTGTTTAAAACAGGCTTATGCTTGAATACATTAGCATGGAATAACGGA
ATAGGACTTTGTTCTTATTTTGTTTGGTTTAGGTAGGACAAAGTAAATAGATTAATAGGA
CGGGTTAGGGGTCGGATTAGTATTCCTACAGTCAGAGGTGGAAATTACTTTGGTAGTTTT
GTTGGAAGGAACTAACTTACTTGCGAAAGGACATTTGTTCCACGGCGACGCTTTCTATT
>GNV8VFP05FOXI8|2952|1
CTGCGGTAATTCCAGCTCCAATAGCGTATATTAAAGTTGTTGCAGTTAAAGCTCGTAGTT
GAACCTTGAGCCTGGCTGGCCGGTCCGCCTCACCGCGTGCACTGGTCCGGCCGGGTTTTC
CTCTGGGGAGCCGCATGCCCTTCACTGGGTGTGTCGGGGAACCAGGACTTTTACTTTGAA
AAATTAGAGTGTTCAAAGCAGGCCTATGCTCGAATACATTAGCATGGAATAATAGAATAG
GACGTGTAGGTTCTATTTTGTTGGTTTCTAGGACCGCCGTAATGATTAATAGGGATAGTC
GGGGGCATCAGTATTCGAATTGTCAGAGGTGAAATTCTTGGATTATTGAAGACTAACTAC
TGCGAAAGCATTTGCCAAGGATGTTTTCATTAATCAGTGAACGAAAGTTAGGGATCGAAG
ACGATCAGATACCAT
>HZI94JM04EHQ0L|2960|1
CTGCGGTAATTCCAGCTCCAATAGCGTATATTCAAGTTGTTGCAGTTAAAAGCTCGTAGT
TGAATTTTGGCGCTGGTTGTGTGGTTTGGACTCACGTTCAACACTGCAGGACTGGGGCTT
TCCTTCTAGGGAACTAGTGTGCCATTAATTTGGTGGGCTAGGGATCTAGGACTGTTACTT
TGAAAAATTAGAGTGTTTAAAACAGGCTTATGCTTGAATACATTAGCATGGAATAACGGA
ATAGGACTTTGTCTTATTTTGTTGGTTTCTAGAGCTGAGGTAATGATTAATAGGGATAGT
TGGGGGCATTAGTATTCAACAGTCAGAGGTGAAATTCTTGGATTTGTTTAAGACTAACTT
CTGCGAAAGCATTTGTCATGCACGCTTTCATTAATCAGGAACGAAAGTTAGGGGGATCGA
AGACGATCAGATACCAT
>H4GVBKB04EXT8Q|2950|1
CCGCGGTAATTCCAGCTCCAATAGTATATATTAGTGTTGTTGCAGTTAAAGCGCTCGTAG
TTGGATTTTGGAATGGTTTATCGGGTCCGCCGAAAGGTGTGTACTTGGTGAATTGTTCTT
CCTTCTGAAGAGATGCCATATTCTTAATTGGGTGTGGTATGGATTCAGGACTTTTACTTT
GAAAAAATTAGAGTGTTCAAAGCAGGCAATCGCTTGAATACATTAGCATGGAATAATAAA
ATAGGACTTTGGTTCTATTTTGTTGGTTTCTAGGACCGAAGTAATGATTAATAGGGATAG
TTGGGGGCATTAGTATTTAATGTCAGAGGTGAAATTCTTGGATTTATGAAAGACTAACTT
CTGCGAAAGCATTTGCCAAGGATGTTTTCATTAATCAAGAACGAAAGTTAGGGGGATCGA
AGACGATTAGATACCAT
>H4GVBKB04EY70K|2949|1
CTGCGGTAATTCCAGCTCCAATAGCGTATATTAATGTTGTTGCAGTTAAAAAGCTCGTAG
TTGGATTTCGGGATGGGGCAACTGGTCTACTCTATGGGTTTGTACTAGTTGGTCTGTTCT
TCTGCTTGGGAAAATCATCTGTTCTTTATTGCGCGGGTGAGGGACTCAGGCCTTTTACTT
TGAAAAAATTAGAGTGTTCAAAGCAGGCTTATGCCTTGAATACATTAGCATGGAATAATA
AAATAGGACTTTGGTTTTATTTGTTGGTTTCTAGGACCGAAGTAATGATTAATAGGGATA
GTTGGGGGCATTCATAAAATTCAATTGTCAGAGGTGAAATTCTTGGATTTATTGAAGATG
AACTACTGCGAAAGCATTTGCCAAGGATGTTTTCATTAATCAAGAACGAAAGTCAGGGAT
CGAAGACGATCAGATACCGT
>G1BHP2T03CZFNT|2948|1
CCGCGGTAATTCCAGCTCCAATAGCGTATATTAAAGTTGTTGCGGTTAAAAAGCTCGTAG
TTGGATTTCTGCCGAGGACGACCGGTCCGCCCTGTGGGTGAGCATCTGGATCGGCCTGGG
CATCTTCTTGGGGAACGTAGCTGCACTTGACTGTGTGGTGCGGTATCCAGGACTTTTACC
TTGAAAAATTAGAGTGTTCAAAGCAGGCCTTTGCTCGAATACATTAGCATGGAATAATAG
AATAGGACATCGGTTCTATTTTGTTGGTTTCTAGGACCGCTGTAATGATTAATAGGGACA
GTCGGGGGCGTCAGTATTCAATTGTCAGAGGTGAAATTCTTGGATTTTATTGAAGACTAA
CTACTGCGAAAGCATTCGCCAAGGATGTTTTCATTAATCAGTGAACGAAAGTTAGGGGAT
CGAAGACGATCAGATACCAT
>G1BHP2T03CZCPP|2947|1
CTGCGGTAATTCCAGCTCCAATAGCGTATATTAATGTTGTTGCAGTTAAAAAGCTCGTAG
TTGGATTTCTGGTGGGAGCGTCCGGTCCGCCCCTCACGGGGTGTGTTACTGCGCCGTCTC
TGGCCATCCTTGTGGAGAGCGTCTCGCGCATTAAGTTGTGCGGGTCGGGATCTGCATCGT
TTACTGTGAAAAATTAGAGTGTTTAAAGCAGGCGTTTGCTGTGAATACATTAGCATGGAA
TAATAAGATAGGACTTTGGTACTATTTTGTTGGTTTCTAGGACCGCTGTAATGATTAATA
GGGACAGTCGGGGGCGTCAGTATTCAATTGTCAGAGGTGAAATTCTTGGATTTATTGAAG
ACTAACTACTGCGAAAGCATTCGCCAAGGATGTTTTCATTAATCAGTGAACGAAAGTTAG
GGATCGAAGACGATCAGATACCGT
>H7ATYXN07H94GB|2946|1
CTGCGGTAATTCCAGCTCCAATAGCGTATATTAAAGTTGTTGCAGTTAAAAAGCTCGTAG
TTGAATTTTGGCGTTGGCTGGGTGGTCTTTGCGAACGCATAGCACTTTTCCGGCTGACGC
TTTCCTTCTGGCGAATAATTGTGCTATTTATTTAGTGCGATTGGGAACCAGGACTTTTAC
TTTGAAAAAATTAAGAGTGTTTAAAGACAGGCTTACGCTTGAATACATTAGCATGGAATA
ATAAAATAAGGACTTTGGTTTTATTTTTGTTTGGTTTTCGTAACCAAACGTAATAGATTA
ATAGGAGTAGTTGGGGGTCGATTAGTATTGAGCCGTCAGAGGTGAATACTTGGATTGGCT
CAAGACTAACTTACTGCGAAAGACATTTGTCCAAGGATGTTTTCTATTAA
>HZI94JM04EI86I|2945|1
CTGCGGTAATTCCAGCTCCAATAGCGTATATTCAAGTTGTTGCAGTTAAAAGCTCGTAGT
TGAATTTTGGCGCTGGATGTGTGGTTTGGACTCACGTTCAACACTGCAGGACTGGGGTTT
TCCTTCTAGGGAACTAGTGTGCCATTAATTTGGTGGGCTAGGGATCTAGGACTGTTACTT
TGAAAAAATAGAGTGTTTAAAACAGGCTTATGCTTGAATACATTAGCATGGAATAACGGA
ATAGGACTTTGTCTTATTTTGTTGGTTTAGGAGACAAAGTAATGATTAATAGGGACGGTT
GGGGGCATTAGTATTCAACAGTCAGAGGTGAAATTCTTGGATTTTTGGAAGACGAACTAC
TGCGAAAGCATTTACCAAGGATGTTTTCATTAATCAAGAACGAAAGTTAGGGGATCGAAG
ACGATCAGATACCGT
>G1BHP2T03CZ9ZD|2944|1
CTGCGGTAATTCCAGCTCCAATAGCGTATATTAAAGTTGTTGCCGTTAAAAAGCTCGTAG
TTGAACCTTGGCCCTGGCTGATCTGTCCTCCTAATCGAGCGCACGGATTCGGTCGGGGCT
TTCCTTCTGGGGAGCCCCATGCCCTTCACTGGGTGTGGCGGGGAACCAGGACTTTTACCT
TGAAAAAATCAGAGTGTTTCAAGCAGGCAGCTCGCTCTTGCATGGATTAGCATGGGATAA
TGAAATAGGACTCTGGTGCTATTTTGTTGGTTTCGAACACCGGAGTAATGATTAACAGGG
ACAGTCAGGGGCACTCGTATTCCGTCGAGAGAGGTGAAATTCTCAGACCAATGGAAGACG
AACCACTGCGAAAGCATTTGCCAGGGATGTTTTCACTGATCAAGAACGAAAGTTAGGGGA
TAAAAGATGATCAGATACCGT
>G1BHP2T03CZ94O|2943|1
CCGCGGTAATTCCAGCTCCAATAGCGTATATTAAAGTTGTTGCAGTTAAAAAAGCTCGTA
GTTGAAGTTTGGTCTCGGACGCTGGGTCTGCTTAATTGCATGTACTTGACGGTCCGAGAC
TTCCTTCTTGGTGAACGGCCGCCTTCGGGCGGTCCGGAACCAGGACTATTACTTTGAAAA
AATTAGAGTGTTCAAAGCAGGCCATAGGCCCGAATATATTAGCATGGAATAACAGAATAG
GACGTGCGGTTCTATTTTGTTGGTTTCTAGAACTGCCGTAATGATTAAAAGGGACAGCCG
GGGGCATTAGTATTTGCACGCTAGAGGTGAAATTCTTGGATTGTGCAAAGACTTCCTACT
GCGAAAGCATTTGCCAAGAGTGTTTTCATTAATCAAGAACGAAAGTTAGAGGTTCGAAGA
CGATCAGATACCGT
>G1BHP2T03DABIE|2961|1
CTGCGGTAATTCCAGCTCCAATAGCGTATATTAAAGTTGTTGCCGTTAAAAAGCTCGTAG
TTGAACCTTGGCCCTGGCTGATCTGTCCTCCTAATCGAGCGCACGGATTCGGTCGGGGCT
TTCCTTCTGGGGAGCCCCATGCCCTTCACTGGGTGTGGCGGGGAACCAGGACTTTTACCT
TGAAAAAATTAGAGTGTTCAAAGCAGGCCTTTGCTCGAATACATTAGCATGGAATAATAG
AATAGGACATCGGTTCTATTTTGTTGGTTTTGAGAACCAGAGTAATGATTAATAGGGATA
GTTGGGGGCGATTCATATTTCATTGTCAGAGGTGAAATTCTTGGATTTTATGAAAGATGA
ACTTCTGCGAAAGCATTTTGCCAAGGATGTTTTCATTAATCAAAGAACGAAAGTTAGGGG
ATCGAAGATGATCAGATACCGT
>G2YL89K02CD4EJ|2962|1
CTGCGGTAATTCCAGCTCCAATAGCGTATATTCAAGTTGTTGCAGTTAAAAGCTCGTAGT
TGAATTTTGGCGCTGGTTGTGTGGTTTGGACTCGCGTTCAATACTGCAGGATTGGCGCTT
TCCTTCTAGGGAACTAGCGTGCCATTAATTTGGTGGGCTAGGGATCTAGGACTGTTACTT
TGAAAAATTAAGAGTGTTTAAAACAAGGCTTATGCTTGAATAACATTAGCATGGAATAAC
GGAATAGGACTTGTCTTATTTTGTTGGTTTAGGAGACAAAGTAATGATTAATAGGGACGG
TTAGGGGCATTAGTATTCCACAGTCAGAGGTGAAATTCTTGGATTGTGGAAGACTAACTT
CTGCGAAAGCATTTGCCAGGCACGCTTTCATTAATCAGGAACGAAAGTT
>G2YL89K02CD481|2963|1
CTGCGGTAATTCCAGCTCCAATAGCGTATATTCAAGTTGTTGCAGTTAAAAGCTCGTAGT
TGAATTTTGGCGCTGGTTGTGTGGTTTGGACTCGCGTTCAATACTGCAGGACTGGCGCTT
TCCTTCTAGGGAACTTAGCGTGCCATTAATTTGGTGGGCTAGGGATCTAGGACTGTTACT
TTGAAAAATTAGAGTGTTTAAAACAGGCTTATGCTTGAATACATTAGCATGGAATAACGG
AATAATGTCTTATTTTGTTGGTTTAGGAACCAAAGTAAATGATTAATAGGGACGGTTAGG
GGCGATTAGTATTCCACAGTCAGAGGTGAAATTCTTGGATTTGTGGAAGACTAACTTCTG
CGAAAGCATTTGCCAGGCACGCTTTTCATTAATCAGGAACGAAAGTTAGGGGAGTCG
>HZI94JM04ECHHW|2964|1
CTGCGGTAATTCCAGCTCCAATAGCGTATATTCAAGTTGTTGCAGTTAAAAGACTCGTAG
TTGTAATTTTGGCGCTGGTTGTGTGGTTTGGACTCACGTTCAACACTGCAGGACTGGGGC
TTTCCTTCTAGGGAACTAGTGTGCCATTAATTTGGTGGGCTAGGGATCTAGGACTGTTAC
TTTAGAAAAAATTAGAGTGTTTAAAACAGGCTTATGCTTGAATACATTAGCATGGAATAA
CGGAATAGGACTTTGTCTTATTTTGTTGGTTTAGGAGACAAAGTAATGATTAATAGGGAC
GGTTGGGGGCATTAGTATTCAACAGTCAGAGGTGAAATTCTTGGATTTGTTGAAGACTAA
CTTCTGCGAAAGCATTTGTCATGCACGCTTTCATTAATCAGGAACGAAAGTTAGGGGGAT
CGAAGATGATTAGATACCAT
>H4GVBKB04EI6IO|2965|1
CTGCGGTAATTCCAGCTCCAATAGTATATATTAGTGTTGTTGCAGTTAAAGCGCTCGTAG
TTGGATTTTGGAATGGTTTATCGGGTCCGCCGAAAGGTGTGTACTTGGTGAATTGTTCTT
CCTTCTGAAGAGATGCCATATTCTTAATTGGGTGTGGTATGGATTCAGGACTTTTACTTT
GAAAAAAATTAGAGTGTTCAAAGCAGGCAATCGCTTGAATACATTAGCATGGAATAATAA
AATAGGACTTTGGTTCTATTTTGTTGGTTTCTAGGACCGAAGTAATGATTAATAGGGATA
GTTGGGGGCATTAGTATTTAATTGTCAGAGGTGAAATTCTTGGATTTTATGAAAGACTAA
CTTCTGCGAAAGCATTTGCCAAGGATGTTTTCATTAATCAAGAACGAAAGTTAGGGGATC
GAAGATGATC
>G1BHP2T03DK84I|2966|1
CTGCGGTAATTCCAGCTCCAATAGCGTATATTAAAGTTGTTGCGGTTAAAAAGCTCGTAG
TTGGATTTCTGTTTGGGGCGACCGGTCTGCCCTTTGGGTTTGTATCTGGGAGCTTCCCGA
GCATCCTCCTGGGGAACGTGACTGTACTTTATTGTGTGGCGCGGGATCTAGGACTTTTAC
TTTGAGGAAATTAGAGTGTTCACTGCAGGCATTAGCCTTGAATACATTAGCATGGAATAA
TAAGATAGGACCTCGGTTCTATTTTGTTGGTTTCTAGAACTGCCGTAATGATTAAAAGGG
ACAGCCGGGGGCATTAGTATTTGCACGCTAGAGGTGAAATTCTTGGATTGTGCAAAGACT
TCCTACTGCGAAAGCATTTTGCCAAGAATGTTTTCATTAATCAAGAACGAAGGTTAGGGT
ATCGAAGACGATCAGATACCGT
>GNV8VFP05FROJN|2967|1
CCGCGGTAATTCCAGCTCCAATAGCGTATATTAAAGTTGTTGCCGTTAAAAGCTCGTAGT
TGAACCTTGGCCCTGGCTGATCTGTCCTCCTAATCGAGCGCACGGATTCGGTCGGGGCTT
TCCTTCTGGGGAGCCCCATGCCCTTCACTGGGTGTGGCGGGGAACCAGGACTTTTACCTT
GAAAAATTAGAGTGTTCAAAGCAGGCCTTTGCTCGAATACATTAGCATGGAATAATAGAA
TAGGACATCGGTTCTATTTTGTTGGTTTCTAGGACCGCTGTAATGATTAATAGGGACAGT
CGGGGCGTCAGTATTCAATTGTCAGAGGTGAAATTCTTGGATTTATTTGAAGACTAACTA
ACTGCGAAAGCATTCGCCAAGGATGTTTTCATTAATCAGTGAACGAAAGTTAGGGATCGA
AGACGATCAGATACCAT
>G2YL89K02CBM3W|2968|1
CCGCGGTAATTCCAGCTCCAATAGCGTATATTCAAAGTTGTTGCAAGTTAAAAGCTCGTA
GTTGAATTTTGGCGCTGGTTGTGTGGTTTGGAATCGCGTTCAATACTGCAGGACTGGCGC
TTTCCTTCTAGGGAACTAGCGTGCCATTAATTTGGTGGGCTAGGGATCTAGGACTGTTTA
CTTTGAAAAATTAGAGTGTTTAAAACAGGCTTATGCTTGAATACATTAGCATGGAATAAC
GGAATAGGACTTTGTCTTATTTTGTTGGTTTAGGAGTACAAAGTAATGATTAATAGGGAC
GGTTAGGGGCATTAGTATTCCACAGGTCAGAGGTGAAATTCTTGGATTTGTGGAAGCTAA
CTTCTGCGAAAGCATTTGCCAGGCACGCTTTCATTAATCAGGAACGAAAGTTAGGGGATC
GAAGATGGATTAGATACCGT
>G1BHP2T03DKARK|2969|1
CCGCGGTAATTCCAGCTCCAATAGCGTATATTAAAGTTGTTGCGGTTAAAAAGCTCGTAG
TTGAACCTTGGCCCTGGCTGATCTGTCCTCCTAATCGAGCGCACGGATTCGGTCGGGGCT
TTCCTTCTGGGGAGCCCCATGCCCTTCACTGGGTGTGGCGGGGAACCAGGACTTTTACCT
TGAAAAATTAGAGTGTTCAAAGCAGGCAATCGCTCTGAATACATTAGCATGGAATAACGC
TATAGGACTCTGGTCCTATTGTGTTGGTCTTCGGGACCGGAGTAATGATTAAGAGGGACA
GTTGGGGGCATTCGTATTTCATTGTCAGAGGTGAAATTCTTGGATTTATGAAAGACGAAC
TTCTGCGAAAGCATTTTGCCAAGGATGTTTTCATTAATCAAGAACGAAAGTTGGGGGCTC
GAAGACGATTAGATACCGT
>G2YL89K02CI8ZX|2970|1
CTGCGGTAATTCCAGCTCCAATAGCGTATATTCAAGTTGTTGCAGTTAAAAGCTCGTAGT
TGAATTTTGGCGCTGGTTGTGTGGTTTGGACTCGCGTTCAATACTGCAGGACTGGCGCTT
TCCTTCTAGGGAACTAGCGTGCCATTAATTTGGTGGGCTAGGGATCTAGGACTGTTACTT
TGAAAAATTAGAGTGTTTAAAACAGGCTTATGCTTGAATACATTAGCATGGAATAACGGA
ATAGGACTTTGTCTATTTTGTTGGTTTAGGAGACAAAGTAATGATTAATAGGGACGGTTA
GGGGCATAAGTATTCCACAGTCAGAGGTGAAATTCTTGCATTTGTGGAAGACTAACTTCT
GCGAAAGCATTTGCCAGGCACGCTTTCATTAATCAGGAACGAAAGTTAGGGATCGAAGAC
GATCAGAT
>G1BHP2T03DKBK4|2971|1
CCGCGGTAATTCCAGCTCCAATAGCGTATATTAAAGTTGTTGCCGTTAAAAAGCTCGTAG
TTGAACCTTGGCCCTGGCTGATCTGTCCTCCTAATCGAGCGCACGGATTCGGTCGGGGCT
TTCCTTCTGGGGAGCCCCATGCCCTTCACTGGGTGTGGCGGGGAACCAGGACTTTTACCT
TGAAAAAATTAGAGTGTTCAAAAGCAGGCCTTTGCTCGAATACATTAGCATGGAATAATA
GAATAGGACATCGGTTCTATTTTGTTGGTTTCTAGGTACCGAAGTAATGATTAATAGGGA
CAGTTGGGGGCATTTTTATTCCGATTGTCAGAGGTGAAATTCTTGGATTAAACGGAAGAA
AAACTACTGCGAAAGCATCTGCCAAGGATGTTTTCATTGATCAAGAACGAAAGTTAGGGG
GCTCGAAGACGATTAGATACCAT
>G7FSNLG04D6RXZ|2972|1
CCGCGGTAATTCCAGCTCCAATAGCTTATATTCAAGTTGTTGCAGTTAAAGCTCGTAGTT
GAATTTTGGCGCTGGTTGTGTGGTTTGGACTCGCGTTCAATACTGCAGGACTGGCGCTTT
CCTTCTAGGGAACTAGCGTGCCATTAATTTGGTGGGCTAGGGATCTAGGACTGTTACTTT
GAAAATTAAGAGTGTTTAAAACAGGCTTATGCTTGAATACATTAGCATGGAATAACGGAT
AGGACTTTGTCTTATTTGTTGGTTAGGAGACAAAGTAATGATTAATAGGGACGGTTAGGG
GCATTAGTATTCCACAGTCAGAGGTGAAATTCTTGGATTTGTGGAAGACTAACTTCTGCG
AAAGCATTTGCCAGGCACGCTTTCATTAATCAGGAACGAAAGTTA
>G2YL89K02CBKMC|2973|1
CCGCGGTAATTCCAGCTCCAATAGCGTATATTCAAGTTGTTGCAGTTAAAAGCTCGTAGT
TGAATTTTGGCGCTGGTTGTGTGGTTTGGACTCGCGTTCAATACTGCAGGACTGGCGCTT
TCCTTCTAGGGAACTAGCGTGCCATTAATTTGGTGGGCTAGGGATCTAGGACTGTTACTT
TGAAAAATTAAGAGTGTTTAAAACTAGGCTTATGCTTGAATACATTAGCATGGAATAACG
GATAGGACTTTGTCTTATTTTGTTGGTTTAGGAGACAAAGTAATGATTAATTAGGGACGG
TTAGGGGCGATTAGTATTCCCACAGTCAGAGGTGAAATTCCTTGGATTTTGTGGAAGACT
AACTTTCTGCGAAAGCATTTTGCCAGGCACGCTTTTCATTAATCA
>G2YL89K02CI98C|2974|1
CTGCGGTAATTCCAGCTCCAATAGCGTATATTCAAGTTGTTGCAGTTAAAAGCTCGTAGT
TGAATTTTGGCGCTGGTTGTGTGGTTTGGACTCGCGTTCAATACTGCAGGACTGGCGCTT
TCCTTCTAGGGAACTAGCGTGCCATTAATTTGGTGGGCTAGGGATCTAGGACTGTTACTT
TGAAAAATTAGAGTGTTTAAAACAGGCTTATGCTTGAATACATTAGCATGGAATAACGGA
ATAGGACTTGTCTTATTTTGTTGGTTTAGGAGACAAAGTAATGATTAATAGGGACGGTTA
GGGGCATTAGTATTCCACAGTCAGAGGTGAAATTCTTGGTATTTGTGGAAGACTAACTTC
TGCGAAAGCTATTTGCCAGGCACGTCTTTCATTAATCAGGAAACGAAAGGTTAGGGGATC
GAAGACGATTAGATACCAT
>HZI94JM04ECHOC|2975|1
CTGCGGTAATTCCAGCTCCAATAGCGTATATTCAAGTTGTTAGCAGTTAAAAGCTCGTTA
GTTGAATTTTGGCGCTGGTTGTGTGGTTTGGACTCACGTTCAACACTGCAGGACTGGGGC
TTTCCTTCTAGGGAACTAGTGTGCCATTAATTTGGTGGGCTAGGGATCTAGGACTGTTAA
CTTTGAAAAAATTAGAGTGTTTAAAACAGGCTTATGCTTGAATACATTAGCAATGGAATA
ACGGAATAGGACTTTGTCTTATTTTGTTGGTTTAGGAGACAAAGTAAGTGAATTAATAGG
GAACGGTTGGGGGCATTAGGTATTCAACAGTTCAGAGGTGAAAATTCTTGGAATTTTGTT
GAAAGTACTAACTTACTGCGAAAGCATTTGTCATTGCAACGCTTTCATTAAATCAGGAAC
GAAAAGTTAAGGGGGAGTCGAAGACGATTAGATACCAT
>G1BHP2T03DAK69|2918|1
CCGCGGTAATTCCAGCTCCAATAGCGTATATTAAAGTTGTTGCGGTTAAAAAGCTCGTAG
TTGGATCTCGGCAGGTAGGGGCGGTTCGTTTCTGACGGCACTGCCCCATTTACCTGTGTT
TTGACGGAGGTCTCAAGGTGGCTTTAAACGGCTGTCTTGGTACGCCGTCAGGTTTACTTT
GAAAAAATTAGAGTGTTCAAAGCAGGCCTTTGCTCGAATACATTAGCATGGAATAATAGA
ATAGGACATCGGTTCTATTTTTGTGGTTCTAGGACCGCTGTAATGATTAATAGGGACAGT
CGGGGGCGTCAGTATTCAATTGTCAGAGGTGAAATTCTTGGATTTATTGAAGACTAACTA
CTGCGAAAGCATTCGCCAAGGATGTTTTTCATTAATCAGTGAACGAAAGTTAGGGGATCG
AAGATGATTA
>G7FSNLG04EGXIR|2926|1
CCGCGGTAATTCCAGCTCCAATAGCGTATATTCAAGTTGTTGACAGTTAAAAGCTCGTAG
TTGAATTTTGGCGCTGGTTGTGTGGTTTGGACTCGCGTTCAATACTGCAGGACTGGCGCT
TTCCTTCTAGGGAACTAGCGTGCCATTAATTTGGTGGGCTAGGGATCTAGGACTGTTACT
TTGAAAACTGAGTGTTTAAAACAGGCTTATGCTTGAATACATTAGCATGGAATAACGGAA
TAGGACTTTGTCTTATTTTGTTGGTTTAGGAGACAAAGTAAATGATTAATAGGGACGGTT
AGGGGGCATTAGGTATTCCACAGTCAGAGGTGAAATTCTTGGATTTGTGGAAGACTAACT
TACTGCGAAAGCATTTGCCAGGCACGCTTTCATTTAATCAGGAACGAAAGTTAGGGGATC
GAGACGATCAGATACCGT
>H7ATYXN07H9XJO|2925|1
CTGCGGTAATTCCAGCTCCAATAGCGTATATTAAAGTTGTTGCAGTTAAAAAGCTCGTAG
TTGAATTTTGGCGTTGGCTGGGTGGTCTTTGCGAACGCATAGCACTTTTCCGGCTGACGC
TTTCCTTCTGGCGAATAATTGTGCTATTTATTTAGTGCGATTGGGAACCAGGACTTTTAC
TTTGAAAAAATTAAGAGTGTTTAAAGACAGGCTTACGCTTGAATACATTAGCATGGAATA
ATAAAATAGGACTTTGGTTTTATTTTGTTGGTTTTCGTAAACCAAAGTAATGATTAATAG
GGATATTGGGGGGCGATTAGTATTGAGCCGTCAGAGGTGAAATTCTTGGATTGGCTCAAG
ACTAACTTCTGCGAAAGACATTTGCCAAAGGATGTTTTTCATTAATCAAGAACGAAAGTT
AGGGGAGTCGAGACGATCAGATACCAT
>GNV8VFP05FN193|2924|1
CCGCGGTAATTCCAGCTCCAATAGCGTATATTAAAGTTGTTGCAGTTAAAAGCTCGTAGT
TGAACCTTGAGCCTGGCTGGCCGGTCCGCCTCACCGCGTGCACTGGTCCGGCCGGGTTTT
TCCTTCTGGGGAGCCGCATGCCCTTCACTGGGTGTGTCGGGGAACCAGGACTTTTACTTT
GAAAAATTAAGAGTGTTCAAAGACAGGCCTATGCTCGAATACATTAGCATGGAATAATAG
AATAGGACGTGTGGTTCTATTTTGTTGGTTTCTAGGACCGCCGTAATGATTAATAGGGAT
AGTCGGGGCGATCAGTATTCAATTGTCAGAGGGTGAAATTCTTGGATTTATTGAAGAACT
AACTACTGCGAAAGCATTTGCCAAGGATGTTTTCATTAATCAGTGAACGAAAGTTAGGGA
TCGAA
>G1BHP2T03DAT0K|2923|1
CCGCGGTAATTCCAGCTCCAATAGCGTATATTAAAGTTGTTGCCGTTAAAAAGACTCGTA
GTTGAACCTTGGCCCTGGCTGATCTGTCCTCCTAATCGAGCGCACGGATTCGGTCGGGGC
TTTCCTTCTGGGGAGCCCCATGCCCTTCACTGGGTGTGGCGGGGAACCAGGACTTTTACC
TTGAAAAATTAGAGTGTTACAAAGCAGGCCTTTAGCTCGAATACATTAGCATGGAATAAT
AGAATAGGACATCGGTTCTATTTTGTTGGTTTCTAGGACCGCTGTAATGATTAATAAGGG
ACAGTACGGGGGCGGTCAGTAGTTCAATTGTCAGAGGTGAAATTCTTGGATTTAATTGAA
GACTAACTACTGCGAAAGCATTCGCCAAGGATGTTTTTCATTAATCTAGT
>GNV8VFP05FN0PT|2922|1
CTGCGGTAATTCCAGCTCCAATAGCGTATATTAAAGTTGTTGCAGTTAAAAGCTCGTAGT
TGAACCTTGAGCCTGGCTGGCCGGTCCGCCTCACCGCGTGCACTGGTCCGGCCGGGTTTT
TCCTTCTGGGGGAGCCGCATGCCCTTCACTGGGTGTGTCGGGGAACCAGGACTTTTACTT
TGAAAAATTAGAGTGTTCAAAGCAGGCCTATGCTCGAATACATTAGCATGGGAATAATAG
AATAGGACTGTGGTTCTATTTTGTTGGTTTCTAGGACCGCCGTAATGATTAATAGGGATA
GTCGGGGGCATCAGTATTCAAATTGTCAGAGGGTGAAATTCTTGGATTTATTGAAGAACT
AACTACTGCGAAAGCATTTGCCAAGGATGTTTCATTAATCAGTGAACGAAAGTTAGGGAT
CGAAGATGATCAGATACCGT
>G1BHP2T03DAQV6|2921|1
CTGCGGTAATTCCAGCTCCAATAGCGTATATTAAAGTTGTTGCCGTTAAAAAGACTCGTA
GTTGAACCTTGGCCCTGGCTGATCTGTCCTCCTAATCGAGCGCACGGATTCGGTCGGGGC
TTTCCTTCTGGGGAGCCCCATGCCCTTCACTGGGTGTGGCGGGGAACCAGGACTTTTACC
TTGAAAAATTAGAGTTGTTCAAAGACAGGCCTTTGCTCGAATACATTAGCATGGAATAAT
AGAATAGGACATCGGTTCTATTTTGTTGGTTTCTAGGACCGCTGTAATGATTAATAGGGA
CAGTCGGGGGCGTCAGTATTCAATTGTCAGAGGTGAAATTCTTGGATTTATTGAAGACTA
ACTACTGCGAAAGCATTCGCCAAAGGATGTTTTTCATTAATCAGTTGAACGAAAGTTAGG
GGATCGAAGACGATCAGATACCGT
>G2YL89K02CD25Q|2920|1
CCGCGGTAATTCCAGCTCCAATAGCGTATATTCAAAGTTGTTGCAGTTAAAAGCTCGTAG
TTGAATTTTGGCGCTGGTTGTGTGGTTTGGACTCGCGTTCAATACTGCAGGACTGGCGCT
TTCCTTCTAGGGAACTAGCGTGCCATTAATTTGGTGGGCTAGGGATCTAGGACTGTTACT
TTGTAAAAATTTAGAGTGTTTAAAACAGGCTTTATGCTTGAATACATTAGCATGGAATAA
CGGAATAGGACTTTGTCTTATTTTGTTGGTTTAGGAGACAAAGTAATGATTAATAGGGAC
GGTTAGGGGCATTAGTATTCCACAGTCAGGAGGTGAAATTCTTGGATTTGTGGAAGACTA
AACTTCTGCGAAAGCATTTGCCAGGCAACGCTTTCATTAATCAGGAACG
>G1BHP2T03DAKHQ|2919|1
CCGCGGTAATTCCAGCTCCAATAGCGTATATTAAAGTTGTTGCAGTTAAAAAAGCTCGTA
GTTGAAGTTTGGTCTCGGACGCTGGGTCTGCTTAATTGCATGTACTTGACGGTCCGAGAC
TTCCTTCTTGGTGAACGGCCGCCTTCGGGCGGTCCGGAACCAGGACTATTACTTTGAAAA
ATTAGAGTAGTTCAAAGCAGGACCATAGGCCCGAATATATTAGCATGGAATAACAGAATA
GGACGTGCGGTTCTATTTTGTTGGTTTCTTAGAACTGCCGTAATGATTAAAAGGACAGCC
GGGGGCATTAGGTATTTGCACGCTAGAGGTGAAATTCTTGGATTGTGCAAAGACTTCCTA
CTGCGAAAGCATTTGCCAAGAATGTTTTTCATTAATCTAAGAACGAAGGTTAGGTAT
>G1BHP2T03DAEOU|2927|1
CTGCGGTAATTCCAGCTCCAATAGCGTATATTAAAGTTGTTGCCGTTAAAAAGCTCGTAG
TTGAACCTTGGCCCTGGCTGATCTGTCCTCCTAATCGAGCGCACGGATTCGGTCGGGGCT
TTCCTTCTGGGGAGCCCCATGCCCTTCACTGGGTGTGGCGGGGAACCAGGACTTTTACCT
TGAAAAATTAAGAGTGTTCAAAGCAGGCCTTTGCTCGAATACATTAGCATGGAATAATAG
AATAGGACATCGGTTCTATTTTGTTGGTTTCTAGAGCTGAGGTAATGATTAATAGGGATA
GTTGGGGGCATTCGTATTTAACTGTCAGAGGTGAAATTCTTGGATTTGTTAAAGACGGAC
TACTGCGAAAGCATTTGTCCAAGGATGTTTTTCATTGATCAAGAACGAAAGTTAGGGGAT
CGAAGACGATTAGATACCGT
>G1BHP2T03DAK4X|2917|1
CCGCGGTAATTCCAGCTCCAATAGCGTATATTAAAGTTGTTGCCGTTAAAAAGCTCGTAG
TTGAACCTTGGCCCTGGCTGATCTGTCCTCCTAATCGAGCGCACGGATTCGGTCGGGGCT
TTCCTTCTGGGGAGCCCCATGCCCTTCACTGGGTGTGGCGGGGAACCAGGACTTTTACCT
TGAAAAATTAGAGTGTTCAAAGCAGGCCTTTGCTCGAATACATTAGCATGGAATAATAGA
ATAGGACATCGGTTCTATTTTGTTGGTTTCTAGGACCGCTGTAATGATTAATAGGGACAG
TCGGGGGGCGTCAGTATTCGAATTGTCAGAGGTGAAATTCTTGGATTTATTGAAGACTAA
CTACTACGAAAGCATTCGCCAAAGGATGTTTTTCATTAAATCAGTTGAACGAAAGTTAGG
GGATCGAAGACGATCAGATACCAT
>G2YL89K02CHIT8|2916|1
CCGCGGTAATTCCAGCTCCAATAGCGTATATTCAAGTTGTTGCAGTTAAAAGCTCGTAGT
TGAATTTTGGCGCTGGTCGTGTGGTTTGGACTCACGTTCAACACTGCAGGACTGGGGCTT
TCCTTCTAGGGAACTAGTGTGCCATTTATTTGGTGGGCTAGGGATCTAGGACTGTTACTT
TGAAAAATTAAGAGTGTTTAAAACAGGCTTATGCTTGAATACATTAGCATGGAATAACGG
AATAGGACTTTGTCTTATTTTGTTTGGTTTAGGAGACAAAGTAATGATTAATAGGGACGG
TTAGGGGCGATTAGTATTCAACAGTCAGAGGTGAAATTCTTGGATTTGTTTGTAAGACTA
ACTTCTGCGAAAGCATTTGCCAGGCACGCTTTTCATTAAATCAGGAACGAAAGTTAGGGG
ATCGAAGACGATCAGATACCAT
>HZI94JM04EHLUT|2915|1
CTGCGGTAATTCCAGCTCCAATAGCGTATATTCAAGTTGTTGCAGTTAAAGCTCGTAGTT
GAATTTTGGCGCTGGTTGTGTGGTTTGGACTCACGTTCAACACTGCAGGACTGGGGCTTT
CCTTCTAGGGAACTAGTGTGCCATTAATTTGGTGGGCTAGGGATCTAGGACTGTTACTTT
GAAAATTAGAGTGTTTAAAACAGGCTTATGCTTGAATACATTAGCATGGAATAACGGAAT
AGGACTTTGTCTTATTTTGTTGGTTTAGGAGACAAAGTAATGATTAATAGGGACGGTTGG
GGGCGATTAGTATTCAACAGTCAGAGGTGAAATTCTTGGATTTGTTAAAGACGGACTACT
GCGAAAGCATTTGCCAAGGATGTTTTCATTGATCAAGAACGAAAGTTAGGGGA
>G7FSNLG04EGWOV|2914|1
CTGCGGTAATTCCAGCTCCAATAGCGTATATTAAAGTTGTTGCAGTTAAAAGCTCGTAGT
TGAACCTTGGGCCTGGCTGGCCGGTCCGCCTCACCGCGTGTACTGGTCCGGCCGGGCCTT
TCCTTCTGGGGAGCCGCATGCCCTTCACTGGGCGTGTCGGGGAACCAGGACTTTTACTTT
GAAAAATTAGAGTGTTCAAAGCAGGCCTTTGCTCGAATACATTAGCATGGAATAATAGAA
TAGGACGTGCGGTTCTATTTGTTGGTTTCTAGGACCGCCGTAATGATTAATAGGGATAGT
CGGGGGCATTCGTATTTAACTGTCAGAGGTGAAATTCTCAGATTTGTTAAAGACTAACTT
ATGCGAAAGCATTTGCCAAGGATGTTTTCATTAATCAAGAACGAAAGTTAGGGGATCAAA
GATGATCAGATACCGT
>G7FSNLG04EJHUB|2913|1
CCGCGGTAATTCCAGCTCCAATAGCGTATATTAAAGTTGTTGCAGTTAAAAGCTCGTAGT
TGAACCTTGGGCCTGGCTGGCCGGTCCGCCTCACCGCGTGTACTGGTCCGGCCGGGCCTT
TCCTTCTGGGGAGCCGCATGCCCTTCACTGGGCGTGTCGGGGAACCAGGACTTTTACTTT
GAAAAATTAGAGTGTTCAAAGCAGGCCTTTGCTCGAATACATTAGCATGGAATAATAGAA
TAGGACGTGCGGTTCTATTTGTGGTTTCTAGGACCGCCGTAATGATTAATAGGGATAGTT
GGGGGTATTCGGTATTCAATTGTCAGAGGTGAAATTCTTGGATTTATGGAAGACGAACTA
CTGCGAAAGCATTTACCAAGGATGTTTTACATTAATCAAGAACGAAAGTTAGGGATCGAA
GATG
>H7ATYXN07H8KZK|2912|1
CTGCGGTAATTCCAGCTCCAATAGCGTATATTAAAGTTGTTGCAGTTAAAAAGCTCGTAG
TTGAATTTTGGCGTTGGCTGGGTGGTCTTTGCGAACGCATAGCACTTTTCCGGCTGACGC
TTTCCTTCTGGCGAATAATTGTGCTATTTATTTAGTGCGATTGGGAACCAGGACTTTTAC
TTTGAAAAAATTAGAGTGTTTAAAGCAGGCTTACGCTTGAATACATTAGCATGGAATAAT
AAAATAGGACTTTGGTTTTATTTTGTTGGTTTTCGTAAACCAAAGTAATGATTAATAGGG
ATAGTTGGGGGCATTAGTATTGAGCCGTCGAGAGGTGAAATTCTTGGATTGGCTCAAGAC
TAACTTCTGCGAAAGCATTTGCCAAAGGATGTTTTTCATTAAATCAAGTAACGAAAGTTA
GGGGATCGAAGACGA
>G7FSNLG04EJR37|2911|1
CTGCGGTAATTCCAGCTCCAATAGCGTATATTAAAGTTGTTGCAGTTAAAAGCTCGTAGT
TGAACCTTGGGCCTGGCTGGCCGGTCCGCCTCACCGCGTGTACTGGTCCGGCCGGGCCTT
TCCTCTGGGGAGCCGCATGCCCTTCACTGGGCGTGTCGGGGAACCAGGACTTTTACTTGA
AAAATTAGAGTGTTTCAAGCAGGCACACGCCTTGAATACATTAGCATGGAATAATAAGAT
AGGACCTCGGTTCTATTTTGTTGGTTTCTAGAGCTGAGGTAATGATTAATAGGGATAGTT
GGGGGCATTCGTATTTAACTGTCAGAGGTGAAATTCTTGGATTTGTTAAAGACGGACTAC
TGCGAAAGCATTTGCCAAGGATGTTTTCATTGATCAAGAACGAAAGTTAGGGGATCGAAG
ACGATTAGATACCA
>G1BHP2T03DKJTJ|2976|1
CCGCGGTAATTCCAGCTCCAATAGCGTATATTAAAGTTGTTGCCGTTAAAAGCTCGTAGT
TGAACCTTGGCCCTGGCTGATCTGTCCTCCTAATCGAGCGCACGGATTCGGTCGGGGCTT
TCCTTCTGGGGAGCCCCATGCCCTTCACTGGGTGTGGCGGGGAACCGAGGACTTTTACCT
TTGAAGAAATTAAGAGTGTTCAAAGACAGGCCTTTGTCTCGAATACATTAGCATGGAATA
ATAGAATAGGACATCGGTTCTATTTTGTTGGTTTCTAGGACCGCTGTAATGATTAATAGG
GACAGTCGGGGGCGGTCAGTATTCAATTGTCAGAGGTGAAATTCTTGGATTTATTGAAGA
CTAACTACTGCGAAAGCATTCGCCAAGGATGTTTTTCATTAATCAGTGAACGAAAGTTAG
GGGA
>H7ATYXN07IA55R|2928|1
CCGCGGTAATTCCAGCTCCAATAGCGTATATTAAAGTTGTTGCAGTTAAAAAAGCTCGTA
GTTGAATTTTGGCGTTGGCTGGGTGGTCTTTGCGAACGCATAGCACTTTTCCGGCTGACG
CTTTCCTTCTGGCGAATAATTGTGCTATTTATTTAGTGCGATTGGGGAACCAGGACTTTT
ACTTTGAAAAAAATTAGAGTGTTTAAAAGCAGGCTTACGCTTGAATACATTAGCATGGAA
TAATAAAATAGGACTTTGGTTTTATTTTGTTGGTTTTCGAAACCAAAGTAATGATTAATA
GGGATAGTTGGGGGCATTAGTATTGAGCCGTCAGAGGTGAAATTCTTGGATTGGCTCAAA
GACTAACTTCTGCGAAAGCATTTGCCAAGGATGTTTTCATTAATCAAGAACGAAAGTTAG
GGGATCGAAGATGATCAGATACCGT
>GNV8VFP05FN4GH|2929|1
CCGCGGTAATTCCAGCTCCAATAGCGTATATTAAAGTTGTTGCAGTTAAAAGCTCGTAGT
CGAATTTCGGATTTGGCCTACTGGTCCACCTTATGGTCGGTACTGGTTAGGTCGGATCTT
ACCTTCTGGGGAACGTTTGTGCTCTTTATTGAGTGTGATCGGGAACCAGAACATTTACTT
TGAAAAATTAAGAGTGTTTAAGGCAGGCTTATGCTTGAATACATTAGCATGGAATAATGA
AATAGGACTTTGGTTCTATTTTGTTGGTTTCTAGGACCAAAGTAATGATCAATAGGAACA
GTTGGGGCGATTAGTATTGAACGTTAGAGGTGAAATTCTTGGATCGTTTCAAGACTTTAC
TACTGCGAAAGCATTTGCCAAGGATGTTTTCTACTGATCAAGAACGAAAGTTA
>G1BHP2T03DB2AO|2930|1
CTGCGGTAATTCCAGCTCCAATAGCGTATATTAAAGTTGTTGCGGTTAAAAAGCTCGTAG
TTGGATTTCTGCCGAGGACGACCGGTCCGCCCTCTGGGTGAGCATCTGGCTCGACCTGGG
CATCTTCTTGGAGAACGTGGCTGCACTTGATTGTGTGGTGCGGTATCCAGGACTTTTACT
TTGAGGAAATTTGAGTGTTTCAAGCAGGCCTACGCCCGAATACATTAGCATGGAATAATA
GAATAGGACGCGCGTTCCCATTTTGTTGGTTTCTGAGATCGCCGTAATGATTAATAGGGA
TAGTTGGGGGCATTTGTATTCCGTCGTCAGGGGTGAAATTCTTGGATTGCCGGAAGACAA
ACTATTGCGAAAGCATTTGCCAAGGATGTTTTCATTGATCAAGACGAAGGAAGGGGGATC
GAAGATGATCAGATACCGT
>G1BHP2T03DB2EQ|2931|1
CCGCGGTAATTCCAGCTCCAATAGCGTATATTAAAGTTGTTGCCGTTAAAAAGCTCGTAG
TTGAACCTTGGCCCTGGCTGATCTGTCCTCCTAATCGAGCGCACGGATTCGGTCGGGGCT
TTCCTTCTGGGGAGGCCCCACTGCCCTTCACTGGGTGGTGGCGGGGAACCGAGGACTTTT
ACCTTTGAAAAATTAAGAGTGTTCAAAGCAGGCCTTTGCTCGAATACATTAGCATGGAAT
AATAGAATAGGACATCGGTTCTATTTTGTTGGTTTCTAGGACCGCTGTAATGATTAATTA
GGGACAGTCGGGGGCGGTCAGTATTCAATTGTCAGAGGTGAAATTACTTGGATTTATTGA
AGACTAACTACTGCGAAAGCATTCGCCAAGGATGTTTTTC
>G7FSNLG04EGLSN|2932|1
CCGCGGTAATTCCAGCTCCAATAGCGTATATTCAAGTTGTTGCAGTTAAAAAGCTCGTAG
TTGAATTTTGGCGCTGGTTGTGTGGTTTGGACTCGCGTTCAATACTGCAGGACTGGCGCT
TTCCTTCTAGGGAACTAGCGTTCCATTAATTTGGTGGGCTAGGGATCTAGGACTGTTACT
TTGAAAAAATTAGAGTGTTTAAAACAGGCTTATGCTTGAATACATTAGCATGGAATAACG
GAATAGGACTTTGTCTTATTTTGTTGGTTTAGGAGACAAAGTAATGATTAATAGGGACGG
TTAAGGGGCATTAGTAGTTCCACAGTCAGAGGTGAAATTCTTGGATTTGTGGAAAGACTA
AACTTCTGTCGAAAAGCAATTTGCCAGGACACGCTTTTCATTAAATCAGGAACGAAAGTT
AGGGGATCGAAGATGATC
>G1BHP2T03DB4L1|2933|1
CCGCGGTAATTCCAGCTCCAATAGCGTATATTAAAGTTGTTGCAGTTAAAAAGACTCGTA
GTTGAACCTTGAGCCTGGCTGGCCGGTCCGCCTCACCGCGTGCACTGGTCCGGCCGGGTT
TTTCCTCTGGGGAGCCGCATGCCCTTCACTGGGTGTGTCGGGGAACCAGGACTTTTACTT
TGAAAAAATTAGAGTGTTCAAAGCAGGCCTATGCTCGAATACATTAGCATGGAATAATAG
AATAGGACGTGTGGTTCATTTTGTTGGTTTCTAGGACCGCCGTAATGATTAATAGGGATA
GTCGGGGGCATCAGTATTCAATTGGTCAGAGGTGAAATTCTTGGATTTATTGAAGACTAA
CTACTGCGAAAGCATTTTGCCAAGGATGTTTTTCATTAATCAGTGAACGAAAGTTAGGGG
ATCGAAGACGATCAGATACCAT
>HZI94JM04EH5SU|2934|1
CTGCGGTAATTCCAGCTCCAATAGCGTATATTCAAGTTGTTGCAGTTAAAAGCTCGTAGT
TGAATTTTGGCGCTGGTTGTGTGGTTTGGACTCACGTTCAACACTGCAGGACTGGGGCTT
TCCTTCTAGGGAACTAGTGTGCCATTAATTTGGTGGGCTAGGGATCTAGGACTGTTACTT
TGAAAAATTAGAGTGTTTAAAACAGGCTTATGCTTGAATACATTAGCATGGAATAACGGA
ATAGGACTTTGTCTTATTTTGTTGGTTTAGGAGACAAAGTAATGATTAATAGGGACGGTT
GGGGGCGATTCGTATTTAACTGTCAGAGGTGAAATTACTTGGATTTGTTAAAGAACGGAC
TACTGCGAAAGACATTTGCCAAGGATGTTTTCTATTGATCAAGAACGAAAGTTAAGGGG
>GNV8VFP05FN4HM|2935|1
CTGCGGTAATTCCAGCTCCAATAGCGTATATTAAAGTTGTTGCAGTTAAAAGCTCGTAGT
TGAACCTTGAGCCTGGCTGGCCGGTCCGCCTCACCGCGTGCACTGGTCCGGCCGGGTTTT
TCTCTGGGAGCCGCATGCCCTTCACTGGGTGTGTCGGGGAACCGAGGACTTTTACTTTGA
AAAATTAAGTAGTGTTCAAAGCAGGCCTATGCTCGAATACATTAGCATGGAATAATAGAA
TAGGACGTGTGGTTCTATTTTGTTTGGTTTCTAGGTACCGCCGTAATGATTAATAGGGAT
AGTCGGGGGCGATCGAGTATTCAATTGTTCAGAGGTGAAATTCTTTGGATTTATTGAAGA
CTAACTACTGCGAAAGCATTTGCCAAGGATGTTTTCATTAATCAGTGAACGAAAG
>G1BHP2T03DBB6J|2936|1
CCGCGGTAATTCCAGCTCCAATAGCGTATATTCAAGTTGTTGCAGTTAAAAAGCTCGTAG
TTGAATTTTGGCGCTGGTTGTGTGGTTTGGACTCGCGTTCAATACTGCAGGACTGGCGCT
TTCCTTCTAGGGAACTAGCGTGCCATTAATTTGGTGGGCTAGGGATCTAGGACTGTTACT
TTGAAAAATTAGAGTGTTTAAAACAGGCTTATGCTTGAATACATTAGCATGGAATAACGG
AATAGGACTTTGTCTTATTTTGTTGGTTTAGGAGACAAAGTAATGATTAATAGGGACGGT
TAGGGGCATTAGTATTCCACAGTCAGAGGTGAAATTCTTGGATTTTTGGAAGACAAACTA
CTGCGAAAGCATTTACCAAGGATGTTTTTCATTAATCAAGAACGAAGTTAGGGATCGAAG
ATGATTAGATACCAT
>G1BHP2T03DBCAI|2937|1
CCGCGGTAATTCCAGCTCCAATAGCGTATATTAAAGTTGTTGCCGTTTTAAAAGCTCGTA
GTTGAACCTTGGCCCTGGCTGATCTGTCCTCCTAATCGAGCGCACGGATTCGGTCGGGGC
TTTCCTTCTGGGGAGCCCCATGCCCTTCACTGGGTGTGGCGGGGAACCAGGACTTTTACC
TTGAAAAAATTAGAGTGTTCAAAGCAGGCCTTTAGCTCGAATACATTAGCATGGAATAAT
GAATAGGACATCGGTTCATTTTGTTGGTTTCTAGGACCGCTGTAATGATTAATAGGGACA
GTCGGGGGCGTCAGTATTCAATTGTCAGAGGTGAAATTCTTGGATTTATTGAAGACTAAC
TACTGCGAAAGCATTCGCCAAGGATGTTTTCATTAATCAGTGAACGAAAGTTAGGGGATC
GAAGACGATTAGATACCGT
>G2YL89K02CD0WT|2938|1
CTGCGGTAATTCCAGCTCCAATAGCGTATATTCAAGTTGTTGCAGTTAAAAGCTCGTAGT
TGAATTTTGGCGCTGGTTGTGTGGTTTGGACTCGCGTTCAATACTGCAGGACTGGCGCTT
TCCTTCTAGGGAACTAGCGTGCCATTAATTTGGTGGGCTAGGGATCTAGGACTGTTACTT
TGAAAAATTAGAGTGTTTAAAACAGGCTTATGCTTGAATACATTAGCATGGAATAACGGA
ATAGGACTTTGTCTTATTTTGTTGGTTTAGGAGACAAAGTAATGATTAATAGGGACGGTT
AGGGGCATTAGTATTCCACAGTCGAGAGGTGAAATTACTTGGATTTGTGGAAGACTAACT
TCTGTCGAAAGCATTTGCCAGGCACGCTTTTCATTAAATCAGGTAACGAAAGTTAGGGGA
TCGAAGAT
>HZI94JM04EI6A8|2939|1
CTGCGGTAATTCCAGCTCCAATAGCGTATATTCAAGTTGTTGCAGTTAAAAGCTCGTAGT
TGAATTTTGGTCGCTGGTTGTGTGGTTTGGTACTCACGTTCAACACTGCAGGACTGGGGC
GTTTCCTTCTAGGGAACTAGTGTGCCATTAATTTGGTGGGCTAGGGATCTAGGACTGTTA
CTTTGAAAAATTAAGAATGTTTAAAACAGGCTTATGCTTGAATACATTAGCATGGAATAA
CGGAATAGGACTTTGTCTTATTTTGTTGGTTTAGGAGACAAAGTAATGATTAATAGGGAC
GGTTGGGGGCGATTAGTATTCAACAGTCAGAGGTGAAATTCTTGGATTTGTTGAAGACTA
ACTTCTGCGAAAGCATTTGTCATGCACGCTTTCATTAATCAGGAACGAAAGTTAGGGGGA
GTCGAAGATGATC
>GNV8VFP05FM66O|2940|1
CTGCGGTAATTCCAGCTCCAATAGCGTATATTAAAGTTGTTGCAGTTAAAGCTCGTAGTT
GAACCTTGAGCCTGGCTGGCCGGTCCGCCTCACCGCGTGCACTGGTCCGGCCGGGTTTTC
TTCTGGGGAGCCGCATGCCCTTCACTGGGTGTGTCGGGGAACCGAGGACTTTTACTTTGA
AAAATTAAGAGTGTTCAAAGCAGGCCTATGCTCGAATACATTAGCATGGAATAATAGAAT
AGGACGTGTGGTTCTATTTTGTTGGTTTCTAGGACCGCCGTAATGATTAATAGGGATAGT
CGGGGGCGATCAGTATTCAATTGTCAGAGGTGAAATTCTTGGATTTATTGAAGACTACTA
CTGCGAAAGACATTTGCCAAGGAATGTTTTCATTAATCAGTGAACGAAAGTTAGGGATCG
AAGATGATCAGATACCA
>G2YL89K02CHEKS|2941|1
CCGCGGTAATTCCAGCTCCAATAGCGTATATTCAAGTTGTTGCAGTTAAAAGCTCGTAGT
TGAATTTTGGCGCTGGTTGTGTGGTTTGGACTCGCGTTCAATACTGCAGGACTGGCGCTT
TCCTTCTAGGGAACTAGCGTTCCATTAATTTGGTGGGCTAGGGATCTAGGACTGTTACTT
TGAAAAATTAGAGTGTTAAAACAGGCTTATGCTTGAATACATTAGCATGGAATAACGGAA
TAGGACTTTGTCTTATTTTGTTGGTTTAGGAGACAAAGTAATGATTAATAGGGGACGGTT
AGGGGCATTAGTATTCCACAGTCAGAGGTGAAATTCTTGGATTTGTGGAAGACTAACTTC
TGCGAAAGCATTTGCCAGGCACGCTTTTCATTAATCAGGAACGAAAGTTAGGGATCGAAG
ATGATTAGATACCAT
>HZI94JM04EI9D2|2942|1
CTGCGGTAATTCCAGCTCCAATAGCGTATATTCAAGTTGTTGACAGTTAAAAGCTCGTAG
TTGAATTTTGGCGCTGGTTGTGTGGTTTGGACTCACGTTCAACACTGCAGGGACTGGGGC
TTTCCTTCTAGGGAACTAGTGTGCCATTAATTTGGTGGGGCTAGGGATCTAGGACTGTTA
ACTTTGAAAAAATTAGAGTGTTTAAAACAGGCTTATGCTTGAATACATTAGCATGGAATA
ACGGAATAGGACTTTGTCTTATTTTGTGGTTTAGGAGTACAAAGTAATGATTAATAGGGG
ACGTTGGGGGCATTAGTATTCAACAGTCAGAGGTGAAATTCTTGGATTTGTTGAAAGACT
AACTTCTAGCGAAAAGCAATTTGTCATGCTACGCTTTTCATTAATCAAGGAACGAAAGTT
AGGGGGATCGAAGACGATCAGATACCAT
>G2YL89K02CB8U0|3017|1
CTGCGGTAATTCCAGCTCCAATAGCGTATATTCAAGTTGTTGCAGTTAAAAGCTCGTAGT
TGAATTTTGGCGCTGGTTGTGTGGTTTGGACTCGCGTTCAATACTGCAGGACTGGCGCTT
TCCTTCTAGGGAACTAGCGTGCCATTAATTTGGTGGGCTAGGGATCTAGGACTTTGTTAC
TTTGAAAAATTAGAGTGTTTAAAACAGGCTTATGCTTGAATACATTAGCATGGAATAACG
GAATAGGACTTGTCTTATTTTGTTGGTTTAGGAGACAAAGTAATGATTAATAGGGACGGT
TAGGGGCATTAGTATTCCACAGTCAGAGGTGAAATTCTTGGATTTGTGGAAGACTAACTT
CTGCGAAAGCATTTGCCAGGCACGCTTTTCATTAATCAGGAACGAAAGTTAGGGGATCGA
AGAT
>G2YL89K02CB6OR|3025|1
CTGCGGTAATTCCAGCTCCAATAGCGTATATTCAAGTTGTTGCAGTTAAAAGCTCGTAGT
TGAATTTTGGCGCTGGTTGTGTGGTTTGGACTCGCGTTCAATAATGCAGGACTGGCGCTT
TCCTTCTAGGGAACTAGCGTGCCATTAATTTGGTGGGCTAGGGATCTAGGACTGTTACTT
TGAAAAATTAGAGTGTTTAAAACAAGGCTTATGCTTGAATACATTAGCATGGAATAACGG
AATAGGACTTTGTCTTATTTTGTTGGTTTAGGAGACAAAGTAATGATTAATAGGACGGTT
AGGGGCGATTAGTATTCCACAGTCAGAGGTGAAATTAATTGGATTTGTGGAAGACTAACT
TCTGCGAAAGCATTTGTCCAGGCACGCTTTCATTAATCAGAACGAAAGTT
>H7ATYXN07IF7TS|3024|1
CTGCGGTAATTCCAGCTCCAATAGCGTATATTAAAGTTGTTGCAGTTAAAAAGCTCGTAG
TTGAATTTTGGCGTTGGCTGGGTGGTCTTTGCGAACGCATAGCACTTTTCCGGCTGACGC
TTTCCTTCTGGCGAATAATTGTGCTATTTATTTAGTGCGATTGGGAACCAGGACTTTTAC
TTTGAAAAAATTAGAGTGTTTAAAGCAGGCTTACGCTTGAATACATTAGCATGGAATAAT
AAAATAGGACTTTGGTTTTATTTTGTTGGTTTTCGTAAACCAAAGTAATGATTAATAGGG
ATAGTTGGGGGCGATTAGTATTCAGTAGTCAGAGGTGAAATTCTTGGATTTACTGAAGAC
TAACTAGTGCGAAAGCATTTGCCAAGGATGTTTTCATTAATCAAGAACGAAAGTTAGGGG
ATCGAAGATGATCAGATACCAT
>G2YL89K02CB7XF|3023|1
CTGCGGTAATTCCAGCTCCAATAGCGTATATTAAAGTTGTTGCAGTTAAAAGCTCGTAGT
TGAACCTTGGGCCTGGCTGGCCGGTCCGCCTCACCGCGTGTACTGGTCCGGCCGGGCCTT
TCCTTCTGGGGGAGCCGCATGCCCTTCACTGGGCGTGTCGGGGAACCAGGACTTTTACTT
TGAAAATTAGAGTGTTCAAAGCAGGCCTTTGCTCGAATACATTAGCATGGAATAATAGAA
TAGGACGTGCGGTTCTATTTGTTGGTTCTAGGACCGCCGTAATGATTAATAGGGATAGTC
GGGGGCATCAGTATTCAATTGTCAGAGGTGAAATTCTTGGATTTATTGAAGACTAACTAC
TGCGAAAGCATTTGCCAAAGGATGTTTTCATTAATCAGTGAACGAATTAGGGGATCGAAG
ATGATCAGATACCAT
>GNV8VFP05FT175|3022|1
CTGCGGTAATTCCAGCTCCAATAGCGTATATTAAAGTTGTTGCAGTTAAAAAGCTCGTAG
TTGAACCTTGGGTCTGGCTGGCCGGTCCGCCTCACCGCGAGTACTGGTCCGGCTGGACCT
TTCCTTCTGGGGAACCTCATGGCCTTCACTGGCTGTGGGGGGAACCAGGACTTTTACTGT
GAAAAAATTAGAGTGTTCAAAGCAGGCCTTTGCTCGAATACATTAGCATGGAATAATAGA
ATAGGACGTGCGGTTCTATTTTGTTGGTTTCTAGGACCGCCGTAATGATTAATAGGGATA
GTCGGGGGCGTCAGTATTCCGCTGTCAGAGGTGAAATTCTTGGATTTTGCGGAAGACTAA
ACTACTGCGAAAGCATTCGCCAAGGATGTTTTCATTAATCAGGGAACGAAAGTTAGGGAT
CGAAGATGATCAGATACCGT
>GNV8VFP05FT0X0|3021|1
CTGCGGTAATTCCAGCTCCAATAGCGTATATTCAAGTTGTTGCAGTTAAAAAAGCTCGTA
GTTGAATTTTTGGCGCTGGTTGTGTGGTTTGGACTCACGTTCAACACTGCAGGACTGGGG
CTTTCCTTCTAGGGAACTAGTGTGCCATTAATTTGGTTGGCTAGGGATCTAGGACTGTTA
CTTTGAAAAAATTAGAGTGTTTAAAACAGGCTTATGCTTGAATACATTAGCATGGAATAA
CGGAATAGGACTTTGTCTTATTTTGTTGGTTTAGGAGACAAAGTAATGATTAATAGGGAC
GGTTGGGGGCATTAGTATTCAACAGTCAGAGGTGAAATTCTTGGATTTGTTGAAGACTAA
CTTCTGCGAAAGCATTTGTTCATGCACGCTTTCATTAATCAGGAACGAAAGTTAAGGGAG
TCGTAAGACGATCAGATACCAT
>G1BHP2T03DMFH8|3020|1
CCGCGGTAATTCCAGCTCCAATAGCGTATATTAAAGTTGTTGCCGTTAAAAAGCTCGTAG
TTGAACCTTGGCCCTGGCTGATCTGTCCTCCTAATCGAGCGCACGGATTCGGTCGGGGCT
TTCCTTCTGGGGAGCCCCATGCCCTTCACTGGGTGTGGCGGGGAACCAGGACTTTTACCT
TGAAAAAATTAGAGTGTTCAAAGCAGGCCTTTGCTCGAATACATTAGCATGGAATAATAG
AATAGGACATCGGTTCTATTTTGTTGGTTTCTAGGACCGCTGTAATGATTAATAGGGACA
GTCGGGGGCATTAGTATTTAATTGTCAGAGGTGAAATTCTTGGATTTATTAAAGACTAAC
TTATGCGAAAGCATTTGCCAAGGATGTTTTTCATTAATCAAGAACGAAAGTTAGGGGATC
AAAGATGATCAGATACCAT
>G1BHP2T03DMFGQ|3019|1
CCGCGGTAATTCCAGCTCCAATAGCGTATATTAAAGTTGTTGCCGTTAAAAAAGCTCGTA
GTTGAACCTTGGCCCTGGCTGATCTGTCCTCCTAATCGAGCGCACGGATTCGGTCGGGGC
TTTCCTTCTGGGGAGCCCCATGCCCTTTCACTGGGTGTGGCGGGGAACCAGGACTTTTAC
CTTGAAAAAATTAGAGTGTTCAAAGCAGGCCTTTGCTCGAATACATTAGCATGGAATAAT
AACATAGGACTTCGGTTTTATTTTGTTGGTTTTTAAGGCTGAAGTAATGATTAATAGGGA
CAATTGGGGGCACTCGTACAAACTCGTCAGAGGTGGAATTCTTGGATTGAGTTTTGACGA
ACTACTGCGAAAGCATTTGCCAAGGATGTTTTCATTAATCAAGAACGAAAGTTAGGGGAT
CGAAGACGATCAGATACCGT
>G1BHP2T03DMCPV|3018|1
CTGCGGTAATTCCAGCTCCAATAGCGTATATTAAAGTTGTTGACCGTTAAAAAAGCTCGT
AGTTGAACCTTGGCCCTGGCTGATCTGTCCTCCTAATCGAGCGCACGGATTCGGTCGGGG
CTTTCCTTCTGGGGAGCCCCATGCCCTTCACTGGGTGTGGCGGGAAACCAGGACTTTTAC
CTTGAAAAAATTAGAGTGTTCAAAGCAGGCCTTTGCTCGAATACATTAGCATGGAATAAT
AGAATAGGACATCGGTTCTATTTTGTTGGTTTCTAGGACCGCTGTAATGATTAATAGGGA
CAGTCGGGGGCGTCAGTATTCAATTGTCAGAGGTGAAATTCTTGGATTTATTGAAGACTA
ACTACTGCGAAAGCATTCGCCAAAGGATGTTTTCATTAATCAGTTGAACGAAGTTAGGGG
ATCGAAGACGATCAGATACCAT
>G1BHP2T03DMRGO|3026|1
CTGCGGTAATTCCAGCTCCAATAGCGTATATTAAAGTTGTTGCCGTTAAAAAGCTCGTAG
TTGAACCTTGGCCCTGGCTGATCTGTCCTCCTAATCGAGCGCACGGATTCGGTCGGGGCT
TTCCTTCTGGGGAGCCCCACTGCCCTTCACTGGGTGTGGCGGGGAACCGAGGACTTTTAC
CTTGAAAAATTAAGAGTGTTCAAAGCAGGCCTTTGTCTCGAATACATTAGCATGGAATAA
TAGAATAGGACATCGGTTCTATTTTGTTGGTTTCTTAGGACCGCTGTAATGATTAATAGG
GACAGTCGGGGGCGGTCAGTATTCAATTGTCAGAGGTGAAATTCTTGGATTTATTGAAGA
CTAACTACTGCGAAAGCATTCGCCAAGGATGTTTTCATTAATCAGTGAACGAAAGTTAGG
GGAGTCGAAGACGAT
>G1BHP2T03DMB6T|3016|1
CCGCGGTAATTCCAGCTCCAATAGCGTATATTAAAGTTGTTGCCGTTAAAAAGACTCGTA
GTTGAACCTTGGCCCTGGCTGATCTGTCCTCCTAATCGAGCGCACGGATTCGGTCGGGGC
TTTCCTTCTGGGGAGCCCCATAGCCCTTCACTGGGTGTGGCGGGGAACCAGGACTTTTAC
CTTGAAAAATTAGAGTGTTCAAAGCAGGCCTTTGCTCGAATACATTTAGCATGGAATAAT
AGAATAGGACGATCGGTTCGTATTTTGTTGGTTTCTTAGGACCGCTGTAATGATTAATAG
GGACAGTCGGGGGCGTCAGTATTCAATTGTCAGAGGTGAAATTCTTTGGATTTTATTGAA
GACTAAACTACTGCGAAAGCATTCGCCAAGGATGTTTTCATTAATCAGTGAACGAAAGTT
AGGGGATCGAAGACGACAGATACCAT
>G1BHP2T03DMTWS|3015|1
CTGCGGTAATTCCAGCTCCAATAGCGTATATTAAAGTTGTTGCAGTTAAAAAGCTCGTAG
TTGAAGTTTGGTCTCGGACGCTGGGTCTGCTTAATTGCATGTACTTGACGGTCCGAGACT
TCCTTCTTGGTGAACGGCCGCCTTCGGGCGGTCCGGAACCAGGACTATTACTTTGAAAAA
TTAAGAGTGTTCAAAGCAGGCCATAGGCCCGAATATATTAGCATGGAATAACAGAATAGG
ACGTGCGGTTCTATTTTGTTGGTTTCTAGAACTGCCGTAATGATTAAAAGGGAACAGCCG
GGGGCGATTAGTATTTGCACGCTAGAGGTGAAATTCTTGGATTGTGCAAAGACTTCCTAC
TGCGAAAGCATTTGCCAAGAAATGTTTTTCATTAAATCAAGAACGAAGGTTAGGGTATCG
AAAACGAATCAGATACCAT
>G1BHP2T03DK6K8|3014|1
CCGCGGTAATTCCAGCTCCAATAGCGTATATTAAAGTTGTTGCCGTTAAAAAGACTCGTA
GTTGAACCTTGGCCCTGGCTGATCTGTCCTCCTAATCGAGCGCACGGATTCGGTCGGGGC
TTTCCTTCTGGGGAGCCCCATGCCCTTCACTGGGTGTGGCGGGGAACCAGGACTTTTACC
TTGGAAAAAAATTTAGAGTAGTTCAAAGCAGGCCTTTGCTCGAATACATTAGCATGGAAT
AATAGAATAGGACATCGGTTCTATTTTGTGGTTTTCTAGGACCGCTGTAATGATTAATAG
GGACGAGTCGGGGGCGGTCAGTATTCAATTGTCAGAGGTGAAATTCTTGGATTTATTGAA
GACTAACTACTGCGAAAGCATTCGCCAAGGATGTTTTTCATTAATCAAGTGAACGAAAGT
TAGGGGATCGAAGATGATTAGATACCAT
>GNV8VFP05FRHFW|3013|1
CTGCGGTAATTCCAGCTCCAATAGCGTATATTAAAGTTGTTGCAGTTAAAAAGCTCGTAG
TTGAACCTTGAGCCTGGCTGGCCGGTCCGCCTCACCGCGTGCACTGGTCCGGCCGGGTTT
TTCCTTCTGGGGAGCCGCATGCCCTTCACTGGGTGTGTCGGGGAACCAGGACTTTTACTT
TGAAAAAATTAGAGTGTTTCAAGCAGGCATACGCCTTGAATACATTAGCATGGAATAATA
AGATAGGACCTCGGTTCTATTTTGTTGGTTTCTAGAGCTGAGGTAATGATTAATAGGGAT
AGTTGGGGGCATTCGTATTTAACTGTCAGAGGGTGAAATTCTTGGATTTTGTTAAAGACG
GACTACTGCGAAAGCATTTGCCAAGGATGTTTTCATTGATCAAGAACGAAAGTTAGGGAT
CGAAGACGATCAGATACCAT
>G1BHP2T03DK0B4|3012|1
CCGCGGTAATTCCAGCTCCAATAGCGTATATTAAAGTTGTTGCCGTTAAAAAAGCTCGTA
GTTGAACCTTGGCCCTGGCTGATCTGTCCTCCTAATCGAGCGCACGGATTCGGTCGGGGC
TTTCCTTCTGGGGAGCCCCATGCCCTTCACTGGGTGTGGCGGGGAACCAGGACTTTTACC
TTGAAAAAATTAGAGTGTTCAAAGCAGGCCTTTGCTCGAATACATTAGCATGGAATAATA
GAATAGGACATCGGTTCTATTTTGTTGGTTTCTAGGACCGCTGTAATGATTAAATAGGGA
CAGTCGGGGGGCGTCAGTATTCAATTGTCAGAGGTGAAATTCTTGGATTTATTGAAGACT
AAACTACTGCGAAAAGCAATTCGCCAAGGATGTTTTCATTAAATCAGTGAACGAAAGTTA
GGGGATCGAAGATGATTAGATACCA
>G7FSNLG04D78GH|3011|1
CTGCGGTAATTCCAGCTCCAATAGCGTATATTCAAGTTGTTGACAGTTAAAAGCTCGTAG
TTGAATTTTGGCGCTGGTTGTGTGGTTTGGACTCGCGTTCAATACTGCAGGACTGGCGCT
TTCCTTCTAGGGAACTAGCGTGCCATTAATTTGGTGGGCTAGGGATCTAGGACTGTTACT
TTGAAAAAATTAGAGTGTTTAAAACAGGCTTATGCTTGAATACATTAGCATGGAATAACG
GAATAGGACTTTGTCTTATTTTGTTGGTTTAGGAGACAAAGTAATGATTAATAGGGACGG
TTAGGGGCATTAGTATTCCACAGTCAGAGGTGAAATTCTTGGATTTGTGGAAGCTAAACT
TCTGCGAAAGCATTTTGCCAGGCACGCTTTTCATTAAATCAGGAACGAAAGTTAGGGGAT
CGAAGACG
>HZI94JM04ECUJ7|3010|1
CCGCGGTAATTCCAGCTCCAATAGCGTATATTCAAGTTGTTGCAGTTAAAAGCTCGTAGT
TGAATTTTGGCGCTGGTTGTGTGGTTTGGACTCACGTTCAACACTGCAGGACTGGGGCTT
TCCTTCTAGGGAACTAGTGTGCCATTAATTGGTGGCTAGGGATCTAGGACTGTTACTTTA
GAAAAAATTAGAGTTAGTTTAAAACAGGCTTATGCTTGAATACATTAGCATGGAATAACG
GAATAGGACTTTGTCTTATTTTGTTGGTTTAGGAGACAAAGTAATGATTAATAGGGACGG
TTGGGGGCATTAGTATTCAACAGTCAGAGGTGAAATTCTTGGATTTGTTGAAGACTAACT
TCTGCGAAAGCATTTGTCATGCACGCTTTCATTAATCAGGAACGAAAGTTAGGGATCGAA
GACGATCAGATACCAT
>H4GVBKB04EJ25S|3009|1
CTGCGGTAATTCCAGCTCCAATAGCGTATATTCAAGTTGTTGCAGTTAAAAAGCTCGTAG
TTGAATTTTGGCGCTGGTTGTGTGGTTTGGACTCACGTTCAACACTGCATGACTGGTGCT
TTCCTTCTAGGGAACTAGTGTGCCATTAATTTGGTGGGCTAGGGATCTAGGACTGTTACT
TTGAGAAAATTAGAGTGTTTAAAACAGGCTTATGCCTGAATACATTAGCATGGAATAACG
GAATAGGACTTTGTCTTATTTTGTTGGTTTAGGAGACAAAGTAATGATTAATAGGGACGG
TTAGGGGCATTAGTATTCCAGAGTCAGAGGTGAAATTCTTGGATTTCTGGAAGACTAACT
TCTGCGAAGGCATTTGTCAGGGACGCTTTCATTAATCAGGAACGAAGTTAGGGATCGAAG

>H7ATYXN07IFABL|3027|1
CTGCGGTAATTCCAGCTCCAATAGCGTATATTAAAGTTGTTGCAGTTAAAAAGCTCGTAG
TTGAATTTTGGCGTTGGCTGGGTGGTCTTTGCGAACGCATAGCACTTTTCCGGCTGACGC
TTTCCTTCTGGCGAATAATTGTGCTATTTATTTAGTGCGATTGGGAACCAGGACTTTTAC
TTTGAAAAAATTAAGAGTGTTTAAAGTCAGGCTTACGCTTGAATACATTAGCATGGAATA
ATAAAATAGGACTTTGGTTTTATTTTGTTTGGTTTTCGTAACCAAAGTAATAGATTAATA
GGATAGTTGGGGGCGATTAGTATTGTAGCCGTCAGAGGTGGAAATTACTTGGATTGGCTC
AAGACTAACTTCTGCGAAAGCATTTGCCAAGGATGTTTTC
>H4GVBKB04ECTRN|3028|1
CCGCGGTAATTCCAGCTCCAATAGTGTATATTAGTGTTGTTGCAGTTGAAGCGCTCGTAG
TTGGATTTTGGAATAGTTTGACTGGTCTTATCGTCAAGATTTGTACTGGTTAAAGTGTTC
TTTTTTCTGAAGAACTGTCATTCCTTTTATCGGGTGTGTCAGGGATCCAGAACTTTTACT
TTGAAAAAATTAGAGTGTTCAAAGCAGGCCTAGCTTGAATACATTAGCATGGAATAATAA
AATAGGACTTACAGTTCTATTTTGTTGGTTTCTAGAACTGAAGTAATGATTAATAGGGAT
AGTTGGGGGCATTAGTATTTAATTGTCAGAGGTGAAATTCTTGGATTTTATGAAAGACTA
ACTTCTGCGAAAGCATTTGCCAAGGATGTTTTCATTAATCAAGAACGAAAGTCGGGGGAT
CGAAGACGATCAGATACCAT
>HZI94JM04EB65X|3029|1
CTGCGGTAATTCCAGCTCCAATAGCGTATATTCAAGTTGTTAGCAGTTAAAAGCTCGTAG
TTGAATTTTGGCGCTGGTTGTGTGGTTTGGACTCACGTTCAACACTGCAGGACTGGGGCT
TTCCTTCTAGGGAACTAGTGTGCCATTAATTTGGTGGGCTAGGGATCTAGGACTGTTAAC
TTTGAAAAAATTAGAGTGTTTAAAACAGGCTTATGCTTGAATACATTAGCATGGAATAAC
GGAATAGGACTTTGTCTTATTTTGTTGGTTTAGGAGACAAAGTAATGATTAATAGGGACG
TTGGGGGCATTAGTATTCAACAGTCAGAGGTGAAATTCTTGGATTTTACGAAAGACGAAC
AACTGCGAAAGCACTTGCCAAGAGTGTTTTCATTAATCAAG
>G2YL89K02CB4UL|3030|1
CCGCGGTAATTCCAGCTCCAATAGCGTATATTCAAGTTGTTGCAGTTAAAAGACTCGTAG
TTGAATTTTGGTCGCTGGTTGTGTGGTTTGGACTCGCGTTCAATACTGCAGGACTGGCGC
TTTCCTTCTAGGGAACTAGCGTGCCATTAATTTGGTGGGCTAGGGATCTAGGACTGTTAC
TTTGAAAAATTAAGAGTGTTTAAAACAGGCTTATGCTTGAATACATTAGCATGGAATAAC
GGAATAGGACTTTGTCTTATTTTGTTGGTTTAGGAGACAAAGTAATGATTAATAGGACGG
TTAGGGGCGATTAGTATTCCACAGTCAGAGGTGAAATTCTTGGATTTGTGGAAGACTAAC
TTCTGCGAAAGCATTTGCCAGGCACGCTTTCATTAATCAGGAACGAAAGTTAT
>HZI94JM04EB4T8|3031|1
CTGCGGTAATTCCAGCTCCAATAGCGTATATTCAAGTTGTTGCAGTTAAAAGCTCGTAGT
TGAATTTTGGCGCTGGTTGTGTGGTTTGGACTCACGTTCAACACTGCAGGACTGGGGCTT
TCCTTCTAGGGAACTAGTGTGCCATTAATTTGGTGGGCTAGGGATCTAGGACTGTTACTT
TGAAAAAATTAGAGTAGTTTAAAACAGGCTTTATGCTTGAATACATTAGCATGGAATAAC
GGAATAGGACTTTGTCTTATTTGTTGGTTTAGGAGACAAAAGTAATGATTTAATAGGGAC
GGTTGGGGGCATTAGTATTCAACAGTCAGAGGTGAAATTCTTGGATTTGTTGAAGACTAA
CTTCTGCGAAAGCATTTGTCATGCACGCTTTCATTAATCAGGAACGAAAGTTAGGGGGAT
CGAAGACGATCAGATACCGT
>HZI94JM04EB3P1|3032|1
CTGCGGTAATTCCAGCTCCAATAGCGTATATTCAAGTTGTTGCAGTTAAAAGCTCGTAGT
TGAATTTTGGCGCTGGTTGTGTGGTTTGGACTCACGTTCAACACTGCAGGACTGGGGCTT
TCCTTCTAGGGAACTAGTCCATTAATTTGGTGGGCTAGGGATCTAGGACTGTTACTTTGA
AAAATTAGAGTGTTTAAAACAGGCTTATGCTTGAATACATTAGCATGGAATAACGGAATA
GGACTTTGTCTTATTTTGTTGGTTTAGGAGACAAAGTAATGATTAATAGGGGACGGTTGG
GGGCGATTAGTATTCAACAGTCAGAGGTGAAATTACTTGGATTTGTTGAAGACTAACTTC
TGCGAAAGCATTTGTCATGCACGCTTTCATTAATCAGGAACGAAAGTTA
>G1BHP2T03DMVK7|3033|1
CTGCGGTAATTCCAGCTCCAATAGCGTATATTAAAGTTGTTGACCGTTAAAAAAGCTCGT
AGTTGAACCTTGGCCCTGGCTGATCTGTCCTCCTAATCGAGCGCACGGATTCGGTCGGGG
CTTTCCTTCTGGGGAGCCCCATGCCCTTCACTGGGTCGTGGCGGGGGAACCAGGACTTTT
ACCTTGAAAAATTAGAGTGTTCAAAGCAGGCCTTTGCTCGAATACATTAGCATGGGAATA
ATAGAATAGGACATCGGTTCTATTTTGTTGGTTTCTAGGACCGCTGTAATGATTAATAGG
GACAGTCGGGGGCGTCGAGTATTCGAATTGTCAGAGGTGAAATTCTTGGATTTATTGAAG
ACTAACTACTGCGAAAGCATTCGCCAAGGATGTTTTCATTAATCAGTGAACGAAAGTTAG
GGGGATCGAAGGATGAATCAGATACCAT
>H7ATYXN07IFB5R|3034|1
CTGCGGTAATTCCAGCTCCAATAGCGTATATTAAAGTTGTTGCAGTTAAAAAGCTCGTAG
TTGAATTTTGGCGTTGGCTGGGTGGTCTTTGCGAACGCATAGCACTTTTCCGGCTGACGC
TTTCCTTCTGGCGAATAATTGTGCTATTTATTTAGTGCGATTGGGAACCAGGACTTTTAC
TTTGAAAAAATTAAAGAGTGTTTAAAGTACAGGCTTACGCTTGAATACATTAGCATGGAA
TAATAAAATAAGGACTTTGGTTTTATTTTTGTTTGGTTTTCGTTAACCAAACGTAAATAG
ATTAATAGGGAGTAGTTGGGGGTCGGATTAGTATTGTAGCCGTCAGAGGTGAAATTACTT
GGTATTGGTCGTCAAGACTAACTTACTTGCGAAAGACATTTGTCCAAGGAGTGTTTTCTA
TTAATTACAAGAACGAAAGTTAAGGGGAGTCGAAGATGATTAG
>HZI94JM04EAYWQ|3035|1
CTGCGGTAATTCCAGCTCCAATAGCGTATATTCAAGTTGTTGCAGTTAAAAAGCTCGTAG
TTGAATTTTGGCGCTGGTTGTGTGGTTTGGACTCACGTTCAACACTGCAGGACTGGGGCT
TTCCTTCTAGGGAACTAGTGTGCCATTTACTTGGTGGGCTAGGGATCTAGGACTGTTACT
TTGAAAAAATTAGAGTGTTTAAAACAGGCTTATGCTTGAATACATTAGCATGGAATAACG
GAATAGGACTTTGTCTTATTTTGTGGTTTAGGAGACAAAGTAATGATTAATAGGGACGGT
TTAGGGGCATTAGTATTCAACAGTCAGAGGTGAAATTCTTGGGATTTGTTGAAGACTAAC
TTCTGCGAAAAGCATTTGCCAGGCACGCTTTCATTAATCAGGAACGAAAGTTAGGGGATC
GAAGTACG
>GNV8VFP05FTIEU|3036|1
CTGCGGTAATTCCAGCTCCAATAGCGTATATTAAAGTTGTTGCATTTAAAAAGCTCGTAG
TTGAACCTTGAGCCTGGCTGGCCGGTCCGCCTCACCGCGTGCACTGGTCCGGCCGGGTTT
TTCCTTCTGGGGAGCCGCATGCCCTTCACTGGGTGTGTCGGGGAACCAGGACTTTTACTT
TGAAAAAATTAGAGTGTTCAAAGCAGGCCTATGCTCGAATACATTAGCATGGAATAATAG
AATAGGACGTGTGGTTCTATTTTGTTGGTTTCTAGGACCGCCGTAATGATTAATAGGGAT
AGTCGGGGCATCAGTATTCAATTGTCAGAGGTGAAATTCTTTGGATTTATTGAAAGACTA
ACTACTGCGAAAGCATTTGCCTAAGGATGTTTTCATTAATCAGTGTTAACGAAAGTTAGG
GATCGAAGATGATCAGATA
>G1BHP2T03DN4KF|3037|1
CTGCGGTAATTCCAGCTCCAATAGCGTATATTCAAGTTGTTGCAGTTAAAAAAGCTCGTA
GTTGAATTTTGGCGCTGGTTGTGTGGTTTGGACTCGCGTTCAATACTGCAGGACTGGCGC
TTTCCTTCTAGGGAACTAGCGTGCCATTAATTTGGTGGGCTAGGGATCTAGGACTGTTAC
TTTGAAAAAATTAGAGTGTTTAAAACAGGCTTATGCTTGAATACATTAGCATGGAATAAC
GGAATAGGACTTTGTCTTATTTTGTTGGTTTAGGAGACAAAGTAATGATTAATAGGGACG
GTTAGGGGGCATTAGGTATTCCACAGTCAGAGGTGAAATTCTTGGATTTGTGGAAGACTA
ACTTCTGCGAAAGCATTTGCCAGGCACGCTTTTCATTAATCAGGAACGAAAGTTAGGGGA
TCGAAGATGATTAGATACCGT
>HZI94JM04EAU6I|3038|1
CTGCGGTAATTCCAGCTCCAATAGCGTATATTCAAGTTGTTGCAGTTAAAAGCTCGTAGT
TGAATTTTGGCGCTGGTTGTGTGGTTTGGACTCACGTTCAACACTGCAGGATTGGGGCTT
TCCTTCTAGGGAACTAGTGTGCCATTAATTTGGTGGGCTAGGGATCTAGGACTGTTACTT
TGAAAAATTAGAGTGTTTAAAACAGGCTTATGCTTGAATACATTAGCATGGAATAACGGA
ATAGGACTTTGTCTTATTTTGTTGGTTTAGGAGACAAAGTAATGATTAATAGGGGACGGT
TGGGGGCATTAGTATTCAACAGTCAGAGGTGAAATTCTTGGATTTGTTTGAAGACTAACT
TCTGCGAAAGCATTTGTCATGCACGCTTTCATTAATCAGGAACGAAAGTTAGGGGAGTCG
AAGACGATCAGATACCAT
>G2YL89K02CIGCH|3039|1
CTGCGGTAATTCCAGCTCCAATAGCGTATATTCAAGTTGTTGCAGTTAAAAGCTCGTAGT
TGAATTTTGGCGCTGGTTGTGTGGTTTGGTACTCGCGTTCAATACTGCAGGACTGGCGCT
TTCCTTCTAGGGAACTAGCGTGCCATTAATTTGGTGGGCTAGGGATCTAGGACTGTTACT
TTGAAAAATTAAGAGTGTTTAAAACTAAGGCTTATGCTTGAATACATTAGCATGGAATAA
CGGAATAGGACTTTGTCTTATTTTGTTGGTTTAGGTAGACAAAGTAAATGATTAATAGGG
ACGGTTAGGGGCGATTAGTATTCCACAGTCAGAGGTGAAATTCTTGGATTTGTGGAAGAC
TAACTTCTGCGAAAGCATTTGTCCAGGCACGCTTTCATTAATCAGGAACGAAAGTTAA
>H7ATYXN07IEXDZ|3040|1
CCGCGGTAATTCCAGCTCCAATAGCGTATATTAAAGTTGTTGCAGTTAAAAAGACTCGTA
GTTGAACCTTGGACAAGGTGTGCGTGGTCTACCGCAAGGTATGACTGCGGCGCTGCGTCT
CTTTAGGGGGACTCGATGCCTCGGTGTCGAGGTAACCCGTGTTACTGTGAAGAAATTAGA
GTGTTTAAAGCAGGCTATCGCTTGAATACATCAGCATGGAATAACAAGTTGGACTTTGCT
CCTACTTGTTGGTTGGAGGGAAAAGTAATGATTAATAGGGCCAGGTTGGGGGCATTAGTA
TTCAGTAGTCAGAGGTGAAATTCTTGGATTTACTGAAGACTAACTAGTGCGAAAGCATTT
GCCAAGGATTGTTTTCATTAATCAAGAACGAAAGGTTAGGGGATCGAAGATGATCAGATA
CCGT
>G1BHP2T03DL3VP|3041|1
CCGCGGTAATTCCAGCTCCAATAGCGTATATTAAAGTTGTTGCCGTTAAAAAGCTCGTAG
TTGAACCTTGGCCCTGGCTGATCTGTCCTCCTAATCGAGCGCACGGATTCGGTCGGGGCT
TTCCTTCTGGGGGAGCCCCATGCCCTTCACTGGGTGTGGCGGGGAACCAGGACTTTTACC
TTGAAAAAATTAGAGTGTTCAAAGCAGGCCTTTAGCTCGAATACATTAGCATGGAATAAT
AGAATAGGACATCGGTTCTATTTTTGTTGGTTTCTAGGACCGCTGTAATGATTAATAGGG
ACAGTCGGGGGCGTCAGTATTCAATTGGTCAGAGGTGAAATTCTTGGATTTATTGAAGAC
TAACTACTGCGAAAGCATTCGCCAAGGATGTTTTCATTAATCAG
>HZI94JM04EC9OF|2984|1
CCGCGGTAATTCCAGCTCCAATAGCGTATATTCAAGTTGTTGCAGTTAAAAGCTCGTAGT
TGAATTTTGGCGCTGGTTGTGTGGTTTGGACTCACGTTCAACACTTCAGGACTGGGGCTT
TCCTTCTAGGGAACTAGTGTGCCATTAATTTGGTGGGCTAGGGATCTAGGACTGTTACTT
TGAAAAATTAGAGTGTTTAAAACAGGCTTATGCTTGAATACATTAGCATGGAATAACGGA
ATAGGACTTTGTCTTATTTTGTTGGTTTAGGAGACAAAGTAATGATTAATAGGGACGGTT
GGGGGCATTAGTATTCAACAGTCAGAGGTGAAATTCTTGGATTTGTTGAAGACTAACTTC
TGCGAAAGCATTTGCCAAGGATGTTTTCATTAATCAAGAACGAAAGTTAGGGGATCGAAG
ACGATCAGATACCGT
>GNV8VFP05FQWKN|2992|1
CCGCGGTAATTCCAGCTCCAATAGCGTATATTAAAGTTGTTGCAGTTAAAAAGCTCGTAG
TTGAACCTTGAGCCTGGCTGGCCGGTCCGCCTCACCGCGTGCACTGGTCCGGCCGGGTTT
TTCCTTCTGGGGAGCCGCATGCCCTTCACTGGGTGTGTCGGGGAACCAGGACTTTTACTT
TGAAAAATTAGAGTGTTCAAAGCAGGCCTATGCTCGAATACATTAGCATGGAATAATAGA
ATAGGACGTGTGGTTCTATTTTGTTGGTTTCTAGGACCGCCGTAATGATTAATAGGGATA
GTCGGGGGCATCAGTATTCAATTGTAAGAGGTGAATTACTTGGTATTTATTTGTAAGACT
AAACTAACTGCGAAAGACATTTGTCCAACGGAAGTGTTTTCTATTAATTACAGTGAACGA
AAGTT
>H9ROG4J05GIBXS|2991|1
CTGCGGTAATTCCAGCTCCAATAGCGTATATTAAAGTTGTTGCAGTTAAAAAGCTCGTAG
TTGAACTTTGGCCTTGGCTGGGCGGTCTACTCAATGAGTAGTACTTCTCTGGCTGAGGCT
TTCCTTCTGGCGAACTATTGTGCTATTTATTTAGTGCGATAGGGAACCAGGACTTTTACT
TTGAAAAATTAGAGTGTTTAAAGCAGGCTTACGCTTGAATACATTAGCATGGAATAATAA
ATAGGACTTGGTTTTATTTTGTTTGGTTTTCGTAACCGAAGTAATGATTAATAGGGAGTA
GTTGGGGGCGATTCGTATTTAGTCCGTCAGAGGTGAAATTCTTGGATTGGCTAAAGACGA
ACTTCTGCGAAAGCATTTGCCAAGGATGTTTTCATTAATCAAGAACGAAAGTT
>HZI94JM04ECX3C|2990|1
CTGCGGTAATTCCAGCTCCAATAGCGTATATTCAAGTTGTTGCAGTTAAAAGCTCGTAGT
TGAATTTTGGCGCTGGTTGTGTGGTTTGGACTCACGTTCAACACTGCAGGACTGGGGCTT
TCCTTCTAGGGAACTAGTGTGCCATTAATTTGGTGGGCTAGGGATCTAGGACTGTTACTT
TGAAAAATTAGAGTGTTTAAAACAGGCTTATGCTTGAATACATTAGCATGGAATAACGGA
ATAGGACTTTGTCTTATTTTGTCGGTTGGGGGCATTAGTATTCAACAGTCAGAGGTGAAA
TTCTTGGATTTGTTGAAGACTAACTTCTGCGAAAGCATTTGTCATGCACGCTTTCATTAA
TCAGGAACGAAAGTTAGGGGATCGAAGACGATCAGATACCGT
>G7FSNLG04D5V2Y|2989|1
CTGCGGTAATTCCAGCTCCAATAGCGTATATTCAAGTTGTTGCAGTTAAAAGCTCGTAGT
TGAATTTTGGCGCTGGTTGTGTGGTTTGGACTCGCGTTCAATACTGCAGGACTGGCGCTT
TCCTTCTAGGGAACTAGCGTGCCATTAATTTGGTGGGCTAGGGATCTAGGACTGTTACTT
TGAAAAATTAGAGTGTTTAAAACAGGCTTATGCTTGAATACATTAGCATGGAATAACGGA
ATAGGACTTTGTCTTATTTTGTTGGTTTAGGAGACAAAGTAATGATTAATAGGGACGGAT
GGGGGCGTCCGAACTTTACTGTCAGAGGTGAAATTCTTAGATCGGTCAAAGGCGAACTAC
TGCGAACGCATTCGCCAAGAATGTTTTCTTTAATCAAGAACGAAAGTTAGGGGATCGAAG
ATGATTAGATACCAT
>H4GVBKB04EEG2A|2988|1
CCGCGGTAATTCCAGCTCCAATAGCGTATATTAAAGTTGTTGAGGTTAAAAAGCTCGTAG
TTGAACCTTGGGCCCGGCCCGTCGGTCCGCCTCACCGCGTGCACTGACTGGGTCGGGCCT
TTCTTTCTGGAGAACCGCATGCCCTTCACTGGGTGTGTCGGGGAACCAGGACTTTTACCG
TGAACAAATCAGATCGCTTAAAGAAGGCCTATGCTCGAATGTACTAGCATGGAATAATAG
AATAGGACGTGTGGTTCTATTTTGTTGGTTTCTAGGACCGCCGTAATGATTAATAGGGAC
AGTCGGGGGCATCAGTATTCAATTGTCAGAGGTGAAATTCTTGGATTTTATTGAAGACTA
ACTACTGCGAAAGCATTTGCCAAGGATTGTTTTTCATTTAATCAGGAACGAAAGTTAGGG
GGATCGAAGACGATTAGATACCAT
>G1BHP2T03DKX4G|2987|1
CCGCGGTAATTCCAGCTCCAATAGCGTATATTAAAGTTGTTGCAGTTAAAAAGCTCGTAG
TTGAACCTTGAGCCTGGCTGGCCGGTCCGCCTCACCGCGTGCACTGGTCCGGCCGGGTTT
TTCCTTCTGGGGAGCCGCATGCCCTTCACTGGGTGTGTCGGGGAACCAGGACTTTTACTT
TGAGGAAATTAGAGTGTTTCAAGCAGGCATACGCCTTGAATACATTAGCATGGAATAATA
AGATAGGACCTCGGTTCTATTTTGTTGGTTTCTAGAGCTGAGGTAATGATTAATAGGGAT
AGTTGGGGGCATTCGTATTTAACTGTCAGAGGTGAAATTCTTGGATTTGTTAAAGACGGA
CTACTGCGAAAGCATTTGCCAAGGATGTTTTTCATTGATCAAGAACGAAAGTTAGAGGTT
CGAAGATGATTAGATACCGT
>GNV8VFP05FSAD7|2986|1
CCGCGGTAATTCCAGCTCCAATAGCGTATATTCAAGTTGTTGCAGTTAAAAAGCTCGTAG
TTGAATTTTGGCGCTGGTTTTGTGGTTTGGACTCACGTTCAACACTGCATGACTGGGGCT
TTCCTTCTAGGGAACTAGTGTGCCATTAATTTGGTGGGCTAGGGATCTAGGACTGTTACT
TTGAAAAAATTAGAGTGTTTAAAACAGGCTTATGCTTGAATACATTAGCATGGAATAACG
GAATAGGACTTTGTCTTATTTTGTTGGTTTAGGAGACAAAGTAATGATTAATAGGGACGG
TTGGGGCGATTAGTATTCAACAGTCAGAGGTGAAATTCTTGGATTTTGTTGAAGACTAAC
TTCTGCGAAAGCATTTGTCATGCACGCTTTCATTAATCAGGAACGAAAGTTAGGGATCGA
AGACGATCAGATACCGT
>H7ATYXN07IEIZR|2985|1
CCGCGGTAATTCCAGCTCCAATAGCGTATATTAAAGTTGTTGCAGTTAAAAAGCTCGTAG
TTGAATTTTGGCGTTGGCTGGGTGGTCTTTGCGAACGCATAGCACTTTTCCGGCTGACGC
TTTCCTTCTGGCGAATAATTGTGCTATTTATTTAGTGCGATTGGGAACCAGGACTTTTAC
TTTGAAAAAATTAGAGTGTTTAAAGCAGGCTTACGCTTGAATACATTAGCATGGAATAAT
AAAATAGGACTTTGGTTTTATTTTGTTGGTTTTCGTAAACCAAAGTAAATGATTAATAGG
GATAGTTGGGGGTCGATTAGTATTGAGCCGTCAGAGGTGAAATTACTTGGACCTTGGCTC
AAGACTAACTTCTGCGAAAGCATTTGCCAAGGATGTTTTCATTAATCAAGAACGAAAGTT
AGGGGGATCGAAGACGATCAGATACCAT
>GNV8VFP05FQY39|2993|1
CTGCGGTAATTCCAGCTCCAATAGCGTATATTAAAAGTTGTTGCAGTTAAAAAGCTCGTA
GTTGAACCTTGAGCCTGGCTGGCCGGTCCGCCTCACCGCGTGCACTGGTCCGGCCGGGTT
TTTCCTTCTGGGGAGCCGCATGCCCTTCACTGGGTGTGTCGGGGAACCAGGACTTTTACT
TTAGAAAAAATTAGAGTGTTCAAAGCAGGCCTATGCTCGAATACATTAGCATGGAATAAT
AGAATAGGACGTGTGGTTCTATTTTGTTGGTTTCTAGGACCGCCGTAATGATTAATAGGA
TAGTCGGGGGCGATCAGTATTCAATTGTCAGAGGTGAAATTCTTGGTATTTATTGAAAGA
CTAACTACTGCGAAAGCATTTGCCAAGGATGTTTCATTAATCAGTGAACGAAAGTTAGGG
ATCAAAGACGATTAGATACCGT
>GNV8VFP05FS495|2983|1
CCGCGGTAATTCCAGCTCCAATAGCGTATATTCAAGTTGTTGCAGTTAAAAAAGTTCGTA
GTTGAATTTTGGCGCTGGTTGTGTGGTTTGGACTCGCGTTCAATACTGCAGGACTGGCGC
TTTCCTTCTAGGGAACTAGCGTGCCATTAATTTTGTGGGCTAGGGATCTAGGACTGTTAC
TTTGAGTGTTTAAAACAGGCTTATGCTTGAATACATTAGCATGGAATAACGGAATAGGAC
TTTGTCTTATTTTGTTGGTTTAGGAGACAAAGTAATGATTAATAGGGACGGTTAGGGGCA
TTAGTATTCCACAGTCAGAGGTGAAATTCTTGGATTTGTGGAAGACTAACTTCTGCGAAA
GCATTTGCCAGGCACGCTTTCATTAATCAGGAACGAAAGTTAGGGATCGAAG
>HZI94JM04ECACU|2982|1
CTGCGGTAATTCCAGCTCCAATAGCGTATATTCAAGTTGTTGCAGTTAAAAGCTCGTAGT
TGAATTTTGGCGCTGGTTGTGTGGTTTGGACTCACGTTCAACACTGCAGGACTGGGGCTT
TCCTTCTAGGGAACTAGTGTGCCATTAATTTGGTGGGCTAGGGATCTAGGACTGTTACTT
TGAAAAATTAGAGTGTTTAAAACAGGCTTATGCTTGAATACATTAGCATGGAATAACGGA
ATAGGACTTTGTCTTATTTTGTTGGTTTAGGAGACAAAGTAATGATTAATAGGGACGGTT
GGGGGCATTAGTATTCAACAGTCAGAGGTGAAATTCTTGGATTTACGAAAGACGAACAAC
TGCGAAAGCACTTGCCAAGAGTGTTTTCATTAATCAAGAACGAAAGTTAGAGGATCGAAG
ACGATCAGATACCAT
>H4GVBKB04EFX1R|2981|1
CTGCGGTAATTCCAGCTCCAATAGCGTATATTAAAGTTGTTGCAGTTAAAAAGCTCGTAG
TTGAATATTGGGCTTGGCCGGATGGTCGTGCCTCACGGTATGTACTTTTCGGCCGAGTCT
TTCCTTCTAGTAAACTATCGTGCTCTTTATTGAGTGCATAGGGCGCTAGGACTTTTACTT
TGAAAAAATTAGAGTGTTTAAAGCAGGCATTTGCTTGAATACATTAGCATGGAATAATAG
AATAGGACCTTGGTTCTGTTTCTGTTGGTTTTCGGAACCGAGGTAATGATTAATAGGGAC
AGTTGGGGGCATTAGTACTGCAGTGTCAGAGGTGAAATTCTTGGATTTCTGCAAGCTAAC
TTATGCGAAAGCATTTGCCAAGGATGTTTTCATTAATCAAGAACGAAGTTAGGGATCGAA
GATGATTAGATACCAT
>H4GVBKB04EHSL6|2980|1
CCGCGGTAATTCCAGCTCCAATAGTGTATATTAGTGTTGTTGCAGTTGAAGCGCTCGTAG
TTGGATTTTGGACTAGTCTAGTCGGTCGTCCGTAAGGTATGTACTGGCTAGTTTGGTCTT
TTTTCTGAAGAACTGTCATGCTCTTTACCGGGTGTGGCAGGGATCCAGAACTTTTACTTT
GAAAAAATTAGAGTGTTCAAAGCAGGCCTTAGCTTGAATACATTAGCATGGAATAATAAA
ATAGGACTTACAGTTCTATTTTGTTGGTTTCTAGAACTGAAGTAATGATTAACAGGGATA
GTTGGGAGCATTAGTATTTAATTGTCAGAGGTGAAAATTCTTGGATTTTATGAAAGACTA
AACTTCTGCGAAAGCATTTGCTTAAGGATGTTTTCATTTAATCAAGAACGAAAGTCGGGG
GATCGAAGATGATCAGATACCGT
>G2YL89K02CBK5S|2979|1
CCGCGGTAATTCCAGCTCCAATAGCGTATATTCAAGTTGTTGCAGTTAAAAGCTCGTAGT
TGAATTTTGGCGCTGGTTGTGTGGTTTGGGATCTAGGGAACTAGCGTGCCATTAATTTGG
TGGGCTAGGGATCTAGGACTGTTACTTTGAAAAATTAGAGTGTTTAAAACAGGCTTATGC
TTGAATACATTAGCATGGAATAACGGAATAGGACTTTGTCTTATTTTGTTGGTTTAGGAG
ACAAAGTAATGATTAATAGGGACGGTTAGGGGCATTAGTATTCCACAGTCAGAGGTGAAA
TTCTTGGATTTGTGGAGACTAACTTCTGCGAAAGCATTTGCCAGGCACGCTTTCATTAAT
CAGGACGAAAGTTAGGGGATCGAAGACGATTAGATACCAT
>HZI94JM04ECGY3|2978|1
CCGCGGTAATTCCAGCTCCAATAGCGTATATTAAAGTTGTTGCGGTTAAAAGCTCGTAGT
TGAATTTTGGCGCTGGTTGTGTGGTTTGGACTCACGTTCAACACTGCAGGACTGGGGCTT
TCCTTCTAGGGAACTAGTGTGCCATTAATTTGGTGGGCTAGGGATCTAGGACTGTTACTT
TGAAAAAATTAGAGTGTTTAAAACAGGCTTATGCTTGAATACATTAGCATGGAATACGGA
ATAGGACTTGTCTATTTGTGGTTTAGAGACAAGTAATGATTAATAGGGACGGTTGGGGCA
TTAGTATTCAACAGTCAGAGGTGAAATTCTTGGATTTGTTGAAGACTAACTTCTGCGAAA
GCATTTGTCATGCACGCTTTCATTAATCAGGAACGAAAGTTAGGGGATCGAAGACGATCA
GATACCGT
>H7ATYXN07IE9M4|2977|1
CTGCGGTAATTCCAGCTCCAATAGCGTATATTAAAGTTGTTGCAGTTAAAAAGACTCGTA
GTTGAACCTTGGATAAGGTGCGCGTGGTCTACCGCAAGGTATGACTGCGGCACTGCGTCT
CTTTAGGGGGACTCGATGCCTCGGTGTCGAGGTAACCCGTGTTACTGGTGAAGAAATTAG
AGTTGTTTAAAGCAAGGCTATCGACTTGAATACATCAGCATGGAATAACAAGTTGGACTT
TGCTCCTACTTGTTGGTTTGAGGGGAAAGTAATTGATTAATAGGGCCAGTTGGGGGCATT
AGTATTCAGTAGTCGAGAGGTGAAATTCTTGGATTTACTGAAGACTAACTAGTTGCGAAA
GCATTTGCCAAGGATGTTTTCATTAAATCAAGTAACGAAAGTTTAGGGGATCGAAG
>H9ROG4J05FSN86|2645|1
CTGCGGTAATTCCAGCTCCAATAGCGTATATTAAAGTTGTTGCAGTTAAAAAGCTCGTAG
TTGAAACTTGGGCCTGGCTGGCAGGTCCGCCTCACCGCGTGTACTTGTCCGGCCGGGCCT
TTCCTTCTGGAGAACCTCATGCCCTTCACTGGGTGTGTTGGGGAACCAGGACTTTTACTT
TGAAAAAATTAGAGTGTTCAAAGCAGGCCTTTGCTCGAATACGTTAGCATGGAATAATAG
AATAGGACGTGCGGTCCTATTTTGTTGGTTTCTAGGACCGCCGTAATGATTAATAGGGAC
AGTCGGGGGCATCAGTATTCAATTGTCAGAGGTGAAATTCTTGGATTTATGAAAGACGAA
CTACTGCGAAAGCATTTGCCAAGGATGTTTTCATTAATCAAGAACGAAAGTTGGGGGCTC
GAAGACGATCAGATACCGT
>G2YL89K02CBSLU|2994|1
CCGCGGTAATTCCAGCTCCAATAGCGTATATTCAAGTTGTTGCAGTTAAAAGCTCGTAGT
TGAATTTTGGCGCTGGTTGTGTGGTTTGGACTCGCGTTCAATACTGCAGGACTGGCGCTT
TCCTTCTAGGGAACTAGCGTGCCATTAATTTGGTGGGCTAGGGATCTAAGGACTGTTACT
TTGAAAAATTAGAGTGTTTAAAACAGGCTTATGCTTGAATACATTAGCATGGAATAACGG
AATAGGACTTGTCTTATTTTGTTGGTTAGGAGACAAAGTAATGATTAATAGGGACGGTTA
GGGGCATTAGTATTCCACAGTCAGAGGTGAAATTCTTGGATTTGTGGAAGACTAACTTCT
GCGAAAGCATTTGCCAGGCACGCTTTCATTAATCAGGAACGAAAGTTAGGGGATCGAAGA
CGATCAGATACCGT
>G1BHP2T03DJALM|2995|1
CCGCGGTAATTCCAGCTCCAATAGCGTATATTAAAGTTGTTGCCGTTAAAAAAGCTCGTA
GTTGAACCTTGGCCCTGGCTGATCTGTCCTCCTAATCGAGCGCACGGATTCGGTCGGGGC
TTTCCTTCTGGGGAGCCCCATGCCCTTCACTGGGTGTGGCGGGGAACCAGGACTTTTACC
TTGAAAAAATTAGAGTGTTCAAAGCAGGCCTTTGCTCGAATACATTAGCATGGAATAATA
GAATAGGACATCGGTTCTATTTTGTTGGTTTCTAGGACCGAAGTAATGATTAATAGGGAC
AGTTGGGGGCGATTAGTATTTAATTGTCAGAGGTGAAATTCTTGGATTTATTGAAGACTA
ACTACTGCGAAAGCATTCGCCAAGGATGTTTTTCATTAATCAGTGAACGAAAGTTAGGGG
ATCGAAGATGATTAGATACCGT
>H7ATYXN07IDWY4|2996|1
CTGCGGTAATTCCAGCTCCAATAGCGTATATTAAAGTTGTTGCAGTTAAAAAGCTCGTAG
TTGAATTTTGGCGTTGGCTGGGTGGTCTTTGCGAACGCATAGCACTTTTCCGGCTGACGC
TTTCCTTCTGGCGAATAATTGTGCTATTTATTTAGTGCGATTGGGAACCAGGACTTTTAC
TTTTGAAAAAATTAAGAGTGTTTAAAGACAGGCTTACGCTTGAATACATTAGCATGGAAT
AATAAAATAGGACTTGGTTTTATTTTTGTTTGGTTTTCGGTAACCAAAACGTAAATAGAT
TAATAAGGGAGTATTGGGGGTCGATTAGTATTGAGCCGTCAGAGGTGGAAATTACTTGGA
TTGGCGTCAAGACTAACTTACTGCGAAAGCATTTGTCCAAAGGATGTTTTCATTAATCAA
GAACGAAAGTTAGGGGAGTCGAAGACGATC
>G1BHP2T03DJDVQ|2997|1
CTGCGGTAATTCCAGCTCCAATAGCGTATATTAAAGTTGTTGCAGTTAAAAAGCTCGTAG
TTGAAGTTTGGTCTCGGACGCTGGGTCTGCTTAATTGCATGTACTTGACGGTCCGAGACT
TCCTTCTTGGTGAACGGCCGCCTTCGGGCGGTCCGGAACCAGGACTATTACTTTGAAAAA
TTAAGAGTGTTCAAAGACAGGCCATAGGCCCGAATATATTAGCATGGAATAACAGAATAG
GACGTGCGGTTCTATTTTGTTGGTTTCTAGAACTGCCGTAATGATTAAAAGGGACAGCCG
GGGGCGATTAGTATTTGTCACGCTAGAGGTGGAAATTACTTTGGATTTATTGAAAGAACG
AACTTCTTGCGAAAGCATTTGTCCAACGGAATGTTTTTCTATTAATTACAAGAACGAAAG
TTAGGAGGC
>GNV8VFP05FR0DH|2998|1
CCGCGGTAATTCCAGCTCCAATAGCGTATATTAAAGTTGTTGCAGTTAAAAAGCTCGTAG
TTGAACCTTGAGCCTGGCTGGCCGGTCCGCCTCACCGCGTGCACTGGTCCGGCCGGGTTT
TTTCCTTCTGGGGAGCCGCATGCCCTTCACTGGGTGTGTCGGGGAACCAGGACTTTTACT
TTAGAAAAAATTAGAGTGTTCAAAGCAGGCCTATGCTCGAATACATTAGCATGGAATAAT
AGAATAGGACGTGTGGTTCTTATTTTGTTGGTTTCTAGGACCGCCGTAATGATTAATAGG
GATAGTCGGGGCATCAGTATTCAATTGTCAGAGGTGAAATTCTTGGATTTATTGAAGACT
AACTACTGCGAAAGCATTTGCCAAGGATGTTTCATTAATCAGTAGAACGAAAGTTAGGGA
TCGAAGACGATCAGATACCGT
>G7FSNLG04D7PZZ|2999|1
CTGCGGTAATTCCAGCTCCAATAGCGTATATTCAAGTTGTTGCAGTTAAAAGCTCGTAGT
TGAATTTTGGCGCTGGTTGTGTGGTTTGGACTCGCGTTCAATACTGCAGGACTGGCGCTT
TCCTTCTAGGGAACTAGCGTTCCATTAATTTGGTGGGCTAGGGATCTAGGACTGTTACTT
TGAAAAATTAGAGTGTTTAAAACAGGCTTATGCTTGAATACATTAGCATGGAATAACGGA
ATAGGACTTGTCTTATTTGTGGTTTAGGAGACAAGTAATGATTAATAGGGACGTTAGGGC
ATTAGGTATTCCACAGTCAGAGGTGAAATTCTTGGATTTGTGGAAGACTAACTTCTGCGA
AAGCATTTGCCAGGCACGCTTTCATTTAATCAGGAACGAAAGTTAGGGGATCGAAGATG
>GNV8VFP05FR0I9|3000|1
CTGCGGTAATTCCAGCTCCAATAGCGTATATTAAAGTTGTTGCAGTTAAAAAGCTCGTAG
TCGAATTTCGGATTTTGGCCTACTGGTCCACCTTATGGTCGGTACTGGTTAGGTCGGATC
TTACCTTCTGGGGAACGTTTGTGCTCTTTATTGAGTGTGATCGGGAACCAGAACATTTAC
TTTGAAAAAATTAGAGTGTTTAAGGCAGGCTTATGCTTGAATACATTAGCATGGAATAAT
GAAATAGGACTTTGGTTCTATTTTGTTGGTTTCTAGGACCAAAGTAATGATCAATAGGAA
CAGTTGGGGCGATTAGTATTGAAACGTTAGAGGTGAAATTCTTGGGATCGTTTCAAGACT
TACTACTGCGAAAGCATTTGCCAAGGATGTTTTCACTGATCAAGAACGAAAGTTAAGGGA
TCGAAGACGATCAGATACCA
>G1BHP2T03DJGST|3001|1
CCGCGGTAATTCCAGCTCCAATAGCGTATATTAAAGTTGTTGCCGTTAAAAAGCTCGTAG
TTGAACCTTGGCCCTGGCTGATCTGTCCTCCTAATCGAGCGCACGGATTCGGTCGGGGCT
TTCCTTCTGGGGAGCCCCATGCCCTTCACTGGGTGTGGCGGGGAACCAGGACTTTTACCT
TGAAAAATTAGAGTGTTCAAAGCAGGCCTTTGCTCGAATACATTAGCATGGAATAATAGA
ATAGGACATCGGTTCTATTTTGTTGGTTTCTAGGACCGCTGTAATGATTAATAGGGACGA
GTCGGGGGCGATTTTTATTTCCATTGTCAGAGGTGAAATTCTTGGATTAAACGGAAGAAA
AACTAACTGCGAAAGCATCTGCCAAGGATGTTTTTCATTGATCAAGAACGAAAGTTA
>H7ATYXN07IE1FT|3002|1
CTGCGGTAATTCCAGCTCCAATAGCGTATATTAAAGTTGTTGCAGTTAAAAAGCTCGTAG
TTGAACCTTGGACAAGGTGCGCGTGGTCTACCGCAAGGTATGACTGCGGCGCTGCGTCTC
TTTAGGGGGACTCGATGCCTCGGTGTCGAGGTAACCCGTGTTACTTTGAAAAATTAGAGT
GTTTAAAGCAGGCTTACGCTTGAATACATTAGCATGGAATAATAAAATAGGACTTTGGTT
TTATTTTGTTGGTTTTCGAAACCAAAGTAATGATTAATAGGGATAGTTGGGGGCATTAGT
ATTGAGCCGTCAGAGGTGAAATTCTTGGATTGGCTCAAGACTAACTTCTGCGAAAGCATT
TGCCAAGGATGTTTTCATTAATCAAGAACGAAAGTTAGGGGATCGAAGACGATTAGATAC
CAT
>G2YL89K02CBDUW|3003|1
CCGCGGTAATTCCAGCTCCAATAGCGTATATTCAAGTTGTTGCAGTTAAAAAGCTCGTAG
TTGAATTTTGGCGCTGGTTGTGTGGTTTGGACTCGCGTTCAATACTGCAGGACTGGCGCT
TTCCTTCTAGGGAACTAGCGTGCCATTAATTTGGTGGGCTAGGGATCTAGGACTGTTACT
TTGAAAAAATTAGAGTGTTTAAACAGGCTTATGTCTTGAATACATTAGCATGGAATAACG
GAATAGGACTTTGTCTTATTTTGTTGGTTTAGGAGACAAAAGTAATGATTAATAGGGACG
GTTAGGGGCATTAGTATTCCACAGTCAGAGGTGAAATTCTTGGATTTGTGGAAGACTAAC
TTCTGCGAAAGCATTTGCCAGGCACGCTTTCATTAATCAGGAACGAAAGTTAGGGGATCG
AAGACGATCAGATACCGT
>G1BHP2T03DJMI2|3004|1
CTGCGGTAATTCCAGCTCCAATAGCGTATATTAAAGTTGTTGCAGTTAAAAAAGCTCGTA
GTTGGAGTTCAGAGTGAGCTCAGCCGGTCCGCCTCATGGGTGAGTACTGGTCGACTCTCT
CTTGTTTGTGAATCCCGCCCGGAGTTAATTCTTCGGGATGTGGAGTTCACATCGTTTACC
TTGAAAAATTAGAGTGTTCAAAGCAGGCCTTTGCTCGAATACATTAGCATGGAATAATAG
AATAGGACGTGCGGTTCTATTTTGTTGGTTTCTAGGACCGCCGTAATGATTAATAGGGAT
AGTCGGGGGCATCAGTATTCAATTGTCAGAGGTGAAATTCTTGGATTTATTGAAGACTAA
CTACTGCGAAAGCATTTGCCAAGGATGTTTTCATTAATCAGTGAACGAAAGTTAGGGGAT
CGAAGACGATTAGATACCAT
>G7FSNLG04D7E5B|3005|1
CTGCGGTAATTCCAGCTCCAATAGCGTATATTAAAGTTGTTGACCGTTAAAAGCTCGTAG
TTGAACCTTGGCCCTGGCTGATCTGTCCTCCTAATCGAGCGCACGGATTCGGTCGGGGCT
TTCCTTCTGGGGAGCCCCATGCCCTTCACTGGGTGTGGCGGGGGAACCAGGACTTTTACC
TTGAAAAATTAAGAGTGTTCAAAGACAGGCCTTTGCTCGAATACATTAGCATGGAATAAT
AGAATAGGACATCGGTTCTATTTTGTTGGTTTCTAGGACCGCTGTAATGATTAATAGGGA
CAGTCGGGGGCGTCAGTATTCAATTGTCAGAGGTGAAATTCTTGGATTTATTGAAGACTA
ACTACTGCGAAAGCATTCGCCAAGGATGTTTTCATTAATCAGTGAACGAAAGTTAGGGGG
ATCG
>H7ATYXN07IE5U5|3006|1
CTGCGGTAATTCCAGCTCCAATAGCGTATATTAAAGTTGTTGCAGTTAAAAAGCTCGTAG
TTGAATTTTGGCGTTGGCTGGGTGGTCTTTGCGAACGCATAGCACTTTTCCGGCTGACGC
TTTCCTTCTGGCGAATAATTGTGCTATTTATTTAGTGCGATTGGGAACCAGGACTTTTAC
TTTGAAAAAATTAAGAGTGTTTAAAGTACAGGCTTACGCTTGAATACATTAGCATGGAAT
AATAAAATAGGACTTTGGTTTTATTTTGTTTGGTTTTCGTAACCAAAGTAAATAGATTAA
TAGGGAGTAGTTGGGGGTCGATTAGTATTGAGCCGTCAGAGGTGAAATTCTTGGATTGGC
TCAAGACTAACTTCTGCGAAAGACATTTGCCAAGGATGTTTTCTATTAATCAAGAACGAA
AGTTAGGGGAGTCGAAGACGATCAGA
>G1BHP2T03DJOEC|3007|1
CTGCGGTAATTCCAGCTCCAATAGCGTATATTAAAGTTGTTGCCGTTAAAAAAGCTCGTA
GTTGAACCTTGGCCCTGGCTGATCTGTCCTCCTAATCGAGCGCACGGATTCGGTCGGGGC
TTTCCTTCTGGGGAGCCCCATGCCCTTCACTGGGTGTGGCGGGGAACCAGGACTTTTACC
TTGAAAAATTAGAGTGTTCAAAGCAGGCCTTTGCTCGAATACATTAGCATGGAATAATGG
AATAGGACTTTGGTCTTATTTTGTTGGTTTCTAAGGCCGAGGTAATGATTAATAGGGATA
GTTGGGGGCATTCGTATTTCATTGTCAGAGGTGAAATTCTTGGATTTATGAAAGACGAAC
TTCTGCGAAAGCATTTGCCAAGGATGTTTTCATTAATCAAGAACGAAAGTTGGAGGCTCG
AAGATGATCAGATACCGT
>G1BHP2T03DJVRU|3008|1
CCGCGGTAATTCCAGCTCCAATAGCGTATATTAAAGTTGTTGCGGTTAAAAAGCTCGTAG
TTGGATTTCTGCCGAGGACGACCGGTCCGCCCTCTGGGTGAGCATCTGGGATGGCCTGGG
CATCTTCTTGGAGAACGTAGCTGCACTTGACTGTGTGGGGCGGTATCCAGGACTTTTACT
TTGAAAAATTAGAGTGTTCAAAGCAGGCCATAGGCCCGAATATATTAGCATGGAATAACA
GAATAGGACGTGCGGTTCTATTTTGTTGGTTTCTAGAACTGCCGTAATGATTAAAAGGGA
CAGCCGGGGGCATTAGTATTTGCACGCTAGAGGTGAAATTCTTGGATTGTGCAAAGACTT
CCTACTGCGAAAGCATTTGCCAAGAATGTTTTCATTAAATCAAGAACGAAGGTTA
>H9ROG4J05F4BHT|2289|1
CTGCGGTAATTCCAGCTCCAATAGCGTATACTAAAGTTGTTGCAGTTAAAAAGCTCGTAG
TTGAACTTTAGTGTTTGCAGGGCGGTCTACTCGAATGGGTAGTACTTCTTTTGCGGATGC
TTTCCTTCTGGCGAAGTATTGTGCCATTTATTTGGTGCGATAGGGAACCAGGACTTTTAC
TTTGAAAAAATTAAGAGTGTTTAAAGCAGGCTTACGCTTGAATACATTAGCATGGAATAA
TAAAATAAGGACTTTAGTTTTATTTTGTTTGGTTTTCGTAAACTAAAGTAAATAGATTAA
TAGGGAGTAGTTGGGGGTCGATTCGTATTTAGTCCGTCAGAGGTGAAATTCTTGGATTTA
TTGGAAGACGAACATCTGCGAAAGCATTTGCCAAGGATGTTTTCATTGATCAAGAACGAA
AGTTGGGGGCTCGAAGACGATCAGATACCAT
>H7ATYXN07IT1D1|2297|1
CCGCGGTAATTCCAGCTCCAATAGCGTATATTAAAGTTGTTGCAGTTAAAAAGACTCGTA
GTTGAATTTTGGTCGTTGGCTGGGTGGTCTTTGCGAACGCATAGCACTTTTCCGGCTGAC
GCTTTCCTTCTGGCGAATAATTGTGCTATTTATTTAGTGCGATTGGGAACCAGGACTTTT
ACTTTGAAAAAATTAAGAGTGTTTAAAGACAGGCTTACGCTTGAATACATTAGCATGGAA
TAATAAAATAAGGACTTTGGTTTTATTTTGTTTGGTTTTCGTAACCAAAGTAATGATTAA
TAGGGATAGTTGGGGCGATTAGTATTGAGCCGTCAGAGGTGAAATTCTTGGATTGGCTCA
AGACTAACTTCTGCGAAAGCATTTGCCAAGGATGTTTTCATTAATCAAGAACGAAAGTTA
GGGGA
>G2YL89K02BQ6ON|2296|1
CCGCGGTAATTCCAGCTCCAATAGCGTATATTCAAGTTGTTGCAGTTAAAAAGCTCGTAG
TTGAATTTTGGCGCTGGTTGTGTGGTTTGGACTCGCGTTCAATACTGCAGGACTGGCGCT
TTCCTTCTAGGGAACTAGCGTGCCATTAATTTGGTGGGCTAGGGATCTAGGACTGTTACT
TTGAAAAAATTAGAGTGTTTAAAACAGGCTTACGCTTGAATACATTAGCATGGATAACGG
AATAGGACTTTGTCTTATTTTGTTGGTTTAGGAGACAAAGTAATGATTAATAGGGACGGT
TAGGGGCATTAGTATTCCACAGTCAGAGGTGAAATTCTTGGATTTGTGGAAAGACTAACT
TCTGCGAAAAGCATTTGCCAAGGCACGCTTTCATTAATCAGGAACGAAAGTTAGGGGATC
GAAGATGATCAGATACCAT
>GQN3EP204ERCF1|2295|1
CCGCGGTAATTCCAGCTCCAATAGCGTATATTCAAGTTGTTGCAGTTAAAGCTCGTAGTT
GAATTTTGGCGCTGGTTGTGTGGTTTGGACTCACGTTCAACACTGCAGGACTGGGGCTTT
CCTTCTAGGGAACTAGTGTGCCATTAATTTGGTAGGCTAGGGATCTAGGACTGTTACTTT
GAAAAAATTAGAGTGTTTAAAACAGGCTTATGCTTGAATACATTAGCATGGAATAACGGA
ATAGGACTTGTCTTATTTGTTGGTTTAGAGACAAAGTAATGATTAATAGGGACGTTGGGG
CATTAGTATTCAACAGTCAGAGGTGAAATTCTGGATTTGTTGAAGACTAACTTCTGCGAA
AAGCATTTGTCATGCACGCTTTTCATTAATCAGGAACGAAAGTTAGGGATCGAAGACGAT
CAGATACCGT
>GQN3EP204EQZ4Y|2294|1
CTGCGGTAATTCCAGCTCCAATAGCGTATATTCAAGTTGTTGCAGTTAAAGCTCGTAGTT
GAATTTGGCGCTGGTCGTGTGGTTTGGACTCACGTTCAACACTGCAGGACTGGGGCTTTC
CTTCTAGGGAACTAGTGTGCCATTAACTTGGTGGGCTAGGGATCTAGGACTGTTACTTTG
AAAAAATTAGAGTGTTTAAAACAGGCTTATGCTTGAATACATTAGCATGGAATAACGGAA
TAGGACTTTGTCTTATTTGTTGGTTTAGGAGACAAAGTAATGATTAATAGGGACGGTTAG
GGCATTAGTATTCCAGAGTCAGAGGTGAAATTCTTGGATTTCTGGAAGACTAACTTCTGC
GAAAGCATTTGCCAGGCACGCTTTCATTAATCAGGAACGAAAGTTAGGGATCGAAGACGA
TTAGATACCGT
>H9ROG4J05F47WG|2293|1
CTGCGGTAATTCCAGCTCCAATAGCGTATATTAAAGTTGTTGCAGTTAAAAAGACTCGTA
GTTGAATTTTGGGTCCCAGTTGGGTGGTCTTAGCTTAACGGTTAGTACTGCTTTAATTGG
GTCTTTCCTTCTGGGGAACTATGGTGCACTTTATTGTGTTGCTATAGGGATCCAGGACTT
TTACTGTGAAAAAATTAGAGTGTTTAAAGCAGGCTTACGCTTGAATACATTAGCATGGAA
TAATAGAATAGGACTATGGTTCTATTTTGTTGGTTTCTAGGACCAAAGTAATGATTAATA
GGGATATTGGGGGGCATTCATAGTTTTCGATTGTCAGAGGGTGAAATTCTTGGATTTAAT
GAAAGATGAACTACTGCGAAAGCATTTGCCAAGGATGTTTTTCATTGATCAGG
>G2YL89K02BQJ7N|2292|1
CTGCGGTAATTCCAGCTCCAATAGCGTATATTACAAGTTGTTGCAAGTTAAAAGCTCGTA
GTTGTAATTTTGGCGCTGGTTGTGTGGTTTGGACTCGCGTTCAATACTGCAGGACTGGCG
CTTTCCTTCTAGGGAACTAGCGTGCCATTAATTTGGTGGGCTAGGGATCTAGGACTGTTA
CTTTAGAAAAATTAGAGTGTTTAAAACAGGCTTATGCTTGAATACATTAGCATGGAATAA
CGGAATAGGACTTTGTCTTATTTTGTTGGTTAGGAGACAAAGTAATGATTAATAGGGACG
GTTAGGGGCATTAGTATTCCACAGTCAGAGGTGAAATTCTTGGATTTGTGGAAGACTAAC
TTCTGCGAAAGCATTTGCCAGGCACGCTTTCATTAATCAGGAACGAAAGTTAGGG
>G2YL89K03DI9OP|2291|1
CCGCGGTAATTCCAGCTCCAATAGCGTATATTCAAGTTGTTGCAGTTAAAAGCTCGTAGT
TGAATTTTGGCGTTGGTTGTGTGGTTTGGACTCGCGTTCAATACTGCAGGACTGGCGCTT
TCCTTCTAGGGAACTAGCGTGCCATTAATTTGGTGGGCTAGGGATCTAGGACTGTTACTT
TGAAAAAATTTAGAGTGTTTAAAACAGGCTTATGCTTGAATACATTAGCATGGAATAACG
GAATAGGACTTTGTCTTATTTTGTTGGTTTAGGAGACAAAGTAATGATTAATAGGGACGG
TTAGGGGCATTAGTATTCCACAGTCAGAGGTGAAATTCTTGGATTTGTGGAAGACTAAAC
TTCTGCGAAAGCATTTGCCAGGCACGCTTTCATTAATCAGGAACGAAAGTTTAGGGGATC
GAAGATGATTAGATACCAT
>H9ROG4J05F4B28|2290|1
CTGCGGTAATTCCAGCTCCAATAGCGTATACTAAAGTTGTTGCAGTTAAAAAGACTCGTA
GTTGAATTTTTGGCTCGGCAGGGTGGTCTTGCTTTGTTGTGAGCACTGCTTTTGTCGGGC
CTTTTCTTCTGGAGAACTAGCGTGCGCTTAACTGAGTGCGTTTAGAGATCCAGGTACGTT
TACTAGTGAAAAAATTAGAGTAGTTTAAAGCAGGCATTTGCTTGAATAAATTAGCATGGA
ATAATAGAATAGGACTTTGGTTCTATTTTGTTGGTTTCTAGGACCGAGGTAATGATTAAT
AGGGATAGTTGGGGGCATTAGGTATTTAATTGTCAGAGGTGAAATTCTTGGAATTTATGA
AAGACTAAACTTCTGCGAAAGCAATTTGCCAAGGATGTTTTCATTTAATCTAAGAACGAA
AGTTAGGGGATACGAAGGACGATCAGATACCGT
>GQN3EP204EPSJL|2298|1
CTGCGGTAATTCCAGCTCCAATAGCGTATATTCAAGTTGTTGCAGTTAAAAGCTCGTAGT
TGAATTTTGGCGCTAGTTGTGTGGTTTGAACTCACGTTCAACACTGCAGGACTGGTGCTT
TCCTTCTAGGGAACTGGTGTGCCATTAGCTTGGTGGGCTAGGGATCTAGGACTGTTACTT
TGAAAAATTAGAGTGTTTAAACAGGCTTATGCTTGAATACATTAGCATGGAATAACGGAT
AGGACTTTGTCTTATTTTGTTGGTTTAGGAGTACAAAGTAATGATTAATAGGAACGGTTA
GGGGCATTAGTATTCCACAGTCAGAGGTGAAATTCTTGGATTTGTGGTAAGACTAACTTC
TGCGAAAGCATTTGTCAGGAACGTTTTCATTAATCAGGAACGAATTAGGGGATCGAAGAT
GAATC
>H9ROG4J05F4D0P|2288|1
CTGCGGTAATTCCAGCTCCAATAGCGTATATTAAAGTTGTTGCAGTTAAAAAGCTCGTAG
TTGAACTTTGGCCCTGGCTGGGCGGTCTACTCGAATGAGTAGTACTTCTCTGGCTGAGGC
TTTCCTTCTGGCGAACTATTGTGCTATTAGTTTAGTGCGATAGGGAACCAGGACTTTTAC
TTTGAAAAAATTAGAGTGTTTAAAGCAGGCTTACGCTTGAATACATTAGCATGGAATAAT
AAAATAGGACTTTGGTTTTATTTTGTTGGTTTTCGAACCGAAGTAATGATTAATAGGGAT
AGTTGGGGGCGATTCGTATTTAGCCGTCAGAGGTGAAATTCTTGGATTGGCTAAAGACGA
ACTTCTGCGAAAGCATTTGCCAAGGATGTTTTCATTGATCAGATCAAGAACG
>G2YL89K03DIB3U|2287|1
CCGCGGTAATTCCAGCTCCAATAGCGTATATTAAAGTTGTTGCAGTTAAAAGCTCGTAGT
TGAATTTTGGCGCTGGTTGTGTGGTTTGGACTCGCGTTCAATACTGCAGGACTGGCGCTT
TCCTTCTAGGGAACTAGCGTGCCATTAATTTGGTGGGCTAGGGATCTAGGACTGTTACTT
TGAAAAATTAGAGTGTTTAAAACAGGCTTATGCTTGAATACATAAGCATGGAATAACGGA
ATAGGACTTTGTCTTATTTTGTTGGTTTAGGTAGGACAAAGTAAATAGATTAATAAGGGA
CGAGTTGGGGGTAGTTTGTATTCCATTGTCAGAGGTGAAATTCTTGGATTTTTGGTAAGA
CAAACTAACTGCGAAAGCATTTACCAAGGATGTTTTCTATTAATCAAGAACGAAAGTT
>GQN3EP204ER0KQ|2286|1
CTGCGGTAATTCCAGCTCCAATAGCGTATATTCAAGTTGTTGCAGTTAAAAGCGCGTAGT
TGAATTTTGGCGCCGGTTGTGTGGTTTGGACTCACGTTCAACACTGCAGGACTGGGGCTT
TCCTTCTAGGGAACTAGCGTGCAATTAATTTGTGTTTAGGGATCTAGGACTGTTACTTTG
AAAAATTAGAGTGTTTAAAACAGGCTTATGCTTGAATACATTAGCATGGAATAACGGAAT
AGGACTTGTCTTATTTGTTGGTTTAGAGACAAAGTAATGATTAATAGGGACGGTCGGGGT
TATTAGTATTCAACAGTCAGAGGTGAAATTCTTGGATTTGTTGAAGACTAACTTCTGCGA
AAAGCATTTAACATGGACGCATTTCATTAAATCAGGCACGAAAGTTTAGGGATCGAAGAT
GATTAGATACCAT
>H9ROG4J05F4HEA|2285|1
CTGCGGTAATTCCAGCTCTAATAGCGTATATTAATGTTGTTGCAAGTTAAAAAGCTCGTA
GTTGGACTTTAGGCAAGGCGCCCGGGTCGGCCGCAAGGCTGTACTTTGGGGGCGTGCGCC
TCACAGTCGGGGAGCTGGGCCGAAAGGCGCAGGGAACCGAAGTTTACTTTGAAGAAATTA
GAGTGTTCAAAGCAGGACATTTGCTTGAATACATTAGCATGGAATAATAAAATAGGACTC
TAGTTCTATTTTGTTGGTTTGAGGACGGGAGTAATGATTAATAGGGATAGTTGGGGGCAT
TAGTATTCAGTAGTCAGAGGTGAAATTCTTGGATTTACTGAAGACTAACTAGTGCGAAAG
CATTTGCCAAGAAATGTTTTCATTAATCAAGAACGAAAGTTAGGGGATCGAAGACG
>GQN3EP204ERBL1|2284|1
CCGCGGTAATTCCAGCTCCAATAGCGTATATTCAAGTTGTTGCAGTTAAAGCTCGTAGTT
GAATTTTGGCGCTGGTCGTGTGGTTTGGACGAAAGTTCAACACTGCAGGACTGGGGCTTT
CCTTCTAGGGAACAAGTGTGCTATTAATTTAGTGGGCTTGGGATCTAGGACTGTTACTTT
GAAAAATTAGAGTGTTTAAAACAGGCTTATGCTTGAATACATTAGCATGGAATAACGGAA
TAGGACTTTGTCTTATTTGTTGGTTTAGGAGACAAAGTAATGATTAATTAGGGACGGTTG
GGGCGATTAGTATTCCAGAGTCAGAGGTGAAATTCTTGGATTTCTGGAAGACTAACTTCT
GCGAAAGCATTTGTCACGCACGCTTTCTTTAATCAGGAACGAAAGTTAGGGGATCGAAGA
CGATTAGATACCGT
>GQN3EP204ER3DD|2283|1
CCGCGGTAATTCCAGCTCCAATAGCGTATATTCAAGTTGTTGCAGTTAAAGCGCGTAGTT
GAATTTTGGCGCCGGTTGTGTGGTTTGGACTCACGTTCAACACTGCAGGACTGGGGCTTT
CCTTCTAGGGAACTAGCGTGCAATTAATTTGTGTGTTAGGGATCTAGGACTGTTACTTTG
AAAAATTAGAGTGTTTAAAACAGGCTTATGCTTGAATACATTAGCATGGAATAACGGAAT
AGGACTTTGTCTTATTTTGTTGGTTAGGAGACAAAGTAATGATTAATAGGGACGGTCGGG
TTATTAGTATTCAACAGTCAGAGGTGAAAATTCTTGGATTTGTTGAAGACTAACTTCTGC
GAAAGCATTTAACATGGACGCATTTCATTAAGTCAGGCAACGAAAGTTAGGGGATCGAAG
ACGATCAGATA
>H9ROG4J05F4MH7|2282|1
CTGCGGTAATTCCAGCTCCAATAGCGTATATTAAAGTTGTTGCAGTTAAAAAAGCTCGTA
GTTGGATTTTGGTATTCGTTTGACTGGTCCGGGAAACTTAGTACTGGTTGAGCGAATCTT
TCCTCTTGGGAAACTGGTGTTGTCATTTATGGCAGCATCAGGGCTCCAAGACTTTTACTG
TGAAAAAATTAAGAGTGTTTAAAGACAGGCATGTGCTTGAATACATTAGCATGGAATAAT
GGAATAGGATTTGGTTCTATTTGTTGGTTTCTAGGACCGAAGTAATGATTAATAGGGATA
GTTGGGGGTCGGTCAGTATTTTCCAGTCAGAGGTGAAATTCTTGGATTTAGGAAAGACTA
ACTTCTGCGAAAGCATTCGCCAAGGATGTTTTCATTAATCAAGAACGAAAGTTAGGGGAT
C
>H9ROG4J05F6GKR|2306|1
CTGCGGTAATTCCAGCTCCAATAGCGTATATTAAAGTTGTTGCAGTTAAAAAGCTCGTAG
TTGAATTTTGGACTCGGATGGATGGTCTAGCTTAACGGTTAGTACTGTTTTGTCCGAGTC
TTTCCTTCTGGGGAATCATGGTGCACTTTATTGTGTGCCATGGGGAGCCAGGATTTTTAC
TGTGAAAAAATTTAGAGTGTTTAAAGCAGGCATACGCTTGAATACATTAGCATGGAATAA
TAGAATAGGACTTTGGTTCTATTTTGTTGGTTTCTAGGACCGAAGTAATGATTAATAGGG
ATAGTTGGGGGCATTAGTATTTAATTGTCAGAGTGAAATTCTTGGATTTATGAAAGACTA
ACTTCTGCGAAAGCATTTGCCAAGGATGTTTTTCATTAATCAAGAACGAAACAAGGGGA
>H9ROG4J05F4UTQ|2314|1
CCGCGGTAATTCCAGCTCCAATAGCGTATATTCAAGTTGTTGCAGTTAAAAAGCTCGTAG
TTGAATTTTGGGCCTGATCAGGTGGTTTAGTCGCAAGATTAACACTGCTTTGGTCGGGTC
TTTCCTTGTAGGGAACTAGCGTGCCCTTTACTGAGTGCGCTAGGGATCTATGACTGTTAC
TTTGAAAAAATTAGAGTGTTCAAAGCAGGCGTTTGCTTGAATATATTAGCATGGAATAAT
GGAATAGGACCCTGGTTCTATTTTGTTGGTTTTGAGAACCAGAGTAATGATTAATAGGGA
TAGTTGGGGGCATTCATATTTCATTGTCAGAGGTGAAATTCTTGGATTTATGAAAGATGA
ACTTCTGCGAAAGCATTTGCCAAGGATGTTTTCATTAATCAAGAACGAAAGTTAGGGGAT
CGAAGATGATCAGATACCAT
>H7ATYXN07ISUUY|2313|1
CCGCGGTAATTCCAGCTCCAATAGCGTATATTAAAGTTGTTGCAGTTAAAAAGCTCGTAG
TTGAATTTTGGCGTTGGCTGGGTGGTCTTTGCGAACGCATAGCACTTTTCCGGCTGACGC
TTTCCTTCTGGCGAATAATTGTGCTATTTATTTAGTGCGATTGGGAACCAGGACTTTTAC
TTTGAAAAAATTAAGAGTGTTTAAAGCAGGCTTACGCTTGAATACATTAGCATGGAATAA
TAAAATAGGACTTGGTTTTATTTTGTTTGGTTTTCGTAACCAAAGTAATGATTAATAGGG
ATAGTTGGGGGCGATTAGTATTGAGCCGTCAGAGGTGAAATTCTTGGATTGGCTCAAGAC
TAACTTCTGCGAAAGCATTTGCCAAGGATGTTTTCTATTAATTCAAGAACGAAAGTTAGG
GGAGTCGAAGATGATCAGATACCGT
>H7ATYXN07ISUDR|2312|1
CTGCGGTAATTCCAGCTCCAATAGCGTATATTAAAGTTGTTGCAGTTAAAAAGCTCGTAG
TTGAATTTTGGCGTTGGCTGGGTGGTCTTTGCGAACGCATAGCACTTTTCCGGCTGACGC
TTTCCTTCTGGCGAATAATTGTGCTATTTATTTAGTGCGATTTGGGAACCAGGACTTTTA
CTTTGAAAAAATTAGAGTGTTTAAAGCAGGCTTACGCTTGAATACATTAGCATGGAATAA
TAAAATAGGACTTTGGTTTTATTTTGTTGGTTTTCGTAAACCAAAGTAATGATTAATTAG
GGAGTATTGGGGGCGATTAGTATTGAGCCGTCAGAGGTGAAAGTTCTTGGATTGGCTCAA
GACTAACTTCTGCGAAAGCATTTTGTCCAAGGATGTTTTTCATTAAATCAAGTAACGAAA
GTTAGGGGGATCGTAAGACGATCAGATACCAG
>H9ROG4J05F3YOZ|2311|1
CTGCGGTAATTCCAGCTCCAATAGCGTATATTAAAGTTGTTGCAGTTAAAAAGCTCGTAG
TTGAACTTTAGTGTTTGCAGGGCGGTCTACTCGAATGGGTAGTACTTCTTTTGCGGATGC
TTTCCTTCTGGCGAAGTATTGTGCCATTTATTTGGTGCGATAGGGAACCAGGACTTTTAC
TTTGAAAAAATTAGAGTGTTTAAAGCAGGCTTACGCTTGAATACATTAGCATGGAATAAT
AAAATAGGACTTAGTTTTATTTTGTTTGGTTTTCGTAACTAAAGTAATGATTAATAGGAG
TAGTTGGGGGCGATTCGTATTTAGCCGTCAGAGGTGAAATTCTTGGATTGGCTAAAGACG
AACTTCTGCGAAAGCATTTGCCAAGGATGTTTTCATTAATCAAGAACGAAAGTTAGGGGA
GTCGAAGATGATTAGATACCGT
>H7ATYXN07ISZZV|2310|1
CTGCGGTAATTCCAGCTCCAATAGCGTATATTAAAGTTGTTGCAGTTAAAAAGCTCGTAG
TTGAATTTTGGCGTTGGCTGGGTGGTCTTTGCGAACGCATAGCACTTTTCCGGCTGACGC
TTTCCTTCTGGCGAATAATTGTGCTATTTATTTAGTGCGATTGGGAACCAGGACTTTTAC
TTTGAAAAAATTAAGAGTGTTTAAAGTACAGGCTTACGCTTGAATACATTAGCATGGAAT
AATAAAATAAGGACTTTGGTTTTTATTTTTGTTTGGTTTTTCGGTTAAACCAAAACGTAA
ATAGATTAATAGGGAGTAGTTGGGGGCGGATTAGTATTGTAGCCGTCAGAGGTGGAAATT
ACTTGGATTGGCTCAAGACTAACTTACTTGCGAAAGACATTTGTCCAA
>GQN3EP204EPXF6|2309|1
CTGCGGTAATTCCAGCTCCAATAGCGTATATTCAAGTTGTTGCAGTTAAAGCTCGTAGTT
GAATTTTGGCGCTAGTTGTGTGGTTTGAACTCACGTTCAACACTGCAGGACTGGTGCTTT
CCTTCTAGGGAACTGGTGTGCCATTAGCTTGGTGGGCTAGGGATCTAGGACTGTTACTTT
GAAAAATTGAGTGTTTAAACAGGCTTATGCTTGAATACATTAGCATGGAATAACGGAATA
GGACTTTGTCTTATTTTGTTGGTTTAGGTAGACAAAGTAATGATTAATAGGAACGTTAGG
GGCATTAGTATTCCACAGTCAGAGGTGAAATTCTTGGATTTGTGGAAGACTAACTTCTGC
GAAAGCATTTGTCAGGAACGTTTTTCATTAATCTAGGAACGAAAGTTAGGGGATCGAAGA
CGATTAGATACCAT
>H9ROG4J05F4XD5|2308|1
CTGCGGTAATTCCAGCTCCAATAGCGTATATTCAAGTTGTTGCAGTTAAAAAGCTCGTAG
TTGAATTTTGGGCCTGATCAGGTGGTTTAGTCGCAAGATTAACACTGCTTTGGTCGGGTC
TTTCCTTGTAGGGAACTAGCGTGCCCTTTACTGAGTGCGCTAGGGATCTATGACTGTTAC
TTTGAAAAATTAGAGTGTTTAAAGCAGGCTTATGCCGTTGAATATATTAGCATGGAATAA
TAAGATAGGACTTTGGAACTATTTTGTTGGTTTGCGTTACAAAGTAATGATTAATAGGGA
CAGTTGGGGGTATTCGTATTCCGTTGTCAGAGGTGAAATTCTTGGATTTCCGGAAGACGA
ACTACTGCGAAAGCATTTACCAAGGATGTTTTCATTAATCAAGAACGAAAGTTAGGGGAT
CGAAGATGATTAGATACCAT
>G2YL89K02BQ9AH|2307|1
CCGCGGTAATTCCAGCTCCAATAGCGTATATTCAAGTTGTTGCAGTTAAAAGCTCGTAGT
TGAATTTTGGCGCTGGTTGTGTGGTTTGGACTCGCGTTCAATACTGCAGGACTGGCGCTT
TCCTTCTAGGGTACTAGCGTGCCATTAATTTGGTGGGCTAGGGATCTAGGACTGTTACTT
TGAAAAATTAGAGTGTTTAAAACAGGCTTATGCTTGAATACATTAGCATGGAATAACGGA
ATAGGACTTGTCTTATTTTGTGGTTTAGGAGACAAAGTAATGATTAATAGGGACAGTTGG
GGGCATTAGGTATTTAATTGTCAGAGGTGAAATTCTTGGATTTTATGAAAGACTAACTAC
TGCGAAAGCATTTGCCAAGGATGTTTTTCATTAATCAAGAACGAAAGTTAGGGGATCGAA
GATGATCAGATACCAT
>GQN3EP204EQO80|2281|1
CCGCGGTAATTCCAGCTCCAATAGCGTATATTCAAGTTGTTGCAGTTAAAGCTCGTAGTT
GAATTTTGGCGCTGGTTGTGTGGTTTGGACTCACGTTCAACACTGCAGGACTGGGGCTTT
CCTTCTAGGGAACTAGTGTGCCATTAATTTGGTGGGCTAGGGATCTAGGACTGTTACTTT
AAAAAATTAGAGTGTTTAAAACAGGCTTATGCTTGAATACATTAGCATGGAATAACGGAA
TAGGACTTTGTCTTATTTTGTTGGTTTAGGAGACAAAGTAATGATTAATAGGGACGGTTG
GGGCATTAGTATTCAACAGTCAGAGTGAAATTCTTGGATTTGTGAAGACTAACTTCTGCG
AAAGCATTTGTCATGCACGCTTTCATTAATCAGGAACGAAAGTTTAGGGGATCGAAGATG
ATTAGATACCAT
>G2YL89K03DIXNV|2305|1
CTGCGGTAATTCCAGCTCCAATAGCGTATATTCAAGTTGTTGCAGTTAAAAGCTCGTAGT
TGAATTTTGGCGCTGGTTGTGTGGTTTGGACTCGCGTTCAATACTGCAGGACTGGCGCTT
TCCTTCTAGGGAACTAGCGTGCCATTAATTTGGTGGGCTAGGGATCTAGGACTGTTACTT
TGAAAAATTAAGAGTGTTTAAAACAGGCTTATGCTTGAATACATTAGCATGGAATAACGG
AATAGGACTTCGGAACTATTTTGTTGGTTTGCGTTACGAAGTAATGATTAATAGGGACAG
TTGGGGGTATTCGTATTTCATTGTCAGAGGTGAAATTCTTGGATTTCTGAAAGACGAACT
ACTGCGAAAGCATTTACCAAGGATGTTTTCATTAATCAAGAACGAAAGTTA
>G2YL89K02BQ8TA|2304|1
CTGCGGTAATTCCAGCTCCAATAGCGTATATTCAAGTTGTTGCAGTTAAAAGCTCGTAGT
TGAATTTTGGCGCTGGTTGTGTGGTTTGGACTCGCGTTCAATACTGCAGGACTGGCGCTT
TCCTTCTAGGGAACTAGCGTGCCATTAATTTGGTGGGCTAGGGATCTAGGACTGTTACTT
TGAAAAATTAGAGTGTTTAAAACAGGCTTATGCTTGAATACATTAGCATGGAATAACGGA
ATAGGACTTTGTCTTATTTTGTTGGTTAGGAGACAAAGTAATGATTAATAGGGACGGTTA
GGGCGATTAGTATTCCACAGTCAGAGGTGAAATTCTTGGATTTGTGGAAGACTAACTTCT
GCGAAAGCATTTGTCCAGGCACGCTTTCATTAATCAGGACGAAGTTAGGGATCGAGATGA
TCAGATACCAT
>H9ROG4J05F4Z1N|2303|1
CTGCGGTAATTCCAGCTCCAATAGCGTATATTAAAGTTGTTGCAGTTAAAAAGCTCGTAG
TTGAATTTTGGGCCTGGTTGGGTGGTCTGGCCGCAAGGTCAGTACTGCTTCGGCCGGGTT
CTGACTTTCTGGGGAACCAGCGTGCTATTAATTTAGTGCGTTGGGGAGCCAGGACTTTTA
CTTTGAAAAAATTAAGAGTGTTTAAAGCAGGCGTTCGCTTGAATACATTAGCATGGAATA
ATAAGATAGGACCTCGGTTCTATTTTGTTGGTTTCTAGAGCTGAGGTAATGATTAATAGG
GATAGTTGGGGGCGATTCGTATTTAACTGTCAGAGGTGAAATTCTTGGATTTGTTAAAGA
CGGACTACTGCGAAAGCATTTGCCAAGGATGTTTTCATTGATCAAGAACGAAAGTTAGGG
GATCGAAGACGATCAGATACCGT
>GQN3EP204EPX7J|2302|1
CTGCGGTAATTCCAGCTCCAATAGCGTATATTCAAGTTGTTGCAGTTAAAGCTCGTAGTT
GAATTTTGGCGCTGGTTGTGTGGTTTGGACTCACGTTCAACACTGCAGGACTGGGGCTTT
CCTTCTAGGGAACTAGTGTGCCATTAATTTGGTGGGCTAGGGATCTAGGACTGTTACTTT
GAAAAATTGAGTGTTTAAAACAGGCTTATGCTTGAATACATTAGCATGGAATAACGGAAT
AGGACTTTGTCTTATTTTGTTGGTTTAGGAGACAAAGTAATTGATTAATAGGGACGGTTG
GGGCATTAGTATTCAACAGTCAGAGGTGAAATTCTTGGATTTGTTGAAGACTAACTTCTG
GCGAAAGCATTTGTCATGCACGCTTTCATTAATCAGGAACGAAAGTTAGGGATCGAAGAC
GTCAGATACC
>G2YL89K03C3QR8|2301|1
CTGCGGTAATTCCAGCTCCAATAGCGTATATTAAAGTTGTTGCAAGTTAAAAGCTCGTAG
TTGAATTTTGGCGCTGGTTGTGTGGTTTGGACTCGCGTTCAATACTGCAGGACTGGCGCT
TTCCTTCTAGGGAACTAGCGTGCCATTAATTTGGTGGGCTAGGGATCTAGGACTTGTTAC
TTGAAAAATTAGAGTGTTTAAAACAGGCTTATGCTTGAATACATAAGCATGGAATAACGG
AATAGGACTTTGTCTTATTTTGTTGGTTTAGGAGACAAAGTAATGATTAATAGGGACGTT
AGGGGCATTAGTATTCCACGAGTCAGAGGTGAAATTCTTGGATTTGTGGAAGACTAACTT
CTGCGAAAGCATTTGCCAGGCACGCTTTCATTAATCAGGAACGAAGTTAGGGATCGAAGA
CGATTAGATACCAT
>G2YL89K02BQ7V1|2300|1
CTGCGGTAATTCCAGCTCCAATAGCGTATATTCAAGTTGTTGCAGTTAAAAAGCTCGTAG
TTGAATTTTGGCGCTGGTTGTGTGGTTTGGACTCGCGTTCAATACTGCAGGACTGGCGCT
TTCCTTCTAGGGAACTAGCGTGCCATTAATTTGGTGGGCTAGGGATCTAGGACTGTTACT
TTGAAAAATTAGAGTGTTTAAAACAGGCTTATGCTTGAATACATTAGCATGGAATAACGG
AATAGGACTTGTCTTATTTTGTTGGTTTAGGAGACAAAGTAATGATTAATAGGGATAGTT
GGGGGGCGATTAGTACTTGACTGTCAGAGGTGAAATTCTCCGATTTGTTAAAGACTAACT
TATGCGAAAGCATTTGCCAAGGATGTTTTCATTAATCAAGAACGAAAGTTAGGGGATCAA
AGACGATCAGATACCGT
>H9ROG4J05F556M|2299|1
CTGCGGTAATTCCAGCTCCAATAGCGTATATTAAAGTTGTTGCAGTTAAAAAGACTCGTA
GTTGGATTTCCGGTCCCGGACCGGGCGGTCTGCCGCAAGGTGTGTACTGCTGGACGGGAA
CCGAATGATAATTCTTTCCGAAGACCATGCGTGCTCTTCACTGAGATGCGTATTGGGACT
CGGGACTTTTACTTTGAAAAAATTAGAGTGTTCAAAGCAGGCAATTCGCTTGAATACATT
AGCATGGAATAATGGAATAGGACTTTGGTCTTATTTTGTTGGTTTCTAGGACCGAAGTAA
TGATTAATAGGGACAGTTGGGGGCATTAGTATTTAATTGTCAGAGGTGAAATTCTTGGAT
TTATGAAAGACTAACTTCTGCGAAAGCATTTAGCCAAGGATGTTTTCATTAATCAAGAAC
GAAGTTAAGGGGATCGAAGATGATCAGATACCAT
>H9ROG4J05F3F6B|2256|1
CTGCGGTAATTCCAGCTCCAATAGCGTATACTAAAGTTGTTGCAGTTAAAAAGCTCGTAG
TTGAATTTTGGCTCGGCAGGGTGGTCTTGCTTTGATGTGAGCACTGCTTTTGTCGGTCCT
TTTCTTCTGGAGAACTAGCGTGCGCTTCATTGAGTGCGTTAGAGATCCAGGACGTTTACT
GTGAAAAAATTAGAGTGTTTAAAGCAGGCATTTGCTTGAATAAATTAGCATGGAATAATA
GAATAGGACTTTTGGTTCTATTTTGTTGGTTTCTAGGACTGAGGTAATGATTAATAGGGA
TAGTTGGGGGCATTAGTATTTAATTGTCAGAGGTGAAATTCTTGGATTTATGAAAGACTA
ACTTCTGCGAAAGCATTTGCCAAAGGATGTTTTCATTAATCAAGAACGAAAGTTAGGGGA
TCGAAGACGATCAGATACCAT
>H9ROG4J05F60N5|2264|1
CTGCGGTAATTCCAGCTCCAGTAGCGTATACTAATGTTGCTGCAGTTAAAAAGCTCGTAG
TTGGATTTCTGGTTGATAGTTTAGGTCCGGCCGATCAAAAGGCTGCGTATCTTTCGCTAT
CTGCCATCCTATCGTGGTTTTGGAGCAATCCAGGATTACGATACATTTACTTTGAAAAAT
TAGAGTGTTTAAAGCAAGCTTGCGCGATGAATACATTAGCATGGAATAATAGAATAGGAC
TATGGTTCTATTTTGTTGGTTTCTAGGACCAAAGTAATGATTAATAGGGATAGTTGGGGG
CATTAGTATTTTATAGTCAGAGGTGAAATTCTTGGATTTATGAAAGACTAACTTCTGCGA
AAGCATTTGCCAAGGATGTTTTCATTAATCAAGAACGAAACAAGGGGATCGAAGACGATC
AGATACCAT
>H9ROG4J05F61XT|2263|1
CTGCGGTAATTCCAGCTCCAATAGCGTATATTAAAGTTGTTGCAGTTAAAAAGCTCGTAG
TTGAACTTTAGTGTTTGCAGGGCGGTCTACTCGAATGGGTAGTACTTCTTTTGCGGATGC
TTTCCTTCTGGCGAAGTATTGTGCCATTTATTTGGTGCGATAGGGAACCAGGACTTTTAC
TTTGAAAAAATTAGAGTGTTTAAAGCAGGCTTACGCTTGAATACATTAGCATGGAATAAT
AAAATAGGACTTTAGTTTTATTTTGTTGGTTTTCGTAACTAAAGTAAATGATTAATAGGG
ATAGTTGGGGGCGATTCGTATTTAGCCGTCAGAGGTGAAATTACTTGGATTCACTCAAGA
CTAACTTATGCGAAAGCATTCACCAAGGATGTCTTCTTTAAT
>G2YL89K02BQQBU|2262|1
CCGCGGTAATTCCAGCTCCAATAGCGTATATTCAAGTTGTTGCAGTTAAAAGCTCGTAGT
TGAATTTTGGCGCTGGTTGTGTGGTTTGGACTCGCGTTCAATACTGCAGAACTAGCGTGC
CATTAATTTGGTGGGCTAGGGATCTAGGACTGTTACTTTGAAAAAATTAGAGTGTTTAAA
ACAGGCTTATGCTTGAATACATTAGCATGGAATAACGGAATAGGACTTTGTCTTATTTGT
TGGTTTAGGAGACAAAGTAATGATTAATAGGGACGGTTAGGGGCATTAGTATTCCACAGT
CAGAGGTGAAATTCTTGGATTTGTGGAAGACTAACTTCTGCGAAAGCATTTGCCAGGCAC
GCTTTCATTAATCAGGAACAAAAGTTAGGGGATCGAAGACGATCAGATACCGT
>H9ROG4J05F3LTT|2261|1
CTGCGGTAATTCCAGCTCCAATAGCGTATATTAAAGTTGTTGCAGTTAAAAAGCTCGTAG
TTGAATTTTGGACGCAGCTGGGTGGTCTAGCCTAACGGTTAGTACTGCTTTGGCTGTGTC
TTTCCTTCTGGCGAGCCAGTGTGTCCTTAACTGGGTGCGCTGGGGATCCAGGACTTTTAC
TGTGAAAAATTAGAGTGTTTAAAGCAGGCGTACGTTTGAATACATTAGCATGGAATAATA
GAATAGGACTTTGGTTTTATTTTGTTGGTTTCTAGGACCGAAGTAATGATTAATAGGGAT
AGTTGGGGGCATTAGTATTTAATTGTCAGAGGTGAAATTCTTGGATTTATGAAAGACTAA
CTTCTGCGAAAGCATTTGCCAAGGATGTTTTCATTAATCAAGAACGAAACAAGGGGGATC
GAAGACGATTAGATACCGT
>GQN3EP204ESLLO|2260|1
CTGCGGTAATTCCAGCTCCAATAGCGTATATTCAAGTTGTTGCAGTTAAAAGCGCGTAGT
TGAATTTTGGCGCCGGTTGTGTGGTTTGGACTCACGTTCAACACTGCAGGACTGGGGCTT
TCCTTCTAGGGAACTAGCGTGCAATTAATTTGTGTGTTAGGGATCTAGGACTGTTACTTT
GAAAAATTAGAGTGTTTAAAACAGGCTTATGCTTGAATACATTAGCATGGAATAACGGAA
TAGGACTTTGTCTTATTTGTTGGTTTAGGAGACAAAGTAATGATTAATAGGGACGGTCGG
GGTTATTAGTATTCAACAGTCAGAGGTGAAATTCTTGGATTTGTTGAAGACTAACTTCTG
CGAAAGCATTTAACATGGACGCATTTCATTAATCAGGCACGAAAGTTAGGGATCGAAGAC
GATTAGATACCAT
>G2YL89K03DGVNQ|2259|1
CTGCGGTAATTCCAGCTCCAATAGCGTATATTCAAGTTGTTGCAGTTAAAAGCTCGTAGT
TGAATTTTGGCGCTGGTTGTGTGGTTTGGACTCGCGTTCAATACTGCAGGACTGGCGCTT
TCCTTCTAGGGAACTAGCGTGCCATTAATTTGGTGGGCTAGGGATCTAGGACTGTTACTT
TGAAAAATTAGAGTGTTTAAAACAGGCTTATGCTTGAATACATTAGCATGGAATAACGGA
ATAGGACTTTGTCTTATTTTGTTGGTTTAGGTAGACAAAGTAATGATTAATAGGACGGTT
AGGGCATTAGTATTCCACAGTCAGAGGTGGAATTCTTGGATTTGTGGAAGACTAACTTCT
GCGAAAGCATTTGCCAGGCACGCTTTCATTAATCAGGAACGAAAGTTAGGGAGTCGAAGA
TGATCAGAT
>H4GVBKB01AYVDI|2258|1
CCGCGGTAATTCCAGCTCCAATAGCGTATATTAAAGTTGTTGTGGTTAAAAAGCTCGTAG
TTGAACCTTGGGCCTGGCTGGCCGGTCCGCCTCACCGCGTGCACTGGTCCGGCCGGGCCT
TTCCCTCTGTGGAACCCCATACCCTTCACTGGGCGTGGCGGGGAAACAGGACATTTACTT
TGAAAAAATTAGAGTAGCTCCAGGCAGGCCTATGCTCGAATACATTAGCATGGAATAATA
AAATAGGACGCGCGGTTCTATTTTGTTGGTTTTGAGAACCAGAGTTAATGGATTAATAGG
GACAGTTGGGGGCATTCGTATTTAACTGTCAGAGGTGAAATTCTTGGGATTTGTTAAAGA
CGGACTACTGCGAAAGCATTTGCCAAGGATGTTTTCATTGATCAAGAACGAAGTTAGGGG
ATCGAAGACGATTAGATACCAT
>G2YL89K03DJUKM|2257|1
CCGCGGTAATTCCAGCTCCAATAGCGTATATTAAAGTTGTTGCCGTTAAAAGCTCGTAGT
CGAACTTCGGTCCCTGTTGGTCGGTCCGCCTTCTTGGTGTGTACTTACTCAACGGGGACT
TACCTCCTGGTGAACTGCGATGTCCTTTACTGGGTGTCGTAGCGAACTAGGACGTTTACT
TTGAAAAATTAGAGTGTTCAAAGCAGGCCTACGCCCGAATACATTAGCATGGAATAATAG
AATAGGACGCGCGTTCCCATTTGTTGGTTTCTGAGATCGCCGTAATGATTAATAGGGATA
GTTGGGGCATTTTGTATTCCGGTCGTCAGAGGTGGAAATTCTTGGGATTGCCGGAAGACA
AACTATTGCGAAAGCATTTGCCAAGGATGTTTTCATTGATCAAGACGAAG
>H9ROG4J05F3M94|2265|1
CTGCGGTAATTCCAGCTCCAATAGCGTATATTAAAGTTGTTGCAGTTAAAAAGCTCGTAG
TTGAACTTTGGCCTTGGCTGGGCGGTCTACTCAATGAGTAGTACTTCTCTGGCTGAGGCT
TTCCTTCTGGCGAACTATTGTGCTATTTATTTAGTGCGATAGGGAACCAGGACTTTTACT
TTGAAAAAATTAGAGTGTTTAAAGCAGGCTTTACGCTTGAATACATTAGCATGGAATAAT
AAAATAGGACTTTGGTAACTATTTTGTTGGTTTTGCGTTACAAAGTAATGATTAATAGGG
ACAGTTGGGGGTAGTTCGTATTCCGTTGTCAGAGGTGAAATTCTTGGATTTCCGGAAGAC
GAACTACTGCGAAAGCATTTACCAAGGATGTTTTCATTAATCAAGAACGAAAG
>GQN3EP204EORBP|2255|1
CTGCGGTAATTCCAGCTCCAATAGCGTATATTCAAGTTGTTGCAGTTAAAGCTCGTAGTT
GAATTTTGGCGCTGGTTGTGCGGTTTGGATTCATTTTCAATACTGTATGATTGGGGCTTT
CCTTCTAGGGAATTGATGTGCCATTAATTTGGTGGGTCAAGGATCTAGGACTGTTACTTT
GAAAAAATTAGAGTGTTTAAACAGGCTTATGCTTGAATACATTAGCATGGAATAACGGAA
TAGGACTTTGTCTTATTTTGTTGGTTTAGGAGACAAAGTAATGATTAATAGGAACGATTG
GGGCATTAGTATTCCAGAGTCAGAGGTGAAATTCTTGGATTTCTGGAAGACTAACTTCTG
CGAAAGCATTTGCCAAAAACGTTTTCTTAATCAGGAACGAAAGTTAGGGGATCGAAGATG
ATCAGATACCAT
>GQN3EP204EOJJA|2254|1
CTGCGGTAATTCCAGCTCCAATAGCGTATATTCAAGTTGTTGCAGTTAAAGCTCGTAGTT
GAATTTTGGCGCTGGTTGTGTGGTTTGGACTCACGTTCAACACTGCAGGATTGGGGCTTT
CCTTCTAGGGAACTAGTGTGCCATTAACTTGGTGGGCTAGGGATCTAGGACTGTTACTTT
GAAAAATTAGAGTGTTTAAACAGGCTTATGCTTGAATACATTAGCATGGAATAACGGAAT
AGGACTGTCTTATTTGTTGTTTAGAGACAAAGTAATGATTAATAGGGACGATTAGGGCAT
TAGTATTCCAGAGTCAGAGGTGAAATTCTTGGATTTCTGGAAGACTAACTTCTGCGAAAG
CATTTGTCAGGCGCGCTTTCTTAATCAGGAACGAAAGTTAGGGA
>GQN3EP204EOI72|2253|1
CTGCGGTAATTCCAGCTCCAATAGCGTATATTCAAGTTGTTGCAGTTAAAGCTCGTAGTT
GAATTTTGGCGCTGGTTGTATGGTTTGGATTCATTTTCAATACTGTATGATTGGGGCTTT
CCTTCTAGGGAATTGATGTGCCATTAACTTGGTGGGTCAAGGATCTAGGACTGTTACTTT
GAAAAATTAGAGTGTTTAAAACAGGCTTATGCTTGAATACATTAGCATGGAATAACGGAA
TAGGACTTTGTCTTATTTTGTTGGTTTAGGAGACAAAGTAATGATTAATAGGGACGATTG
GGGGCATTAGTATTCCAGAGTCAGAGGTGAAATTCTTGGATTTCTGGAAGACTAACTTCT
GCGAAAGCATTTGCCAAAAACGCCTTCTTTAAATCAGGAACGAAAGTTAGGGGATCCGAA
GACGATTAG
>G2YL89K03DK6U3|2252|1
CTGCGGTAATTCCAGCTCCAATAGCGTATATTCAAGTTGTTGCAGTTAAAAGCTCGTAGT
TGAATTTTGGCGCTGGTTGTGTGGTTTGGACTCACGTTCAACACTGCAGGACTGGGGCTT
TCCTTCTAGGGAACTAGTGTGCCATTTACTTGGTGGGCTAGGGATCTAGGACTGTTACTT
TGAAAAATTAGAGTGTTTAAAACAGGCTTATGCTTGAATACATTAGCATGGAATAACGGA
ATAGGACTTTGTCTTATTTTGTTGGTTTAGGTAGACAAAGTAATGATTAATAAGGACGGT
TAGGGGCGATTAGTATTCAACAGTCAGAGGTGAAATTCTTGGATTTGTTGAAGACTAACT
TCTGCGAAAGCATTTTGCCAGGCACGCTTTCATTAATCAGGAACGAAAGTTAGGGATCGA
AGATGATCAGATACCGT
>H9ROG4J05F64IR|2251|1
CCGCGGTAATTCCAGCTCCAATAGCGTATATTAAAGTTGTTGCAGTTAAAAAGACTCGTA
GTTGGATTTCCGGTCCCGGACCGGGCGGTCTGCCGCAAGGTGTGTACTGCTGGACGGGAA
CCGAATGATAATTCTTTCCGAAGACCATGCGTGCTCTTCACTGAGATGCGTATTGGGACT
CGGGACTTTTACTTTGAAAAATTAGAGTGTTCAAAGCAGGCAATTCGCTTGAATACATTA
GCATGGAATAATGGAATAGGACTTTGGTCTTATTTTGTTGGTTTCTAGACCGAAGTAATG
ATTAATAGGGACGAGTTGGGGGCGATTAGTATTTAATTGTCAGAGGTGAAATTCTTTGGA
TTTATGAAAGACTAACTTCTGCGAAAGCATTTGCCAAGGATGTTTTC
>GQN3EP204EPPYV|2250|1
CTGCGGTAATTCCAGCTCCAATAGCGTATATTCAAGTTGTTGCAGTTAAAGCTCGTAGTT
GAATTTTGGCGCTGGTTGTGTGGTTTGGACTCACGTTCAACACTGCAGGACTGGGGCTTT
CCTTCTAGGGAACTAGTGTGCCATTAATTTGGTGGGCTAGGGATCTAGGACTGTTACTTT
GAAAAATTAGAGTGTTTAAAACAGGCTTATGCTTGAATACATTAGCATGGAATAACGGAA
TAGGACTTTGTCTTATTTGTGTTTAGAGACAAAGTAATGATTAATAGGGACGGTTGGGGC
ATTAGTATTCAACAGTCAGAGGTGAAATTCTTGGATTTGTTGAAGACTAAACTTCTGCGA
AAGCATTTGTCATGCACGCTTTCATTAATCAGGAACGAAGTTAGGGATCGAAGACGATTA
GATACCGT
>H9ROG4J05F5DMG|2249|1
CCGCGGTAATTCCAGCTCCAGTAGCGTATACTAATGTTGCTGCAGTTAAAAAGCTCGTAG
TTGGATTTCTGGTCGACAGTGTTGGTCCGGTTGGTTTACTAACTGAGTATCAGTTTCTGT
CTCCCATCCTACCGCCGGGGCAACTCGGAGGTTCTTTTACTTTGAAAAATTAGAGTGTTT
AAAGCAGGCTTACGCTTGAATACATTAGCATGGAATAATAAAATAGGACTTTAGTTTTAT
TTTGTTGGTTTTCGTAAACTAAAGTAATGATTAATAGGGATAGTTGGGGGCGATTCGTAT
TTAGCCGTCAGAGGTGAAATTCTTGGATTGGCTAAAGACGAACTTCTGCGAAAGCATTTG
CCAAGGATGTTTTCATTAATCAAGAACGAAAGTTAGGGGATCGAAGACGATTAGATACCA
T
>GQN3EP204EQDSJ|2315|1
CTGCGGTAATTCCAGCTCCAATAGCGTATATTCAAGTTGTTGCAGTTAAAAGCTCGTAGT
TGAATTTTGGCGCTTGTTCTGTGGTTTGAACTCACGTTTAACACTGCAGGACTGGGGCTT
TCCTTCTAGGGAACTAGTGTGCCATTAACTTGGTGGGCTAGGGATCTAGGACTGTTACTT
TGAAAAATTAGAGTGTTTAAAACAGGCTTATGCTTGAATACATTAGCATGGAATAACGGA
ATAGGACTTTGTCTTATTTTGTTGGTTTAGAGACAAAGTAATGATTAATAGGGACGTTGG
GGCATTAGTATTTAACAGTCAGAGGTGAAATTCTTGGATTTGTTAAAGACTAACTTCTGC
GAAAGCATTTGTCATGAACGCATTCATTAATCAGGAACGAAAGTTAGGGGATCGAAGATG
AT
>G2YL89K02BQV29|2266|1
CTGCGGTAATTCCAGCTCCAATAGCGTATATTCAAGTTGTTGCAGTTAAAAAGCTCGTAG
TTGAAATTTTGGCGCTGGTTGTGTGGTTTGGACTCGCGTTCAATACTGCAGGACTGGCGC
TTTCCTTCTAGGGAACTAGCGTTCCATTAATTTGGTGGGCTAGGGATCTAGGACTGTTAC
TTTGAAAAATTAGAGTGTTTAAAACAGGCTTATGCTTGAATACATTAGCATGGAATAACG
GAATAGGACTTTGTCTTATTTTGTTGGTTTAGGAGACAAAGTAATGATTAATAGGGACGG
TTAGGGGCATTAGTATTCCAGAGTCAGAGGTGAAATTCTTGGATTTCTGGAAGACTAACT
TCTGCGAAAGCATTTGCCAGGCACGCTTTCATTAATCAGGAACGAAAGTTAGGGGATCGA
AG
>G2YL89K02BQUY1|2267|1
CTGCGGTAATTCCAGCTCCAATAGCGTATATTCAAGTTGTTGCAGTTAAAAGCTCGTAGT
TGAATTTTGGCGCTGGTTGTGTGGTTTGGACTCGCGTTCAATACTGCAGGACTGGCGCTT
TCCTTCTAGGGAACTAGCGTGCCATTAATTTGGTGGGCTAGGGATCTAGGACTGTTACTT
TGAAAAATTAGAGTGTTTAAAACAGGCTTATGCTTGAATACATTAGCATGGAATAACGGA
ATAGGACTTGTCTTATTTTGTTGGTTTAGGAGACAAAGTAATGATTAATAGGGACGAGTT
GGGGGTAGTTCGTTATTTCTATTGTTCAGAGGTGGAAATTACTTTGGATTTCTTGAAAGA
CGAACTACTGCGAAAGCATTTACCTAAGGATGTTTTCTATTAATCAAGAACGAAAGTTAG
GGGAGTCG
>G2YL89K03DJMNJ|2268|1
CTGCGGTAATTCCAGCTCCAATAGCGTATATTCAAGTTGTTGCAGTTAAAAAGCTCGTAG
TTGAATTTTGGCGCTGGTTGTGTGGTTTTGACTCGCGTTCAATACTGCAGGACTGGCGCT
TTCCTTCTAGGGAACTAGCGTTCCATTAATTTGGTGGGCTAGGGATCTAGGACTGTTACT
TTGAAAAATTAGAGTGTTTAAAACAGGCTTATGCTTGAATACATTAGCATGGAATAACGG
AATAGGACTTTGTCTTATTTTGTTGGTTTAGGAGACAAAGTAATGATTAATAGGGACGGT
TAGGGGCATTAGTATTCCACAGTCAGAGGTGAAATTCTTGGATTTGTGGAAGACTAACTT
CTGCGAAAGCATTTGCCAGGCACGCTTTCATTAATCAGGAACGAAAGTTA
>GQN3EP204ESJJ4|2269|1
CCGCGGTAATTCCAGCTCCAATAGCGTATATTCAAGTTGTTGCAGTTAAAGCTCGTAGTT
GAATTTTGGCGCTGGTTGTGTGGTTTGGACTCACGTTCAACACTGCAGGACTGGGGCTTT
CCTTCTAGGGAACTAGTGTGCCATTAATTTGGTGGGCTAGGGATCTAGGACTGTTACTTT
GAAAAATTAGAGTGTTTAAACAGGCTTATGCTTGAATACATTAGCATGGAATAACGGAAT
AGGACTTTGTCTTATTTTGTTGGTTTAGAGACAAAGTAATGATTAATAGGGACGGTTGGG
GCATTAGTATTCAACAGTCAGAGGTGAAATTCTTGGATTTGTTGAAGACTACTTCTGCGA
AAAGCATTTGTCATGCACGCTTTTCATTAATCGAGGAACGAAAGTTAGGGATCAAAGACG
ATTAGATACCAT
>H7ATYXN07IT5PI|2270|1
CTGCGGTAATTCCAGCTCCAATAGCGTATATTAAAGTTGTTGCAGTTAAAAAGCTCGTAG
TTGAATTTTGGCGTTGGCTGGGTGGTCTTTGCGAACGCATAGCACTTTTCCGGCTGACGC
TTTCCTTCTGGCGAATAATTGTGCTATTTATTTAGTGCGATTGGGAACCAGGACTTTTAC
TTTGAAAAAATTAGAGTGTTTAAAGCAGGCTTACGCTTGAATACATTAGCATGGAATAAT
AAAATAGGACTTGGTTTTATTTTGTTGGTTTTCGTAAACCAAAGTAATAGATTAATAGGG
ATAGTTGGGGGTCGATTAGTATTGAGCCGTCAGAGGTGAAATTACTTGGATTGGCTCAAG
ACTAACTTCTGCGAAAGCATTTGCCAAGGATGTTTCTATTAATCAAGAACGAAAGTTAGG
GGAGTCGAAGATGATCAGATACCAT
>H9ROG4J05F3S46|2271|1
CTGCGGTAATTCCAGCTCCAATAGCGTATATTAAAGTTGTTGCAGTTAAAAAGCTCGTAG
TTGAATTTTGGACTTGACTGGGCGGTCTTTTCGTATGAATTGCACTGCTCTGGTTGAGTC
TTTCCTTCTAGCGAACTATCGTGCTATTCATTTAGTGCGGTAGGGAACTAGAACTTTTAC
TTTGAAAAAATTAGAGTGTTTAAAGCAGGCTTACGCTTGAATACATTAGCATGGAATAAT
AAAATAGGACTTTGGTTTTATTTTGTTGGTTTCTAAGACCGAAGTAATGATTAATAGGGA
CAGTTGGGGGCATTAGTATTTAGTCGTCAGAGGTGAAATTCTTGGATTGACTAAAAGACT
AACTTCTGCGAAAGCATTTGCCAAGGATGTTTTCATTAAATCAAGAACGAAAGTTAGGGG
GATCGAAGACGATCAGATACCGT
>GQN3EP204EOXN6|2272|1
CTGCGGTAATTCCAGCTCCAATAGCGTATATTCAAGTTGTTGCAGTTAAAAGCGCGTAGT
TGAATTTTGGCGCCGGTTGTGTGGTTTGGACTCACGTTCAACACTGCAGGACTGGGGCTT
TCCTTCTAGGGAACTAGCGTGCAATTAATTTGTGTGTTAGGGATCTAGGACTGTTACTTT
GAAAAATTAGAGTGTTTAAACAGGCTTATGCTTGAATACATTAGCATGGAATAACGGAAT
AGGACTTGTCTTATTTGTTGTTTAGAGACAAAGTAATGATTAATAGGGACGGTCGGGTTA
TTAGTATTCAACAGTCAGAGGTGAAATTCTGGATTTGTTGAAGACTAACTTCTGCGAAAG
CATTTAACATGGACGCATTCATTAATCAGGCACGAAAGTTAGGGATCGAAGACGATTAGA
TACCGT
>H9ROG4J05F4KI0|2273|1
CTGCGGTAATTCCAGCTCCAATAGCGTATATTAAAGTTGTTGCAGTTAAAAAGCTCGTAG
TTGGACTTTAGGCGAGGTGGCCTGGTCTGCCGTCAGGCAGTACTGGGTTTGCCAAGCCTC
ACCTTCGGGGAACTAGTGCCTCGTGCGCTAGGGAACCGAGCCTTACTTTGAGAAAATTAG
AGTGTTTAAAGCAGGCTTACGCTTGAATACTTCAGCATGGAATAACAACATAGGACTTTG
GTTTCTATTTTGTTTGGTTTTGTAGGACCAAAGTAATAGATTAATAGGGACAGTTGGGGG
TCGATTAGTATTCAGTAGTCAGAGGTGAAATTACTTGGATTTACGTAACGATGAACTTGT
GCGAAAGCATTCGGCAAGGATGTTTTCTATTGATCAAGAACGAAAGTTAGGGGATCGAAG
ACGATCAGATACCAT
>GQN3EP204EQIZL|2274|1
CTGCGGTAATTCCAGCTCCAATAGCGTATATTCAAGTTGTTGCAGTTAAAGCTCGTAGTT
GAATTTTGGCGCTAGCCTTTTGGTTTGAGCTCACGTTCAACACTGCTAGACTGGTGCTTT
CCTTCTAGGGAATTAGTGTGCCATTAACTTGGTGGGCTAGGGATCTAGGACTGTTACTTT
GAAAAATTAGAGTGTTTAAACAGGCTTATGCTTGAATACATTAGCATGGAATAACGGAAT
AGGACTTTGTCTTATTTGTTGGTTTAGGAGACAAAGTAATGATTAATAGGGACGGTTGGG
GCATTAGTATTCCACAGTCAGAGGTGAAATTCTTGGATTTGTGGAAGACTAACTTCTGCG
AAAAGCATTTTGTCAGGAACGCTTTTCATTAATCAGGAACGAAAGTTAGGGA
>GQN3EP204ERBFT|2275|1
CTGCGGTAATTCCAGCTCCAATAGCGTATATTCAAGTTGTTGCAGTTAAAGCTCGTAGTT
GAATTTTGGCGCTGGTTGTGTGGTTTGGACTCACGTTCAACACTGCAGGACTGGGGCTTT
CCTTCTAGGGAACTAGTGTGCCATTAATTTGGTGGGCTAGGGATCTAGGACTGTTACTTT
GAAAAATTAGAGTGTTTAAAACAGGCTTATGCTTGAATACATTAGCATGGAATAACGGAA
TAGGACTTTGTCTTATTTGTTGTTTAGGAGACAAAGTAATGATTAATAGGGACGGTTGGG
GCATTAGTATTCAACAGTCAGAGGTGAAATTCTTGGATTTTTGGTAAGACGAACTACTGC
GAAAAGCATTTACCAAGGATGTTTTCATTAATCAAGAACGAAGTTAGGGATCGAAGACGA
TCAGATACCAT
>H4GVBKB01AYDH1|2276|1
CTGCGGTAATTCCAGCTCCAATAGCGTATATTAAAGTTGTTGTGGTTAAAAAGCTCGTAG
TTGAACCTTGGGCCTGGCTGGCCGGTCCGCCTCACCGCGTGCACTGGTCCGGCCGGGCCT
TTCCCTCTGTGGAACCCCATACCCTTCACTGGGCGTGGCGGGGAAACAGGACATTTACTT
TGAAAAATTAGAGTGCTCCAGGCAGGCCTATGCTCGAATACATTAGCATGGAATAATAAA
ATGGACGCGCGGTTTCATTTTGTTGGTTTATAGGACGCCGTAATGATTAATAGGGACAGT
CGGGGGCATCAGTATTCAACTGTCAGAGGTGAAATTCTTGGATTTGTTAAAGACGGACTA
CTGCGAAAGCATTTGCCAAGGATGTTTCATTGATCAAGAACGAAAGTT
>H9ROG4J05F4PM4|2277|1
CTGCGGTAATTCCAGCTCCAATAGCGTATATTAAAGTTGTTGCAGTTAAATAGCTCGTAG
TTGAATTTTGGGCCGGGCTGGGCGGTCTCGCCGCAAGGCGTGTACTGCTCTGGCCTGGTC
TTTCCTTCTGGGGAACCATGATGCTCTTAATTGGGTGTTATGGGGATCCAGGACTTTTAC
TTTGAAAAAATTAGAGTGTTTAAAGCGGGCATTTGCTTGAATACATTAGCATGGAATAAT
AGAATAGGACTTTGGTTCTATTTTGTTGGTTTCTAGGACCGAAGTAATGATTAATAGGGA
TAGTTGGGGGCGATTAGTATTTAACTGTCAGAGGTGAAATTCTTGGATTTGTTAAAGACG
AACTACTGCGAAAGCATTTGCCAAGGATGTTTTTCATTTGATCAAGAACGAAAGTTAAGG
GGATCGAAGACGATCAGATACCAT
>H9ROG4J05F40WK|2278|1
CTGCGGTAATTCCAGCTCCAATAGCGTATATTAAAGTTGTTGCAGTTAAAAAGCTCGTAG
TTGAACTTTGGCCCTGGCTGGGCGGTCTACTCGAATGAGTAGTACTTCTCTGGCTGAGGC
TTTCCTTCTGGCGAACTATTGTGCTATTAGTTTAGTGCGATAGGGAACCAGGACTTTTAC
TTTGAAAAAATTAGAGTGTTTAAAGCAGGCTTACGCTTGAATACATTAGCATGGAATAAT
AAAATAGGACTTTGGTTTTATTTTGTTGGTTTTCGAAACCGAAGTAATGATTAATAGGGA
TAGTTGGGGGCGATTCGTATTTAGTCCGTCCAGAGGTGGAAATTACTTTGGTAGTTGGTC
GTAAAGAACGAACTTACTTGCGAAAGACATTTGTCCAAGGAATGTTTTCTATTAA
>H9ROG4J05F4P3C|2279|1
CTGCGGTAATTCCAGCTCCAATAGCGTATATTAAAGTTGTTGACAGTTAAAAAGCTCGTA
GTTGAATTTCGGAGGAGAGTTCCTGGTCTAGGTTCGCCTTGTACTGGGAGGCTCGAATCT
TTTTTCTGGGGAAGCGGGGTGTCCTTTACTGGGCGCCTCGGGGAACCAGGACGATTACCT
TGAGAAAAATAGAGTGTTCAAAGCAGGCTTTTGCTTGAATACGTTAGCATGGAATAATAA
AATAGGACTTTGGTTCTATTTTGTTGGTTTTAAGGACCAATGTCATGATGAATAGGGACA
GTTGGGGGCGATTCGTATTCCGTAAGCTAGAGGTGGAAATTCTTGGATTTTCGGAAGACG
AACTACTGCGAAAGCATTTTGCCAAGGATGTTTTCATTAAATCAAGAACGAAAGTTAGGG
GATCGTAAGATGATCAGATACCAG
>G2YL89K02BQL2C|2280|1
CTGCGGTAATTCCAGCTCCAATAGCGTATATTCAAGTTGTTGCAGTTAAAAGCTCGTAGT
TGAATTTTGGCGCTGGTTGTGTGGTTTGGACTCGCGTTCAATACTGCAGGACTGGCGCTT
TCCTTCTAGGGAACTAGCGTTCCATTAATTTGGTGGGCTAGGGATCTAGGACTGTTACTT
TGAAAAATTAGAGTGTTTAAAACAGGCTTATGCTTGAATACATTAGCATGGAATAACGGA
ATAGGACTTGTCTTATTTTGTTGGTTTAGGAGGACAAAGTAATGATTAATAGGACGGTTA
GGGGCGATTAGTATTCCACAGTCAGAGGTGAAATTACTTGGATTTGTGGAAGGACTAACT
TACTGCGAAAGCATTTGCCAGGCACGCTTTCATTAATACAGGAACGAAAGTTAAGGGAGT
CGAAGACGATCAGATACCGT
>G2YL89K02BRCFX|2356|1
CCGCGGTAATTCCAGCTCCAATAGCGTATATTCAAGTTGTTGACAGTTAAAAGCTCGTAG
TTGAATTTTGGCGCTGGTTGTGTGGTTTGGACTCGCGTTCAATACTGCAGGACTGGCGCT
TTCCTTCGTAGGGAACTAGCGTGCCATTAATTTGGTGGGCTAGGGATCTAGGACTAGTTA
CTTTGAAAAATTAGAGTGTTTAAAACAGGCTTATGCTTGAATACATTAGCATGGAATAAC
GGAATAGGACTTGTCTTATTTTGTGGTTTAGGAGACAAAGTAATGATTAATAGGACGGTT
AGGGGCATTAGTATTCCACAGTCAGAGGTGAAATTCTTGGATTTGTGGAAGACTAACTTC
TGCGAAAGCATTTGCCAAGGCACGCTTTCATTAATCAGGAACGAAAGTTA
>G2YL89K03DL0BC|2364|1
CTGCGGTAATTCCAGCTCCAATAGCGTATATTCAAGTTGTTGCAGTTAAAAGCTCGTAGT
TGAATTTTTGGCGCTGGTTGTGTGGTTTGGACTCGCGTTCAATACTGCAGGACTGGCGCT
TTCCTTCTAGGGAACTAGCGTGCCATTAATTTGGTGGGCTAGGGATCTAGGACTGTTACT
TTGAAAAATTAGAGTGTTTAAAACAGGCTTATGCTTGAATACATTAGCATGGAATAACGG
AATAGGACTTTGTCTTATTTTGTTGGTTTAGGAGACAAAGTAATGATTAATAGGACGGTT
AGGGGCATTAGTATTCCACAGTCAGAGGTGAAATTCTTGGATTTGTGGAGACAAACTTTC
TTGCGAAAGCATTTGCCAGGCACGCTTTCATTAATCAGGAACGAAAGTTAGGGAGTCG
>GQN3EP204EO28M|2363|1
CCGCGGTAATTCCAGCTCCAATAGCGTATATTCAAGTTGTTGCAGTTAAAGCGCGTAGTT
GAATTTTGGCGCCGGTTGTGTGGTTTGGACTCACGTTCAACACTGCAGGACTGGGGCTTT
CCTTCTAGGGAACTAGCGTGCAATTAATTTTGTGTGTTAGGGATCTAGGACTGTTACTTT
GAAAAAATTAGAGTGTTTAAAACAGGCTTATGCTTGAATACATTAGCATGGAATAACGGA
ATAGGACTTTGTCTTATTTGTTGGTTTAGGAGACAAAGTTAATGATTAATAGGGACGGTT
GGGGCATTAGTATTCAACAGTCAGAGGTGAAATTCTTGGATTTGTTGAAGACTAACTTCT
GCGAAAAGCATTTGTCATGCACGCTTTCATTAATCAGGAACGAAAGTTAGGGGATCGAAG
ACGATTAGAT
>GQN3EP204EO76S|2362|1
CTGCGGTAATTCCAGCTCCAATAGCGTATATTCAAGTTGTTGCAGTTAAAGCTCGTAGTT
GAATTTTGGCGCTGGTTGTGTGGTTTGGACTCACGTTCAACACTGCAGGATTGGGGCTTT
CCTTCTAGGGAACTAGTGTGCCATTAACTTGGTGGGCTAGGGATCTAGGACTGTTACTTT
GAAAAATTAGAGTGTTTAAACAGGCTTATGCTTGAATACATTAGCATGGAATAACGGAAT
AGGACTTTGTCTTATTTTGTTGGTTTAGGAGACAAAGTAATGATTAATAGGGACGATTAG
GGCATTAGTATTCCAGAGTCAGAGGTGAAATTCTTGGATTTCTGGAAGACTAACTTCTGC
GAAAGCATTTGTCAGGCGCGCTTTTCTTTAATCAGGAACGAAAGTTAGGGATCGAAGACG
AT
>H4GVBKB01AZGWL|2361|1
CTGCGGTAATTCCAGCTCCAATAGCGTATATTAAAGTTGTTGTGGTTAAAAAGCTCGTAG
TTGAACCTTGGGCCTGGCTGGCCGGTCCGCCTCACCGCGTGCACTGGTCCGGCCGGGCCT
TTCCCTCTGTGGAACCCCATACCCTTCACTGGGCGTGGCGGGGAAACAGGACATTTACTT
TGAAAAATTAGAGTGCTCCAGGCAGGCCTATGCTCGAATACATTAGCATGGAATAATGAA
ATAGGACGTGCGGTTCTATTTTGTTGGTTTCTAGGACCGCCGTAATGATTAATAGGGACA
GTTGGGGGCATTCATATTCCATTGTCAGAGGTGAAATTCTTGGATTTAACGGAAGATGAA
CTTCTGCGAAAGCATCTGCCAAGGATGTTTTCATTGATCAAGAACGAAAGTTAGGGGAAC
GAAGACGATTAGATACCGT
>G2YL89K02BRCDO|2360|1
CTGCGGTAATTCCAGCTCCAATAGCGTATATTAAAGTTGTTGCAGTTAAAAGACTCGTAG
TTGAATTTTGGTCGCTGGTTGTGTGGTTTGGTACTCGCGTTCAATACTGCAGGACTGGCG
CTTTCCTTCTAGGGAACTAGCGTGCCATTAATTTGGTGGGCTAGGGATCTAGGACTGTTA
CTTTGAAAAATTAGAGTGTTTAAAACAGGCTTATGCTTGAATACATTAGCATGGAATAAC
GGAATAGGTACTTTGTCTTATTTTGTTGGTTTAGGAGACAAAGTAATGATTAATAGGGAC
GGTTAGGGGCATTAGTATTCCACAGTCAGAGGTGAAATTCTTGGATTTTGTGGAAGACTA
ACTTCTGCGAAAGCATTTGCCAGGCACGCTTTCATTAATCAGGAACGAAAGTTAGGGGAT
CGAAGACGATCAGATACCAT
>GQN3EP204EN7AN|2359|1
CTGCGGTAATTCCAGCTCCAATAGCGTATATTCAAGTTGTTGCAGTTAAAGCTCGTAGTT
GAATTTTGGCGCTGGTTGTGTGGTTTGGACTCACGTTCAACACTGCAGGACTGGGGCTTT
CCTTCTAGGGAACTAGTGTGCCATTAATTTGGTGGGCTAGGGTCCTAGGACTGTTACTTT
GAAAAATTAGAGTGTTTAAAACAGGCTTATGCTTGAATACATTAGCATGGAATAACGGAA
TAGGACTTTGTCTTATTTGTTGGTTTAGAGACAAAGTAATGATTAATAGGGACGGTTGGG
GCATTAGTATTCAACAGTCAGAGGTGAATTCTGGATTGTTGAAGACTAACTTCTGCGAAA
GCATTTTGTCATGCACGCTTTTCATTAAAGTCAGGAAACGAAAGTTAGGGGATCCGAAGA
CGATAC
>G2YL89K03DLZR3|2358|1
CCGCGGTAATTCCAGCTCCAATAGCGTATATTCAAGTTGTTGCAGTTAAAAGCTCGTAGT
TGAATTTTGGCGCTGGTTGTGTGGATTGGACTCGCGTTCAATACTGCAGGACTGGCGCTT
TCCTTCTAGGGAACTAGCGTGCCATTAATTTGGTGGGCTAGGGATCTAGGACTGTTACTT
TGAAAAATTAGAGTGTTTAAAACAGGCTTATGCTTGAATACATTAGCATGGAATAACGGA
ATAGGACTTTGTCTTATTTTGTTGGTTTAGGAGACAAAGTAATGATTAATAGGGACGGTT
AGGGGCATTAGTATTCCACAGTCAGAGGTGAAATTCTTGGATTTGTGGAAGACTAAACTT
CTGCGAAAGCATTTGCCAGGGCAACGCTTTCATTAATCAAGGAACGAAAGTTAAGGGGAT
CGAAGATGATCAGAT
>GQN3EP204EN6GT|2357|1
CCGCGGTAATTCCAGCTCCAATAGCGTATATTCAAGTTGTTGCAGTTAAAGCTCGTAGTT
GAATTTTGGCGCTGGTTGTGTGGTTTGGACTCGCGTTCAATACTGCAGGACTGGCGCTTT
CCTTCTAGGGAACTAGCGTGCCATTAATTTGGTGGGCTAGGGATCTAGGACTGTTACTTT
GAAAAAATTAGAGTGTTTAAAACAGGCTTATGCTTGAATACATTAGCATGGAATAACGGA
ATAGGACTCTGGTGCTATTTTGTTGGTTTCGAACACCGGAGTAATGGATTAAAAGGGCAG
TCAGGGGCACTCGTATTCCGTCGAGAGAGGTGAAATTCTCAGACCCAATGGAAGACGAAC
CACTGCGAAAGCATTTGCCAGGGATGTTTCACTGATCAAGAACGAAAGTTAGGGATCGAA
GACGATTAGATACCGT
>GQN3EP204EO30L|2365|1
CTGCGGTAATTCCAGCTCCAATAGCGTATATTCAAGTTGTTGCAGTTAAAGCTCGTAGTT
GAATTTTGGCGCTAGTCTTTGGTTTGAGCTCACGTTCAACACTGCTAGACTGGTGCTTTC
CTTCTAGGGAATTAGTGTGCCATTAACTTGGTGGGCTAGGGATCTAGGACTGTTACTTTG
AAAAAATTAGAGTGTTTAAAACAGGCTTATGCTTGAATACATTAGCATGGAATAACGGAA
TAGGACTTTGTCTTATTTTGTTGGTTTAGGAGACAAAGTAATGATTAATAGGGACGGTTG
GGGCATTAGTATTCCACAGTCAGAGGTGAAATTCTTGGATTTGTGGAAGACTAACTTCTG
CGAAAGCATTTGTCAGGAACGCTTTTCATTAATCAGGAACGAAAGTTAGGGATACGAGAC
GATCAGATACCAT
>G2YL89K03DFNOU|2355|1
CTGCGGTAATTCCAGCTCCAATAGCGTATATTCAAGTTGTTGCAGTTAAAAGCTCGTAGT
TGAATTTTGGCGCTGGTTGTGTGGTTTGGACTCGCGTTCAATACTGCAGGACTGGCGCTT
TCCTTCTAGGGAACTAGCGTTCCATTAATTTGGTGGGCTAGGGATCTAGGACTGTTACTT
TGAAAAATTAGAGTGTTTAAAACAGGCTTATGCTTGAATACATTAGCATGGAATAATGGA
AAAGGACTTCAACCTCTTCTGTTGGTCTGAGAGGCTGTAGTAATGATTAATAGGGATAGT
TGGGGGCATTAGTACTTAACTGTCAGAGGTGAAATTCTCCGATTGTTAAAGACTAACTTA
TGCGAAAGCATTTGCCAAGGATGTTTTCATTAATCAAGAACGAAAGTTAGGGATCAAAGA
CGATCAGATACCGT
>H7ATYXN07IS3JS|2354|1
CTGCGGTAATTCCAGCTCCAATAGCGTATATTAAAGTTGTTGACAGTTAAAAAGCTCGTA
GTTTGAATTTTGGCGTTGGCTGGGTGGTCTTTGCGAACGCATAGCACTTTTCCGGCTGAC
GCTTTCCTTCTGGCGAATAATTGTAGCTATTTATTTAGTGCGATTGGGAACCAGGACTTT
TACTTTGAAAAAAATTAGAAGTGTTTAAAGCAGGCTTACGCTTGAATACATTAGCATGGA
ATAATAAAATAGGACTTTGGTTTTATTTTGTTGGTTTTCGTAACCAAAGTAATGATTAAT
AGGGATAGTTAGGGGGCGATTAGTATTGAGCCGTCAGAGGTGAAATTCTTGGATTGGCTC
AAGACTAACTTCTGCGAAAGCATTTGCCAAGGATGTTTTCATTAATCAAGAACGAAAGTT
AGGGGA
>G2YL89K03DM343|2353|1
CTGCGGTAATTCCAGCTCCAATAGCGTATATTAAAGTTGTTGCGGTTAAAAGCTACGTAG
TTGAATTTTGGCGCTGGTTGTGTGGTTTGGACTCGCGTTCAATACTGCAGGACTGGCGCT
TTCCTTCTAGGGAACTAGCGTGCCATTAATTGGTGGGCTAGGGATCTAGGACTGTTACTT
TGAAAAATTAGAGTGTTTAAAACAGGCTTATGCTTGAATACATTAGCATGGAATAACGGA
ATAGGACTTGTCTTATTTTGTTGGTTTAGGAGACAAAGTAATGATTAATAGGGACGGTTA
GGGGCATTAGTATTCCACGAGTCAGAGGTGAAATTCTGGATTTGTGGAAGACTAACTTCT
GCGAAAGCATTTGCCAGGCACGCTTTCATTAATCAGGAACGAAAGTTAGGGGATCGAAGA

>H7ATYXN07IS051|2352|1
CTGCGGTAATTCCAGCTCCAATAGCGTATATTAAAGTTGTTGCAGTTAAAAAGCTCGTAG
TTGAATTTTGGCGTTGGCTGGGTGGTCTTTGCGAACGCATAGCACTTTTCCGGCTGACGC
TTTCCTTCTGGCGAATAATTGTGCTATTTATTTAGTGCGATTGGGAACCAGGACTTTTAC
TTTGAAAAAATTAAGAGTGTTTAAAGTACAGGCTTACGCTTGAATACATTAGCATGGAAT
AATAAAATAGGACTTTGGTTTTATTTTGTTGGTTTTCGTAACCAAAGTAATAGATTAATA
GGGAGTAGTTGGGGGTCGATTAGTATTGTAGCCGTCAGAGGTGAAATTACTTGGATTGGC
TCAAGACTAACTTCTGCGAAAGACATTTGCCAAGGATGTTTTCTATTAATCAAGAACGAA
AGTTAGGGGAGTCGAAGATGATTAGATACCAT
>G2YL89K02BR660|2351|1
CTGCGGTAATTCCAGCTCGTAGTTGAATTTTGGCGCTGGTTGTGTGGTTTGGACTCGCGT
TCAATACTGCAGGACTGGCGCTTTCCTTCTAGGGAACTAGCGTTCCATTAATTTGGTGGG
CTAGGGATCTAGGACTGTTACTTTGAAAAAATTAGAGTGTTTAAAACAGGCTTATGCTTG
AATACATTAGCATGGAATAACGGAATAGGACTTTGTCTTATTTTGTTGGTTTAGGAGACA
AAGTAATGATTAATAGGGGACGGTTAGGGGCATTAGTATTCCACAGTCAGAGGTGAAATT
CTTGGATTTGTGGAAGACTAACTTCTGCGAAAGCATTTGCCAGGCACGCTTTCATTAATC
AGGAACGAAAGTTAGGGGATCGAAGACGATCAGATACCGT
>H9ROG4J05F892F|2350|1
CTGCGGTAATTCCAGCTCCAATAGCGTATATTAAAGTTGTTGCAGTTAAAAAGCTCGTAG
TTGAATTTTTGACTTGATGAGGTGGTCTAGCTGAAAGGTTAGTACTGCTTTCGTTGAGTC
TTTCCTTCTGGTAGCTATTGTGCTCTTAATTGGGTGCGATAGGGATCCAGGACTTTTACT
GTGAAAAAATTAGAGTGTTTAAAGCAGGCCTACGCTTGAATACATTAGCATGGAATAATA
GAATAGGACTATGGTTCTATTTTGTTTGGTTTTCTTAGGACCAAAGTAATGATTAATAGG
GATAGTTGGGGGCATTAGTATTTAATTGTCAGAGGTGAAATTCTTGGATTTATGAAAGAC
TAACTTCTGCGAAAGCATTTGCCAAGGATGTTTTCATTAATCAAGAACGAAACAAAGGGG
GAGTCG
>GQN3EP204EN03B|2349|1
CCGCGGTAATTCCAGCTCCAATAGCGTATATTCAAGTTGTTGCAGTTAAAGCTCGTAGTT
GAATTTTGGCGCTAGTTTTGTGGTTTGAACTCACGTTCAACACTGCAGAACTGGTGCTTT
CCTTCTAGGGAACTGGTGTGCCATTAGCTTGGTGGGCCAGGGATCTAGGACTGTTACTTT
GAAAAATTAGAGTGTTTAAAACAGGCTTATGCTTGAATACATTAGCATGGAATAACGGAA
TAGGACTTTGTCTTATTTGTGTTTAGAGACAAAGTATGATTAATAGGAACGATTGGGGCA
TTAGTATTCCACAGTCAGAGGTGAAATTCTGGATTTGTGGAAGACTAACTTCTGCGAAAG
CATTTGTCAAGAGCGCATTTCATTAAATCGAGGAACGAAAGTTTAGGGGATCCG
>H9ROG4J05F8BWX|2348|1
CTGCGGTAATTCCAGCTCCAATAGCGTATATTAAAGTTGTTGCAGTTAAAAAGCTCGTAG
TTGAACTTTGGCCCTGGCTGGGCGGTCTACTCGAATGAGTAGTACTTCTCTGGCTGAGGC
TTTCCTTCTGGCGAACTATTGTGCTATTAGTTTAGTGCGATAGGGAACCAGGACTTTTAC
TTTGAAAAATTAAGAGTGTTTAAAGCAGGCTTACGCTTGAATACATTAGCATGGAATAAT
AAAATAGGACTTTGGTTTTATTTTGTTGGTTTTCGTAACCGAAGTAATGATTAATAGGGA
TAGTTGGGGGCGATTCGTATTTAGCCGTCAGAGGTGAAATTCTTGGATTGGCTAAAGACG
AACTTCTGCGAAAGCATTTGCCAAGGATGTTTTCATTGATCAGATCAAGAACGAAAGTTA
GGGGA
>GQN3EP204EO31F|2366|1
CTGCGGTAATTCCAGCTCCAATAGCGTATATTAAGTTGTTGCAGTTAAAGCTCGTAGTTG
AACCTTGGCCTGGCTGGCCGGTCCGCCTCACCGCGTGTACTGGTCCGGCCGGGCCTTTCC
TTCTGGGGAGCCGCATGCCCTTCACTGGGCGTGTCGGGGAACCAGGACTTTTACTTGAAA
ATTAGAGTGTTCAAAGCAGGCCTTTGCTCGAATACATTAGCATGGAATAATAGAATAGGA
CGTGCGGTTCTATTTGTGGTTCTAGACCGCGTAATGATTAATAGGGATAGTCGGGGCATC
AGTATTCAATTGTCAGAGGTGAAATTCTTGGATTTATTGAAGACCTAATACTGCGAAAGC
ATTTGCCAAAGGATGTTTTCATTAAATCAGTGAACGAAAGTTAGGGATCGAAGATG
>GQN3EP204ESU9O|2367|1
CCGCGGTAATTCCAGCTCCAATAGCGTATATTCAAGTTGTTGCAGTTAAAGCTCGTAGTT
GAATTTTGGCGCTGGTTGTGTGGTTTGGACTCACGTTCAACACTGCAGGACTGGGGCTTT
CCTTCTAGGGAACTAGTGTGCCATTAATTTGGTGGGCTAGGGATCTAGGACTGTTACTTT
GAAAAATTAGAGTGTTTAAAACAGGCTTATGCTTGAATACATTAGCATGGAATAACGGAA
TAGGACTTTGTCTTATTTTGTTGGTTTAGAGACAAAGTAATGATTAATAGGGACGGTTGG
GGCGATTTAGTATTCAACAGTCAGAGGTGAAATTCTTGGATTTGTTGAAGACTAACTTCT
GCGAAGCATTTGTCATGCACGCTTTCATTAATCAGGAACGAAGTTAGGGATCGAAGATGA
TCAGATACCGT
>H9ROG4J05F3BXD|2368|1
CTGCGGTAATTCCAGCTCCAATAGCGTATATTAAAGTTGTTGCAGTTAAAAAGCTCGTAG
TTGAATTTTGGGCCCAGTTGGGTGGTCTAGCTTAACGGTTAGTACTGCTTTAATTGGGTC
TTTCCTTCTGGGGAACTATGGTGCACTTTATTGTGTGCTATAGGGATCCAGGACTTTTAC
TGTGAAAAAATTAAGAGTGTTTAAAGACAGGCTTACGCTTGAATACATTAGCATGGAATA
ATAGAATAGGACTATGGTTCTATTTTGTTTGGTTTCTTAGGACCAAAGTAAATGATTAAT
AGGGATAGTTGGGGGCGATTAGTATTTTATTAGTCAGAGGTGAAATTACTTGGATTTATT
GAAAGACTAACTTCTTGCGAAAGCATTTGTCCAAGGATGTTTTCTATTAATCAAGAACGA
AACAAGGGGGAGTCGAAGACGATTAGATACCAT
>G2YL89K02BR0NB|2369|1
CCGCGGTAATTCCAGCTCCAATAGCGTATATTCAAGTTGTTGTAGTTAAAAGACTCGTAG
TTGAATTTTGGCGCTGGTTGTGTGGTTTGGACTCGCGTTCAATACTGCAGGACTGGCGCT
TTCCTTCTAGGGAACTAGCGTGCCATTAATTTGGTGGGCTAGGGATCTAGGACTGTTACT
TTGAAAAATTAGAGTGTTTAAAACAGGCTTATGCTTGAATACATTAGCATGGAATAACGG
AATAGGACTTTGTCTTATTTTGTTGGTTTTAGGAGGACAAAGTAATGATTAATAGGGACG
GTTAGGGGCATTTAGTATTCCACAGTCAGAGGTGAAATTCTTGGATTTGTGGAAGACTAA
CTTCTGGCGAAAGCATTTGCCAGGCACGCTTTTCATTAATCAGGAACGAAAGTTAGGGAG
TCGAAGACGATC
>H9ROG4J05F6R1V|2370|1
CCGCGGTAATTCCAGCTCCAATAGCGTATATTAAAGTTGTTGCAGTTAAAAAGCTCGTAG
TTGAACTTTGGCCCTGGCTGGGCGGTCTACTCGAATGAGTAGTACTTCTCTGGCTGAGGC
TTTCCTTCTGGCGAACTATTGTGCTATTAGTTTAGTGCGATAGGGAACCAGGACTTTTAC
TTTGAAAAATTAAGAGTGTTTAAAGTACAGGCTTACGCTTGAATACATTAGCATGGAATA
ATAAAATAAGGACGTTTGGTTTTTATTTTTGTTTGGTTTTTCGGTAAACCGAAACGTAAA
TAGATTAATTAGGGAGTAGTTGGGGGTCGGATTCGTATTTAGTCCGTCCAGAGGTGGAAA
TTACTTGGTATTGGTCTAAAGAACGAACTTACTGCGAAAGACATTTGTCCAA
>G2YL89K02BQZYP|2371|1
CCGCGGTAATTCCAGCTCCAATAGCGTATATTCAAGTTGTTGCAGTTAAAAGCTCGTAGT
TGAATTTTGGCGCTGGTTGTGTGGTTTGGACTCGCGTTCAATACTGCAGGACTGGCGCTT
TCCTTCTAGGGAACTAGCGTGCCATTAATTTGGTGGGCTAGGGATCTAGGACTGTTACTT
TGAAAAATTAGAGTGTTTAAAACAGGCTTATGCTTGAATACATTAGCATGGAATAACGGA
ATAGGACGTGCGGTTCTATTTTGTGGTTTCTAGGACCGCCGTAATGATTAATAGGGGATA
GTCGGGGGCATCAGTATTCAATTGTCAGAGGTGAAATTCTTGGATTTATTGAAGACTAAC
TACTGCGAAAGCATTTTGCCAAGGATGTTTTCATTAATCAGTGAACGAAAGTTAGGGATC
GAAGATGATCAGATACCGT
>H9ROG4J05F6QR5|2372|1
CCGCGGTAATTCCAGCTCCAATAGCGTATATTAAAGTTGTTGCAAGTTAAAAGCCCGTAG
TTGAACTTTGGACTCGTGTCGAGTGGTCCGCTCATCGCGTACTTTCGATGCGTGTCTTTT
TTTCTGGGTACTGATCTTGCTCTTTACTGAGTGGGGTCAGGAGTCCAGGACTTTTACTTT
GAAAAAATTTAGAGTAGTTCAAAGCAAGCATTCGCTTGAATACATTAGCATGGAATAATG
GAATAGGACTTTGGTTCTATTTTGTTGGTTTCTAGGACCGTAAGTAATGATTAATAGGAC
AGTTGGGGCATTAGTATTTAATTGGTCAGAGGTGAAATTCTTGGATTTATGAAAGACTAA
CTTCTGCGAAAGCATTTGCCAAGGATTGTTTTCATTAATCAAGGTACGAAAGTTAAGGTA
TACAAAGATGATTAGATACCAT
>H9ROG4J05F6XZ2|2373|1
CCGCGGTAATTCCAGCTCCAATAGCGTATATTAAAGTTGTTGCAGTTAAAAAGCTCGTAG
TTGAAACTTGGGTCTGGCTAGCGGGTCCGCCTCACCGCGTGCACTTGTCCGGCTGGACCT
TTCCTTCTGGAGAACCTCATGCCCTTCACTGGGTGTGTTGGGGAACCAGGACTTTTACTT
TGAAAAAATTAGAGTGTTCAAAGCAGGCCTTTGCTCGAATACGTTAGCATGGAATAATAG
AATAGGACGTGCGGTCCTATTTTGTTGGTTTCTAGGATCGCCGTAATGATTAATAGGGAT
AGTCGGGGGCATTTGTATTCAAACGACAGAGGTGAAATTCTTGGACCGTTTGAAGACAAA
CTACTGCGAAAGCATTTGCCAAGAATGTTTTCATTAATCAAGAACGAAAGTTAGAGGTTC
GAAGACGATCAGATACCAT
>G2YL89K02BWGXZ|2374|1
CTGCGGTAATTCCAGCTCCAATAGCGTATATTCAAGTTGTTGCAGTTAAAAAGCTCGTAG
TTGAATTTTGGCGCTGGTTGTGTGGTTTGGACTCGCGTTCAATACTGCAGGACTGGCGCT
TTCCTTCTAGGGAACTAGCGTGCCATTAATTTGGTGGGCTAGGGATCTAGGACTGTTACT
TTGAAAAATTAGAGTGTTTAAAACAGGCTTATGCTTGAATACATTAGCATGGAATAACGG
AATAGGACTTGACAAGTAATGATTAATAGGGACGGTTAGGGGCATTAGTATTCCACAGTC
AGAGGTGAAATTCTTGGATTTGTGGAAGACTAACTTCTGCGAAAGCATTTGCCAGGCACG
CTTTCATTTAATCAGGAACGAAAGTTAGGGGATCGAAGATGATTAGATACCGT
>G2YL89K02BQZKZ|2375|1
CCGCGGTAATTCCAGCTCCAATAGCGTATATTCAAGTTGTTGCAGTTAAAAGCTCGTAGT
TGAATTTTGGCGCTAGTTGTGTGGTTTGGACTCGCGTTCAATACTGCAGGACTGGCGCTT
TCCTTCTAGGGAACTAGCGTGCCATTAATTTGGTGGGCTAGGGATCTAGGACTGTTACTT
TGAAAAATTAGAGTGTTTAAAACAGGCTTATGCTTGAATACATTAGCATGGAATAACGGA
ATAGGACTTTGTCTTATTTTGTTGGTTAGGAGACAAAGTAATGATTAATAGGGACGGTTA
GGGGCATTAGTATTCCACAGTCAGAGGTGAAATTCTTGGATTTGTGGAAGACTAACTTCT
GCGAAAGCATTTGCCAGGCACGCTTTCATTAATCAGGAACGAAAGTTATGGGATCGAAGA
CGATTAGATACCAT
>G2YL89K02BPI8L|2376|1
CCGCGGTAATTCCAGCTCCAATAGCGTATATTCAAGTTGTTGCAGTTAAAAGCTCGTAGT
TGAATTTTGGCGCTGGTTGTGTGGTTTGGACTCGCGTTCAATACTGCAGGACTGGCGCTT
TCCTTCTAGGGAACTAGCGTGCCATTAATTTGGTGGGCTAGGGATCTAGGACTGTTACTT
TGAAAAATTAGAGTGTTTAAAACAGGCTTATGCTTGAATACATTAGCATGGAATAATAAG
ATAGGACCTCGGTTCTATTTTGTTGGTTTCTAGAGCTGAGGTAATGATTAATAGGGATAG
TTGGGGGCATTCGTATTTAACTGTCAGAGGTGAAATTCTTGGATTTGTTAAAGACGGACT
ACTGCGAAAGCATTTACCAAGGATGTTTTCATTAATCAAGAACGAAAGTTAGGGGATCGA
AGATGATAGATACCAT
>GQN3EP204EO7ZG|2377|1
CTGCGGTAATTCCAGCTCCAATAGCGTATATTCAAGTTGTTGCAGTTAAAAGCTCGTAGT
TGAATTTTGGCGCTGGTTGTGTGGTTTGGACTCGCGTTCAATACTGCAGGACTGGCGCTT
TCCTTCTAGGGAACTAGCGTGCCATTAATTTGGTGGGCTAGGGATCTAGGACTGTTACTT
TGAAAAATTGAGTGTTTAAACAGGCTTATGCTTGAATACATTAGCATGGAATAACGTAAT
AGGACTTTGTCTTATTTTGTTGGTTTAGGAGACAAAGTAATGATTAATAGGGACGTTAGG
GCATTAGTATTCCACAGTCAGAGGTGAAATTCTTGGATTTGTGGAAGACTAACTTCTGCG
AAAGCATTTGCCAGGCACGCTTTTCATTAATCGAGGAACGAAGTTAGGGGATCGAAGACG
AT
>H9ROG4J05F3EVZ|2378|1
CTGCGGTAATTCCAGCTCCAATAGCGTATATTAAAGTTGTTGCAGTTAAAAAGCTCGTAG
TTGAACCTTGGGCTTGGTTGGCCGGTCCGCTTTTTTGGCGAGTACTGACCCAACCGAGCC
TTTCCTTCTGGCTACTCTTCTCCCTTTTGGGGGTTGATGAACCAGGACTTTTACTTTGAA
AAATTAGAGTGTTCAAAGCAGGCCTTTGCTCGAATATATTAGCATGGAATAATAGAATAG
GACGTTATGGTTCTATTTTGTTGGTTTCTAGGACCATCGTAATGATTAATAGGGACGGTC
GGGGGCGATCAGTATTCAATTGTCAGAGGTGAAATTCTTGGATTTATTGAAGACTAACTA
CTGCGAAAGCATTTGCCAAGGACGTTTTCATTAATCAAGAACGAAAGTTAGGGGATCGAA
GACGATTAGATACCAT
>H9ROG4J05F6MYR|2379|1
CTGCGGTAATTCCAGCTCCAATAGCGTATACTAAAGTTGTTGCAGTTAAAAAGCTCGTAG
TTGAATTTTTGGTTTCGGCAGGGTGGTCTTGCTTTGTTGTGAGCACTGCTTTTGTCGGGC
CTTTTCTTCTGGAGTACTAGCGTGCGCTTCATTGAGTGCGTTAGAGATCCAGGACGTTTA
CTGTGAAAAAATTAGAGTGTTTAAAGCAGGCATTTGCTTGAATAAAATTAGCATGGAATA
ATAGAATAGGACTTTGGTTCTATTTTGTTGGTTTCTAGGACCGAGGTAATGATTAATAGG
GATAGTTGGGGGCGATTCGTATTTAATTGTCAGAGGTGAAATTCTTGGATTTGTTAAAGA
CGGACTACTGCGAAAGCATTTGCCAAGGATGTTTTCATTGATCAAGAACGAAAGTTGGGG
GCTCGAAGACGATTAGATACCGT
>H7ATYXN07ISNPC|2380|1
CTGCGGTAATTCCAGCTCCAATAGCGTATATTAAAGTTGTTGCAGTTAAAAAGCTCGTAG
TTGAATTTTGGCGTTGGCTGGGTGGTCTTTGCGAACGCATAGCACTTTTCCGGCTGACGC
TTTCCTTCTGGCGAATAATTGTGCTATTTATTTAGTGCGATTGGGAACCAGGACTTTTAC
TTTGAAAAAATTAAGAGTGTTTAAAGCAGGCTTACGCTTGAATACATTAGCATGGAATAA
TAAAATAGGACTTTGGTTTTATTTTGTTTGGTTTTCGTAAACCAAAAGTAATGATTAATA
GGGATAGTTGGGGGCGATTAGTATTGTAGCCGTCAGAGGTGAAATTACTTGGATTGGCTC
AAGACTAACTTACTGCGAAAGCATTTGCCAAGGATGTTTTCATTAATCAGAACGAAAGTT
AGGGGATCGAAGACGATCAGATACCAT
>H9ROG4J05F7N12|2323|1
CTGCGGTAATTCCAGCTCCAATAGCGTATATTAAAGTTGTTGCAGTTAAATAGCTCGTAG
TTGAATTTTGGGCCGGGCTGGGCGGTCTCGCCGCAAGGCGTGTACTGCTCTGGCCTGGTC
TTTCCTTCTGGGGAACCATGATGCTCTTAATTGGGTGTTATGGGGATCCAGGACTTTTAC
TTTGAAAAATTAGAGTGTTTAAAGCGGGCATTTGCTTGAATACATTAGCATGGAATAATA
GAATAGGACTTTGGTTCTATTTTGTTGGTTTCTAGGACCGAAGTAATGATTAATAGGGAT
AGTTGGGGGCATTTGTATTCAAACGACAGAGGTGAAATTCTTGGACCGTTTGAAGACAAA
CTACTGCGAAAGCATTTGCCAAGAATGTTTTCATTAATCAAGAACGAAAGTTAGAGGTTC
GAAGATGATTAGATACCAT
>H9ROG4J05F33YG|2331|1
CTGCGGTAATTCCAGCTCCAATAGCGTATATTAAAGTTGTTGCAGTTAAAAAGCTCGTAG
TTGAATTTTGGGCCTGACTGAGTGGACTTGCCTCGTGTAAGAACTGCTCTGGTCGGGTCT
TTCCTTCTGGGGAACCAGCTGCCCTTAACTGGGTGTGTTGGGGATCCAGGACTTTTACTT
TGAGAAAATTAGAGTGTTTCAAGCAGGCATTCGCCTTGAATACATTAGCATGGAATAATA
ATATAGGACCTTGGTTCTTTTTTGTTTGGTTTCTTAGAGCTGAGGTAATGATTGATAGGG
AGTAGTTGGGGGCGATTCGTATTTAACTGTCAGAGGTGAAATTACTTGGATTTGTTTAAA
GACGGACTGTTGCGAAAGCATTTGTCCAAGGATGTTTTTCTATTGATCAAGAACGAAAGT
TAAGGGG
>G2YL89K03DLL0X|2330|1
CCGCGGTAATTCCAGCTCCAATAGCGTATATTAAAGTTGTTGCAGTTAAAAGCTCGTAGT
TGAACCTTGGGCCTGGCTGGCCGGTCCGCCTCACCGCGTGTACTGGTCCGGCCGGGCCTT
TCCTTCTGGGGAACCTCATGCCCTTCACTGGGCGTGTTGGGGAACCAGGACTTTTACTTT
GAAAAATTAGAGTGTTCAAAGCAGGCCTTTGCTCGAATACATTAGCATGGAATAATAGAA
TAGGACGTGTGGTTCTATTTTGTTGGTTTCTAGGACCGCCGTAATGATTAATAGGGATAG
TCGGGGGCGATCAGTATTCAATCGTCAGAGGTGAAATTCTTGGATTGATTGAAGACTAAC
TACTGCGAAAGCATTTGCCAAGGATGTTTTCATTAATCAGTGAACGAAAGTTAGGGGGAT
CGAAGACGATTAGATACC
>GQN3EP204EN9RG|2329|1
CTGCGGTAATTCCAGCTCCAATAGCGTATATTCAAGTTGTTGCAGTTAAAGCTCGTAGTT
GAATTTGGCGCTGGTTGTGTGGTTTGGACTCACGTTCAACACTGCAGGACTGGGGCTTTC
CTTCTAGGGAACTAGTGTGCCATTAAATTGGTGGGCTAGGGATCTAGGGCTGTTACTTTG
AAAAATTAGAGTGTTTAAAACAGGCTTATGCTTGAATACATTAGCATGGAATAACGGAAT
AGGACTTTGTCTTATTTGTTGTTTAGGAGACAAAGTAATGATTAATAGGGACGGTTGGGG
CATTAGTATTCAACAGTCAGAGGTGAAATTCTTGGATTTGTTGAAGACTAACTTCTGCGA
AAAGCATTTGTCAATGCACGCTTTCATTAATCAGGAACGAAAGTTAGGGATCGAAGACGA
ATTAGATACCGT
>H9ROG4J05F7G1Q|2328|1
CCGCGGTAATTCCAGCTCCAATAGCGTATACTAAAGTTGTTGCAGTTAAAAAGACTCGTA
GTTGAATTTTTGGTCTCGGCAGGGTGGTCTTGCTTTGTTGTGAGCACTGCTTTTGTCGGG
CCTTTTCTTCTGGAGAACTAGCGTGCGCTTAACTGAGTGCGTTAGAGATCCAGGACGTTT
ACTGTGAAAAATTAGAGTGTTTAAAGCAGGCATTTGCTTGAATAAATTAGCATGGAATAA
TAGAATAGGACTTTGGTTCTATTTTGTTGGTTTCTAGGACCGAGGTAATGATTAATAGGG
ATAGTTGGGGGCATTAGTACTTAACTGTCAGAGGTGAAATTCTCGGATTTGTTAAAGACT
AACTTATGCGAAAGCATTTGCCAAGGATGTTTTCATTAATCAAGAACGAAAGTTAGGGGA

>GQN3EP204ENHRT|2327|1
CTGCGGTAATTCCAGCTCCAATAGCGTATATTCAAGTTGTTGCAGTTAAAGCTCGTAGTT
GAATTTTGGCACTGATTGTGTGGTTTGAATTAACTTTAATACTGCTCGATTGGTGCTTTC
CTTCTAGGGAGCTAGTCTGCTATTAATTTAGTGGGCTAGGGATCTAGGACTGTTACTTTG
AAAAAATTAGAGTGTTTAAAACAGGCTTATGCTTGAATACATTAGCATGGAATAACGGAT
AGGACTTTGTCTTATTTTGTTGGTTTAGGAGACAAAGTAATGATTAATATGAAGCATTGG
GGGCATTAGTATTCCAGAGTCAGAGGTGAAAATTCTTGGATTTCTGGAAGACTAACTTCT
GCGAAAGCATTTTGTCAAACTGCTGTCATTTAATCAGGAACGAAGTTAGGGATCGAAGAC
GATCAGATACCGT
>H9ROG4J05F7LK0|2326|1
CCGCGGTAATTCCAGCTCCAATAGCGTATATTAAAGTTGTTGCAGTTAAAAAGACTCGTA
GTTGGATTTCCGGTCCCGGACCGGGCGGTCTGCCGCAAGGTGTGTACTGCTGGACGGGAA
CCGAATGATAATTCTTTCCGAAGACCATGCGTGCTCTTCACTGAGATGCGTATTGGGACT
CGGGACTTTTACTTTGAAAAAATTAAGAGTGTTCAAAGACAGGCAATTCGCTTGAATACA
TTAGCATGGAATAATGGAATAGGACTTGGTCTTATTTGTTTGGTTTCTAGACCGAAGTAA
TGATTAATAGGGACAGTTGGGGGCGATTAGTATTTAATTGTTCAGAGGTGAAATTCTTGG
ATTTATTGAAAGACTAACTTCTGCGAAAGCATTTGCCAAGGATGTTTTC
>G2YL89K02BOQPW|2325|1
CTGCGGTAATTCCAGCTCCAATAGCGTATATTCAAGTTGTTGCAGTTAAAAAGCTCGTAG
TTGAATTTTGGCGCTGGTTGTGTGGTTTGGACTCGCGTTCAATACTGCAGGACTGGCGCT
TTCCTTCTAGGGAACTAGCGTGCCATTAATTTGGTGGGCTACGGATCTAGGACTGTTACT
TTGAAAAATTAGAGTGTTTAAAACAGGCTTATGCTTGAATACATTAGCATGGAATAACGG
AATAGGACTTTGTCTTATTTTGTTGGTTTTAGGAGACAAAGTAATGATTAATAGGACGGT
TAGGGGCATTAGTATTCCACAGTCAGAGGTGAAATTCTTGGATTTGTGGAAGACTAACTT
CTGCGAAAGCATTTGTCCAGGCACGCTTTTCATTAATCAGGAACGAAAGTTAGGGGATCG
AGATGATTAGATACC
>G2YL89K03DLP87|2324|1
CTGCGGTAATTCCAGCTCCAATAGCGTATATTAAAGTTGTTGCCGTTAAAAGCTCGTAGT
TGAACCTTGGCCCTGGCTGATCTGTCCTCCTAATCGAGCGCACGGATTCGGTCGGGGCTT
TCCTTCTGGGGAGCCCCATGCCCTTCACTGGGTTTGGCGGGGAACCAGGACTTTTACCTT
GAAAAATTAGAGTGTTCAAAGCAGGCCTTTGCTCGAATACATTAGCATGGAATAATAGAA
TAGGACATCGGTTCTATTTTGTTGGTTTTCTAGGACCGCTGTAATGATTAATAGGGACAG
TCGGGGGCGTCAGTATTCAATTGTCAGAGGTGAAATTCTTGGATTTATTGAAGACTAAAC
TACTGCGAAAGCATTCGCCAAGGATGTTTTCATTAATCAGTGAACGAAGTTAGGGATCGA
AGACGATCAGATACCG
>H4GVBKB01AXIG4|2332|1
CCGCGGTAATTCCAGCTCCAATAGCGTATATTAAAGTTGTTGCAGTTAAAAAGCTCGTAG
TTGAACCTTGGGCCTGGCTGGCCGGTCCGCCTCACCGCGTGCACTGGTCCGGCCGGGCCT
TTCCCTCTGTGGAACCCCATACCCTTCACTGGGCGTGGCGGGGAAACAGGACATTTACTT
TGAAAAATTAGAGTGCTCCAGGCAGGCCTATGCTCGAATACATTAGCATGGAATAATGGA
ATTGGACTCTGGTCCATTTGGTTGGTTATTGGATCTGAGTAATGGTTAATAGGGACAGTT
GGGGGCATTAGTATTTAATTGTCAGAGGTGAAATTCTTGGATTTGTTAAAGACGGACTAC
TGCGAAAGCATTTGCCAAGGATGTTTTCATTGATCAAGAACGAAAGTTAGGGGATCGAAG
ACGATCAGATACCGT
>GQN3EP204ETEYI|2322|1
CTGCGGTAATTCCAGCTCCAATAGCGTATATTGAAGTTGCTGCGGTTGAAAAGCTCGTAG
TTGAACCTTGGGCCTGGCTGGCCGGTCCGCCTCACCGCGTGTACTGGTCCGGCCGGGCCT
TTCCTTCTGGGGAGCCGCATGCCCTTCACTGGGCGTGTCGGGGAACCAGGACTTTTACTT
TGAAAAATTAGAGTGTTCAAAGCAGGCCTTTGCTCGAATACATTAGCATGGAATAATAGA
ATAGGACGTGCGGTTCTATTTTGTTGGTTTCTAGGACCGCCGTAATGATTAATAGGGATA
GTCGGGGCATCAGTATTCAATTGTCAGAGGTGAAATTCTTGGATTTATTGAAGACTAACT
ACTGCGAAAGCATTTGCCAAGGATGTTTTCATTAATCAGTGAACGAAGTTAGGGATCGAA
GACG
>G2YL89K02BOQMF|2321|1
CTGCGGTAATTCCAGCTCCAATAGCGTATATTCAAGTTGTTGCAGTTAAAAAGCTCGTAG
TTGAATTTTGGCGCTGGTTGTGTGGTTTGGACTCGCGTTCAATACTGCAGGACTGGCGCT
TTCCTTCTAGGGAACTAGCGTGCCATTAATTTGGTGGGCTAGGGATCTAGGACTGTTACT
TTGAAAAATTAGAGTGTTTAAAACAGGCTTATGCTTGAATACATTAGCATGGAATAACGG
AATAGGACTTGTCTTATTTTGTTGGTTTAGGAGACAAAGTAAATGATTAATAGGGACGGT
TAGGGGCGATTAGTATTCCACAGTCAGAGGTGAAATTACTTGGATTTGTTGGAAGACTAA
ACTTCTGCGAAAGCATTTGCCAGGCACGCTTTCATTAATCAGGAACGAAAGTTAGGGGAG
TCGAAGATGATCAGATACCA
>G2YL89K03DLSDM|2320|1
CCGCGGTAATTCCAGCTCCAATAGCGTATATTAAAGTTGTTGCCGTTAAAAGCTCGTAGT
TGAACCTTGGCCCTGGCTGATCTGTCCTCCTAATCGAGCGCACGGATTCGGTCGGGGCTT
TCCTTCTGGGGAGCCCCATGCCCTTCACTGGGTGTGGCGGGGAACCAGGACTTTTACCTT
CGAAAAATTAAGTAGTGTTCAAAGCAGGCCTTTGCTCGAATACATTAGCATGGAATAATA
GAATAGGACATCGGTTCTATTTTGTTGGTTTCTAGGACCGCTGTAATGATTAATAGGGAC
AGTCGGGGGCGTCAGTATTCAAGTTGTCAGAGGTGAAATTCTTGGATTTATTGAAGACTA
ACTACTGCGAAAGCATTCGCCAAGGATTGTTTTCATTAATCAGTGAACGAAAGTTAGGGA
TCG
>H9ROG4J05F336K|2319|1
CTGCGGTAATTCCAGCTCCAATAGCGTATATTAAAGTTGTTGCTGTTAAAAAGCTCGTAG
TTGAATTTTGGACTTGATCGGGTGGTCTCTCCTATTGGATTGTACTATTTGGTCGGGTCT
TTCCTTCTGGCTAACCATTGTGCTATTCATTTAGTGCGGTGGGGAACCAGGACTTTTACT
TTGAAAAAATTAAGAGTGTTTAAAGCAGGCTTACGCTTGTATACATTAGCATGGAATAAT
AAAATAGGACTTTGGTTTTATTTTGTTTGGTTTCTTAAGACCGAAGTAATGATTAATAGG
GTCAGTTGGGGGCGATTTGTATTGTAGCGTCAGAGGTGAAATTCTTGGATTGCTATAAGA
CAAACTTCTGCGAAAGCATTTGCCAAAGATGTTTTCATTAATCAAGAACGAAAGTTAGGG
GATCGAAGATGATCAGATACCAT
>G2YL89K02BONUH|2318|1
CTGCGGTAATTCCAGCTCCAATAGCGTATATTCAAGTTGTTGCAGTTAAAAAGCTCGTAG
TTGAATTTTGGCGCTGGTTGTGTGGTTTGGACTCGCGTTCAATACTGCAGGACTGGCGCT
TTCCTTCTAGGGAACTAGCGTTCCATTAATTTGGTGGGCTAGGGATCTAGGACTGTTACT
TTGAAAAATTAGAGTGTTTAAAACAGGCTTATGCTTGAATACATTAGCATGGAATAACGG
AATAGGACTTGTCTTATTTTGTTGGTTTAGGAGACAAAGTAAATGATTAATAGGGACGGT
TAGGGGCGATTAGTATTCCACAGTCAGAGGTGAAATTCTTGGATTTGTTGGAAGACTAAC
TTCTGCGAAAGCATTTGCCAGGCACGCTTTCATTAATCAGGAACGAAAGTTAAGGGGAGT
CGAAGATGATCAGATACCGT
>H7ATYXN07ITAX7|2317|1
CTGCGGTAATTCCAGCTCCAATAGCGTATATTAAAGTTGTTGCAGTTAAAAAGCTCGTAG
TTGAATTTTGGCGTTGGCTGGGTGGTCTTTGCGAACGCATAGCACTTTTCCGGCTGACGC
TTTCCTTCTGGCGAATAATTGTGCTATTTATTTAGTGCGATTGGGAACCAGGACTTTTAC
TTTGAAAAAATTAGAGTGTTTAAAGCAGGCTTACGCTTGAATACATTAGCATGGAATAAT
AAAATAGGACTTTGGTTTTATTTTGTTGGTTTCGAAACCAAGTAATGATAATAGGGATAG
TTGGGGCGATTAGTATTGAGCCGTCAGAGGTGAAATTCTTGGATTGGCTCAAGACTAACT
TCTGCGAAAGGCATTTGCCAAGGATGTTTTCATTAATCAAGAACGAAAGTTA
>G2YL89K02BQAG3|2316|1
CTGCGGTAATTCCAGCTCCAATAGCGTATATTCAAGTTGTTGCAGTTAAAAGCTCGTAGT
TGAATTTTGGCGCTGGTTGTGTGGTTTTGACTCGCGTTCAATACTGCAGGACTGGCGCTT
TCCTTCTAGGGAACTAGCGTTCCATTAATTTGGTGGGCTAGGGATCTAGGACTGTTACTT
TGAAAAATTAGAGTGTTTAAAACAGGCTTATGCTTGAATACATTAGCATGGAATAACGGA
ATAGGACTTTGTCTTATTTTGTTGGTTTAGGAGACAAAGTAATGATTAATAGGGACGGTT
AGGGGCATTAGTATTCCACAGTCAGAGGTGAAATTCTTGGATTTTGTGGAAAGACTAACT
TCTGCGAAAGCATTTGCCAGGCACGCTTTCATTAATCAGGAACGAAAGTTAGGGGATCGA
AGATGATCAGATACCGT
>G2YL89K02BQQUR|2248|1
CTGCGGTAATTCCAGCTCCAATAGCGTATATTCAAGTTGTTGACAGTTAAAAGCTCGTAG
TTGAATTTTGGCGCTGGTTGTGTGGTTTGGACTCGCGTTCAATACTGCAGGACTGGCGCT
TTCCTTCTAGGGAACTAGCGTGCCATTAATTTGGTGGGCTAGGGATCTAGGACTGTTACT
TTGAAAAATTAGAGTGTTTAAAACAGGCTTATGCTTGAATACATTAGCATGGAATAACGG
AATAGGACTTTGTCTTATTTTGTTGGTTTAGGAGACAAAGTAATGATTAATAGGGACGGT
TAGGGGCATTCGTAGTTTAACTGTCAGAGGTGAAATTCTTGGATTTGTTAAAGACGGACT
ACTGCGAAAGCATTTGCCAAGGATGTTTTTCATTGATCAAGAACGAAAGTTA
>GQN3EP204ENJPP|2333|1
CCGCGGTAATTCCAGCTCCAATAGCGTATATTCAAGTTGTTGCAGTTAAAGCTCGTAGTT
GAATTTTGGCGCTGGTTGTGTGGTTTGGACTCACGTTCAACACTGCAGGACTGGGGCTTT
CCTTCTAGGGAACTAGTGTGCCATTAATTTGGTGGGCTAGGGATCTAGGACTGTTACTTT
GAAAAATTAGAGTGTTTAAAACAGGCTTATGCTTGAATACATTAGCATGGAATAACGGAA
TAGGACTTTGTCTTATTTGTTGGTTTAGGAGACAAAGTAATGATTAATAGGGACGGTTGG
GGCATTAGTATTCAACAGTCAGAGGTGAAATTCTGGATTTGTGTAAGACTAACTTCTGCG
AAAGCATTGTCATGGCACGCTTTCATTAATCAGGAACGAAAG
>GQN3EP204ENLEI|2334|1
CTGCGGTAATTCCAGCTCCAATAGCGTATATTCAAGTTGTTGCAGTTAAAGCTCGTAGTT
GAATTTTGGCGCTGGTTGTGTGGTTTGGACTCACGTTCAACACTGCAGGATTGGGGCTTT
CCTTCTAGGGAACTAGTGTGCCATTAACTTGGTGGGCTAGGGATCTAGGACTGTTACTTT
GAAAAATTAGAGTGTTTAAACAGGCTTATGCTTGAATACATTAACATGGAATAACGGAAT
AGGACTTTGTCTTATTTTGTTGGTTTAGAGACAAAGTAATGATTAATAGGGACGGTTAGG
GCATTAGTATTCCAGAGTCAGAGGTGAAATTCTTGGATTTCTGGAAGACTAACTTCTGCG
AAAGCATTTGTCAGGCACGCTTTTCTTTAATCAGGAACGAAAGTTAGGGATCGAAGATGA
TTAGATACCAT
>G2YL89K02BOUDA|2335|1
CTGCGGTAATTCCAGCTCCAATAGCGTATATTCAAGTTGTTGCAGTTAAAAGCTCGTAGT
TGAATTTTGGCGCTGGTTGTGTGGTTTGGACTCGCGTTCAATACTGCAGGACTGGCGCTT
TCCTTCTAGGGAACTAGCGTGCCATTAATTTGGTGGGCTAGGGATCTAGGACTGTTACTT
TGAAAAATTAGAGTGTTTAAAACAGGCTTATGCTTGAATACATTAGCATGGAATAACGGA
ATAGGACTTTGTCTTATTTTGTTGGTTTAGGAGACAAAGTAATGATTAATAAGGGACGGT
TAGGGGGCGATTAGTATTCCACAGTCAGAGGTGGAAATTACTTGGATTTGTTGGAAGGAC
TAAACTTCTGCGAAAGCATTTGTCCAGGCACGCTTTCATTAATCAGGAACGAAAGTT
>GQN3EP204ENMJA|2336|1
CTGCGGTAATTCCAGCTCCAGTAGCGTATATTAAGTTGTTGCAGTTAAAGCTCGTAGTTG
AATTTTGGCGCTGATTGTGTGGTTTGAATTAACTTTAATACTGCTCGATTGGTGCTTTCC
TTCTAGGGAGCTAGTCTGCTATTAATTTAGTGGGCTAGGGATCTAGGACTGTTACTTTGA
AAAATTAGAGTGTTTAAAACAGGCTTATGCTTGAATACATTAGCATGGAATAACGGAATA
GGACTTTGTCTTATTTGTTGTTTAGGAGACAAAGTAATGATTAATAAGAAGTACTGGGGC
ATTAGTATTCCAGAGTCAGAGGTGAAATTCTTGGATTTCTGGAAGACTAACTTCTGCGAA
AGCATTTGTCAAAAGACTGTCTTTTAATCAGGAACGAAAGTTAGGGGATCGAAGACGATC
AGATAACAT
>H9ROG4J05F7DU6|2337|1
CTGCGGTAATTCCAGCTCCAATAGCGTATATTCAAGTTGTTGCAGTTAAAAAGCTCGTAG
TTGAATTTTGGGCCTGATCAGGTGGTTTAGTCGCAAGATTAACACTGCTTTGGTCGGGTC
TTTCCTTGTAGGGAACTAGCGTGTCCCTTTACTGAGTGCGCTAGGGATCTATGACTGTTT
ACTTTAGAAAAATTAGAGTAGTTTAAAACAGGCATTTGCTTGAATACATTAGCATGGAAT
AACGGAATAGGTACTTTGTTTCTTATTTTGTTTGGTTTTTAGGTAACGAAGTAATGATTA
ATAGGGATAGGTTGGGGGCATTAGTATTCCATTGTCAGAGGTGAAATTCTTGGATTTATG
AAAGACTAACTTCTGCGAAAGCATTTGCCAAGGATTGTTTTCATTAATCAAGAACGAAAG
TTAGGGGATCGAAGATGATTAGATACCGT
>H9ROG4J05F7CJO|2338|1
CCGCGGTAATTCCAGCTCCAATAGCGTATACTAAAGTTGTTGCAGTTAAAAAGCTCGTAG
TTGAATTTTTGGCTCGGCAGGGTGGTCTTGCTTTGTTGTGAGCACTGCTTTTGTCGGGCC
TTTTCTTCTGGAGAACTAGCGTGCGCTTAACTGAGTGCGTTAGAGATCCAGGACGTTTAC
TGTGAAAAAATTAGAGTGTTTAAAGCAGGCATTTGCTTGAATAAATTAGCATAGAATAAT
AGAATAGGACTTTGGTCTTATTTTGTTGGTTTCTAGGACTGAAGTAATGATTGATAGGGA
CAGTTGGGGGCGATTAGTATTTAATTGTCAGAGGTGAAATTCTTGGATTTATGAAAGACT
AACTTCTGCGAAAGCATTTGCCAAGGATGTTTTCATTAATCAAGAACGAAAGTTAGGGAT
CGAAGACG
>G2YL89K02BOXMY|2339|1
CTGCGGTAATTCCAGCTCCAATAGCGTATATTCAAGTTGTTGCAGTTAAAAAGCTCGTAG
TTGAATTTTGGCGCTGGTCGTGTGGTTTGGACTCACGTTCAACACTGCAGGACTGGGGGC
TTTCCTTCTAGGGAACTAGTGTGCCATTTATTTGGTGGGCTAGGGATCTAGGACTGTTAC
TTTGAAAAATTAGAGTGTTTAAAACAGGCTTATGCTTGAATACATTAGCATGGAATAACG
GAATAGGACTTTGTCTTATTTTGTTGGTTTAGGAGACAAAGTAATGATTAATAGGGACGG
TTAGGGGGCATTAGTATTCAACAGTCAGAGGTGAAATTCTTGGATTTGTTGAAGACTAAC
TTCTGCGAAAGCATTTGCCAGGCACGCTTTCATTAATCAGGAACGAAAGTTAGGGGATCG

>H9ROG4J05F88RG|2340|1
CTGCGGTAATTCCAGCTCCAATAGCGTATATTAAAGTTGTTGCAGTTAAAAAGCTCGTAG
TTGAACTTTAGTGTTTGCAGGGCGGTCTACTCGAATGGGTAGTACTTCTTTTGCGGATGC
TTTCCTTCTGGCGAAGTATTGTGCCATTTATTTGGTGCGATAGGGAACCAGGACTTTTAC
TTTGAAAAAATTAGAGTGTTTAAAGCAGGCTTACGCTTGAATACATTAGCATGGAATAAT
AAAATAGGACTTTAGTTTTATTTTGTTTGGTTTTCGTAACTAAAGTAAATAGATTAATAG
GGAGTAGTTGGGGGTCGATTCGTATTTAGCCGTCAGAGGTGAATTACTTGGATTGGCTAA
AGACGAACTTCTGCGAAAGCATTTGTCCAAGGATGTTTTCTATTAATACAAGAACGAAAG
TTAGGGGAGTCGAAGATGATCAGATACC
>G2YL89K03C4HR4|2341|1
CTGCGGTAATTCCAGCTCCAATAGCGTATATTAAAGTTGTTGCAGTTAAAAGCTCGTAGT
TGAATTTTGGCGCTGGTTGTGTGGTTTGGACTCGCGTTCAATACTGCAGGACTGGCGCTT
TCCTTCTAGGGTACTAGCGTGCCATTAATTTGGTGGCTAGGGATCTAGGACTGTTACTTT
GAAAAATTAGAGTGTTTAAAACAGGCTTATGCTTGAATACATTAGCATGGAATAACGGAA
TAGGACTTTGTCTTATTTTGTTGGTTTAGGAGACAAAGTAATGATTAATAGGGACGGTTA
GGGGCATTAGTATTCCACAGTCAGAGGTGAAATTCTTGGATTTTGTGGAAGACTAACTTC
TGCGAAAGCATTTGCCAGGCACGCTTTCATTAATCAGGAACGAAAGTTAGGGGATCGAAG
ACGATCAGATACCGT
>GQN3EP204EMXQN|2342|1
CCGCGGTAATTCCAGCTCCAATAGCGTATATTCAAGTTGTTGCAGTTAAAGCTCGTAGTT
GAATTTGGCGCTAGTTGTGTGGTTTGAACTCACGTTCAACACTGCAGGACTGGTGCTTTC
CTTCTAGGGAACTGGTGTGCCATTAGCTTGGTGGGCTAGGGATCTAGGACTGTTACTTTG
AAAAATTAGAGTGTTTAAAACAGGCTTATGCTTGAATACATTAGCATGGAATAACGGAAT
AGGACTTTGTCTTATTTTGTTGGTTTAGGAGACAGAGTAATGATTAATAGGAACGGTTAG
GGCATTAGTATTCCACAGTCAGAGGTGAAATTCTTGGATTTGTGGAAGACTAACTTCTGC
GAAAGCATTTGTCAGGAACGTTTTCATTAATCAGGAACGAAAGTTAGGGGATCGAAGATG
ATTAGATACCAT
>G2YL89K02BREJG|2343|1
CCGCGGTAATTCCAGCTCCAATAGCGTATATTCTAAGTTGTTGCAGTTAAAAGACTCGTA
GTTGAATTTTGGTCGCTGGTTGTGTGGTTTGGACTCGCGTTCAATACTGCAGGACTGGCG
CTTTCCTTCTAGGGAACTAGCGTGCCATTAATTTGGTGGGCTAGGGATCTAGGACTGTTA
CTTTGAAAAATTAGAGTGTTTAAAACAGGCTTATGCTTGAATACATTAGCATGGAATAAT
AAGATAGGACTTCGGACTATTTTGTTGGTTTGCGTTACGAAGTAATGATTAATAGGGACA
GTTGGGGGTATTCGTATTTCGTTGTCAGAGGTGAAATTCTTGGATTTTGTGGAAGACTAA
CTTCTGCGAAAGCATTTGCCAGGCACGCTTTCATTAATCAGGAACG
>GQN3EP204ETOE0|2344|1
CTGCGGTAATTCCAGCTCCAATAGCGTATATTCAAGTTGTTGCAGTTAAAAGCTCGTAGT
TGAATTTTGGCGCTAGTTTTGCGGTTTGGACTCACGTCCAACACTGCAAGACTGGTGCTT
TCCTTCTAGGGAACTAGTGTGCCATTAACTTGGTGGGCTAGGGATCTAGGACTGTTACTT
TGAAAAAATTAGAGTGTTTAAAACAGGCTTATGCTTGAATACATTAGCATGGAATAACGG
AATAGGACTTTGTTTATTTGTTGTTTAGGAAACGAAGTAATGATTAATAGGGACGGTTAG
GGCATTAGTATTCAACAGTCAGAGGTGAAATTCTTGGATTTGTTGAAGACTAACTTCTGC
GAAAGCATTTGTCAGGCACGCTTTCAATTAATCAGGAACGAAAGTTAAGGATCGAAGACG
ATTAGATACCGT
>G2YL89K03DM71N|2345|1
CCGCGGTAATTCCAGCTCCAATAGCGTATATTAAAGTTGTTGCAGTTAAAAGCTCGTAGT
TGAACCTTGGGCCTGGCTGGCCGGTCCGCCTCACCGCGTGTACTGGTCCGGCCGGGCCTT
TCCTTCTGGGGGAGCCGCATGCCCTTCACTGGGCGTGTCGGGGAACCAGGACTTTTACTT
TGAAAAATTAAGAGTGTTCTAAAGCAGGCCTTTGCTCGAATACATTAGCATGGAATAATA
GAATAGGACGTGCGGTTCTATTTTGTTGGTTTCTAGGACCGCCGTAATGATTAATAGGAT
AGTCGGGGCATCAGTATTCAATTGTCAGAGGTGAAATTCTTGGATTTATTGAAGGACTAA
ACTACTGCGAAAGCATTTGCCAAGGATGTTTTCATTAATCAGTGAACGAAAGTTAGGGG
>H9ROG4J05F8DNE|2346|1
CCGCGGTAATTCCAGCTCCAGTAGCGTATACTAATGTTGCTGCAGTTAAAAAGCTCGTAG
TTGGATTTCTGGTCGACAGTGTTGGTCCGGTTGGTTTACTAACTGAGTATCAGTTTCTGT
CTCCCATCCTACCGCCGGGGCAACTCGGAGGTTCTTTTACTTTGAAAAAATTAGAGTGTT
TAAAGCAAGCTTACGCGATGAATACATTAGCATGGAATAATAAAATAGGACTTTAGTTTT
ATTTTGTTGGTTTTCGAAACTAAAGTAATGATTAATAGGGATAGTTGGGGGCGATTCGTA
TTTAGCCGTCAGAGGTGAAATTCTTGGATTGGCTAAAGACGAACTTCTGCGAAAGCATTT
GCCAAGGATGTTTTCATTAATCAAGAACGAAAGTTAGGGGATCGAAGACGATTAGATACC
GT
>GQN3EP204ETLBH|2347|1
CTGCGGTAATTCCAGCTCCAATAGCGTATATTCAAGTTGTTGCAGTTAAAGCGCGTAGTT
GAATTTTGGCGCCGGTTGTGTGGTTTGGACTCACGTTCAACACTGCAGGACTGGGGCTTT
CCTTCTAGGGAACTAGCGTGCAATTAATTTGTGTGTTAGGGATCTAGGACTGTTACTTTG
AAAAAATTAGAGTGTTTAAAACAGGCTTATGCTTGAATACATTAGCATGGAATAACGGAA
TAGGACTTTGTCTTATTTTGTTGGTTTAGAGACAAAGTAATGATTAATAGGGACGTCGGG
GTTATTAGTATTCAACAGTCAGAGGTGAAATTCTTGGATTTGTTGAAGACTAACTTCTGC
GAAAGCATTTAACATGGACGCATTCATTAATCAGGCACGAAAGTTAGGGGATCGAAGACG
ATTAGATACCGT
>G59B1OB03C01D2|2157|1
CCGCGGTAATTCCAGCTCCAATAGCGTATATTCAAGTTGTTGCAGTTAAAAAGCTCGTAG
TTGAATTTTGGCGCTAGTTTTGTGGTTTGGACTAACGTTCAACACTGCTAGACTGGTGCT
TTCCTTCTAGGGAACTAGTGTGCCATTAACTTGGTGGGCTAGGGATCTAGGACTGTTACT
TTGAAAAATTAGAGTGTTTAAAACAGGCTTATGCTTGAATACATTAGCATGGAATAACGG
AATAGGACTTTGTCTTATTTTGTTGGTTTAGGAGACAAAGTAATGATTAATAGGGACGGT
TGGGGGCATTAGTATTCCACAGTCAGAGGTGAAATTCTTGGATTTGTGGAAGACTAACTT
CTGCGAAAGCATTTTGTCAGGAACGCTTTCATTAATCAGGAACGAAAGTTAGGGGATCGA
AGATGATCAGATACCAT
>G2YL89K02BX0O5|2165|1
CCGCGGTAATTCCAGCTCCAATAGCGTATATTCAAGTTGTTGCAGTTAAAAGCTCGTAGT
TGAATTTTGGCGCTGGTTGTGTGGTTTGGACTCGCGTTCAATACTGCAGGACTGGCGCTT
TCCTTCTAGGGAACTAGCGTTCCATTAATTTGGTGGGCTAGGGATCTAGGACTGTTACTT
TGAAAAATTAGAGTGTTTAAAACAGGCTTATGCTTGAATACATTAGCATGGAATAACGGA
ATAGGACTTTGTCTTATTTTGTTGGTTTAGGATACAAAGTAATGATTAATAGGGACGGTT
AGGGGCGATTAGTATTCCACAGTCAGAGGTGAAATTCTTGGATTTGTTTAAAGACGGACT
ACTGCGAAAGCATTTGCCAAGGATGTTTTTCATTGATCAAGAACGAAAGTTAGGGGATCG
AAGACGATCAGATACCAT
>H9ROG4J05FSH4A|2164|1
CCGCGGTAATTCCAGCTCCAATAGCGTATATTAAAGTTGTTGCAGTTAAAAAGCTCGTAG
TTGAACTTTAGTGTTTGCAGGGCGGTCTACTCGAATGGGTAGTACTTCTTTTGCGGATGC
TTTCCTTCTGGCGAAGTATTGTGCCATTTATTTGGTGCGATAGGGAACCAGGACTTTTAC
TTTGAAAAAATTAGAGTGTTTAAAGCAGGCTTACGCTTGAATACATTAGCATGGAATAAT
AAAATAGGACTTTAGTTTTATTTTGTTGGTTTTCGTAAACTAAAGTAATGATTAATAGGA
TAGTTGGGGCGATTCGTATTTAGCCGTCAGAGTGAAATTCTTGGATTGGCTAAAGACGAA
CTTCTGCGAAAGCATTTGCCAAGGATGTTTTCATTAATCAAGAACGAAAGTTAGGGGATC
GAAGACGATTAGATACCAT
>H9ROG4J05F1UHE|2163|1
CTGCGGTAATTCCAGCTCCAATAGCGTATATTAAAGTTGTTGCAGTTAAAAAGCTCGTAG
TTGAACTTTGGCCTTGGCTGGGAGGTCTACTCGAATGAGTAGTACTTTTTTGGCTGAGGC
TTTCCTTCTGGCGAGCTATTGTGCTATTTGTTTAGTGCGATAGGGAACCAGGACTTTTAC
TTTGAAAAAATTAGAGTGTTTAAAGCAGGCTTACGCTTGAATACATTAGCATGGAATAAT
AAAATAGGACTTTAGTTTTATTTTTGTTTGGTTTTCGTAAACTAAAAGTAAATAGATTAA
TAGGGATAGTTGGGGGCGATTCGTATTTAGTCCGTCAGAGGTGAAATTCTTGGATTGGCT
AAAGACGAACTTCTGCGAAAGCATTTGCCAAGGATGTTTTTCTATTAATCAAGAACGAAA
GTTAAGGGGAGTCGAAGATGATCAGATACCGT
>G2YL89K02B8NR5|2162|1
CCGCGGTAATTCCAGCTCCAATAGCGTATATTCAAGTTGTTGCAGTTAAAAGCTCGTAGT
TGAATTTTGGCGCTGGTTGTGTGGTTTGGACTCGCGTTCAATACTGCAGGACTGGCGCTT
TCCTTCTAGGGAACTAGCGTTCCATTAATTTGGTGGGCTAGGGATCTAGGACTGTTACTT
TGAAAAATTAGAGTGTTTAAAACAGGCTTATGCTTGAATACATTAGCATGGAATAACGGA
ATAGGACTTTGTCTTATTTTGTTGGTTTAGGAGACAAAGTAATGATTAATAGGGACGGTT
AGGGGCATTAGTATTCCACAGTCAGAGGTTAAATTACTTGGATTTGTGGAAGACTAACTT
CTGCGAAAGACATTTGTCCAGGCACGCTTTTTCATTAAATCAGGAACG
>H9ROG4J05F2398|2161|1
CTGCGGTAATTCCAGCTCCAATAGCGTATATTAAAGTTGTTGCAGTTAAAAAGCTCGTAG
TTGAACTTTGGCCTTGGCTGGGCGGTCTACTCAATGAGTAGTACTTCTCTGGCTGAGGCT
TTCCTTCTGGCGAACTATTGTGCTATTTATTTAGTGCGATAGGGAACCAGGACTTTTACT
TTGAAAAATTAAGAGTGTTTAAAGTACAGGCTTACGCTTGAATACATTAGCATGGAATAA
TAAAATAAGGACTTGGTTTTATTTTGTTTGGTTTTCGGTTAAACCAAAACGTAAATAGAT
TAATAAGGGAGTAGTTGGGGGTCGGATTCGTATTTAGTCCGTCCAGAGGTGAAATTACTT
GGTATTGGTCTAAAGAACGAACTTACTTGCGAAAGACATTTGTCCAACGGAAGTGTTTTT
CTATTAAATTACAAGAAAC
>H9ROG4J05F22ER|2160|1
CCGCGGTAATTCCAGCTCCAATAGCGTATATTAAAGTTGTTGCAGTTAAAAAGCTCGTAG
TTGAACTTTGGCCCTGGCTGGGCGGTCTACTCGAATGAGTAGTACTTCTCTGGCTGAGGC
TTTCCTTCTGGCGAACTATTGTGCTATTAGTTTAGTGCGATAGGGAACCAGGACTTTTAC
TTTGAAAAAATTAGAGTGTTTAAAGCAGGCTTACGCTTGAATACATTAGCATGGAATAAT
GGAATAGGACCCTGGTTCTATTTTGTTGGTTTTGAGAACCAGAGTAATGATTAATAGGGA
TAGTTGGGGGCGATTCATATTTCATTGTCAGAGGTGAAATTCTTGGATTTATGAAAGATG
AACTTCTGCGAAAGCATTTGCCAAGGAGTTGGGGGATCGAAGATGATTAGATACCGT
>H4GVBKB01BA59P|2159|1
CCGCGGTAATTCCAGCTCCAATAGCGTATATTAAAGTTGTTGTGGTTAAAAAGCTCGTAG
TTGAACCTTGGCCTGGCTGGCCGGTCCGCCTCACCGCGTGCACTGGTCCGGCCGGGCCTT
TCCCTCTGTGGAACCCCATACCCTTCACTGGGCGTGGCGGGGAAACAGGACATTTACTTT
GAAAAATTAGAGTGCTCCAGGCAGGCCTATGCTCGAATACATTAGCATGGAATAATAAAA
TAGGACGCGACGGTTCTAATTTTGTGGTTTATAGGACCGCCGTTAATGATTAATAGGGAC
AGTCGGGGGCATCAGTAGTTCAACTGTCAGAGGTGAAATTCTTGGATCAGTTGAAGACTA
ACTACTGCGAAAGCATTTGACCAAGGATGTTTTCATTAATCTAGGAAC
>G2YL89K02B92QD|2158|1
CCGCGGTAATTCCAGCTCCAATAGCGTATATTCAAGTTGTTGCAGTTAAAAGCTCGTAGT
TGAATTTTGGCGCTGGTTGTGTGGTTTGGGATCTAGGGAACTAGCGTGCCATTAATTTGG
TGGGCTAGGGATCTAGGACTGTTACTTTGAAAAATTAGAGTGTTTAAAACAAGGCTTATG
CTTGAATACATTAGCATGGAATAACGGAATAGGACTTTGTCTTATTTTGTTGGTTAGGAG
ACAAAGTAATGATTAATAGGGGACGGTTAGGGGCATTAGTATTCCACAGTCAGAGGTGAA
ATTCTTGGATTTGTGGAGACTAACTTCTGCGAAAGCATTTGCCAGGCACGCTTTCATTAA
TCAGGAACGAAAGTTAGGGGATCGAAGACGATCAGATACC
>H9ROG4J05FSG3N|2166|1
CTGCGGTAATTCCAGCTCCAATAGCGTATATTAAAGTTGTTGCAGTTAAAAAGCTCGTAG
TTGAACTTTGGCCCTGGCTGGGCGGTCTACTCGAATGAGTAGTACTTCTCTGGCTGAGGC
TTTCCTTCTGGCGAACTATTGTGCTATTAGTTTAGTGCGATAGGGAACCAGGACTTTTAC
TTTGAAAAAATTAGAGTGTTTAAAGCAGGCTTACGCTTGAATACATTAGCATGGAATAAT
AAAATAGGACTTTGGTTTTATTTTGTTTGGTTTTCGTAACCGAAGTAATGATTAATAGGG
AGTAGTTGGGGGCGATTCGTATTTAGCCGTCAGAGGTGAATTACTTGGATTGGCTAAAGA
CGAACTTCTTGCGAAAGCATTTGCCAAGGATGTTTTCATTAATCAAGAAACGAAAGTTAG
GGGTATCGAAGACGATCAGATACCAT
>H9ROG4J05FRKLJ|2156|1
CTGCGGTAATTCCAGCTCCAATAGCGTATATTAAAGTTGTTGCAGTTAAAAAGCTCGTAG
TTGAATTTTGGGCCCAGTTGGGTGGTCTAGCTTAACGGTTAGTACTGCTTTAATTGGGTC
TTTCCTTCTGGGGAACTATGGTGCACTTTATTGTGTGCTATAGGGATCCAGGACTTTTAC
TGTGAAAAAATTAGAGTGTTTAAAGCAGGCTTACGCTTGAATACATTAGCATGGAATAAT
AGAATAGGACTATGGTTCTATTTTGTTGGTTTCTAGGACCAAAGTAATGATTAATAGGGA
TAGTCGGGGGCATTTGTATTCAAACGACAGAGGTGAAATTCTTGGATTGGCTAAAGACGA
ACTTCTGCGAAAGCATTTGCCAAGGATGTTTTCATTAATCAAGAACGAAAGTTAGGGGAT
CGAAGATGATTAGATACCGT
>G2YL89K02B912I|2155|1
CCGCGGTAATTCCAGCTCCAATAGCGTATATTCAAGTTGTTGCAGTTAAAAGCTCGTAGT
TGAATTTTGGCGCTGGTTGTGTGGTTTGGACTCGCGTTCAATACTGCAGGACTGGCGCTT
TCCTTCTAGGGAACTAGCGTTCCATTAATTTGGTGGGCTAGGGATCTAGGACTGTTACTT
TGAAAAATTAGAGTGTTTAAAACAGGCTTATGCTTGAATACATTAGCATGGAATAATAGA
ATAGGACTTTGGTTCTATTTTGTTGGTTTCTAGGACCGAAGTAATGATTAATAGGGACAG
TTGGGGGCGATTAGTATTTAATTGTCAGAGGTGAAATTCTTGGATTTATGAAAGACTAAC
TACTGCGAAAGCATTTGCCAAGGATGTTTTCATTAAATCAAGAACGAAAGTTAGGGGATC
GAAGATGATCAGATACCAT
>GQN3EP205F42UZ|2154|1
CCGCGGTAATTCCAGCTCCAATAGCGTATATTAAGTTGTTGCCGTTAAAGCTCGTAGTCG
AACTTCGGTCCTGTTGGTCGGTCCGCCTTCTTGGTGTGTACTTACTCAACGGGGACTTAC
CTCCTGGTGAACTGCGATGTCCTTTACTGGGTGTCGTAGCGAACTAGGACGTTTACTTGA
AAAATTAGAGTGTTCAAAGCAGGCCTACGCCCGAATACATTAGCATGGAATAATAGAATA
GGACGCGCGTTCCCATTTGTTGGTTTCTGAGATCGCCGTAATGATTAATAGGGATAGTTG
GGGGCATTTGTATTCCGTCGTCAGAGGTGAAATTCTTGGATTGCCGGAAGACAAACTATT
GCGAAAGCATTTGCCAAGGATGTTTTCATTGATCAAGAACGAAGAAGGGGATCGAAGACG
ATCAGATACGT
>GQN3EP204EJDP9|2153|1
CCGCGGTAATTCCAGCTCCAATAGCGTATATTCAAGTTGTTGCAGTTAAAGCTCGTAGTT
GAATTTTGGCGCTAGTTGTGTGGTTTGAACTCACGTTCAACACTGCAGGACTGGTGCTTT
CCTTCTAGGGAACTGGTGTGCCATTAGCTTGGTGGGCTAGGGATCTAGGACTGTTAACTT
TGAAAAAATTAGAGTGTTTAAAACAGGCTTATGCTTGAATACATTAGCATGGAATAACGG
AATAGGACTTTGTCTTATTTTGTTGGTTTAGGAGACAGAGTAATGATTAATAGGAACGGT
TAGGGCATTAGTATTCCACAGTCAGAGGTGAAATTCTTGATTTGTGGAAGACTAACTTCT
GCGAAAGCATTTTGTCAGGAAACGTTTTCATTAATCAGGAACGAAAGTTAGGGGAT
>H9ROG4J05F20OL|2152|1
CTGCGGTAATTCCAGCTCCAATAGCGTATATTAAAGTTGTTGCAGTTAAAAAGCTCGTAG
TTGAACTTTGGCCCTGGCTGGGCGGTCTACTCGAATGAGTAGTACTTCTCTGGCTGAGGC
TTTCCTTCTGGCGAACTATTGTGCTATTAGTTTAGTGCGATAGGGAACCAGGACTTTTAC
TTTAGAAAAAATTAGAGTGTTTAAAGCAGGCTTACGCTTGAATACATTAGCATGGAATAA
TAAAATAGGACTTTGGTTTTTATTTTTGTTTGGTTTTCGTAAACCGAAGTAATGATTAAT
AGGATAGTTGGGGCGGTTTATATTCGTTGTCAGAGGTGAAATTCTTGGATTTACGGAAGA
TAAACTAACTGCGAAAGACATTCGTCCAACGGAATGTTTTTCTA
>GQN3EP204EIQKK|2151|1
CTGCGGTAATTCCAGCTCCAATAGCGTATATTCAAGTTGTTGCAGTTAAAGCTCGTAGTT
GAATTTTGGCGCTGGTTGTGTGGTTTGGACTCACGTTCAACACTGCAGGACTGGGGCTTT
CCTTCTAGGGAACTAGTGTGCCATTAATTTGGTGGGCTAGGGATCTAGGACTGTTACTTT
GAAAAATTAGAGTGTTTAAACAGGCTTATGCTTGAATACATTAGCATGGAATAATAGAAT
AGGACTTGGGACTATTTTGTTGGTTTACAGACCGAAGTAATGATTAATAGGGACAGTTGG
GGTATTCGTATTTCAGTGTCAGAGGTGAAATTCTTGGATTTCTGAAAGACGAACTACTGC
GAAAGCATTTATCAAGGATGTTTTCATTAATCAAGAACGAAAGTTAGGGATCGAAGACGA
T
>H7ATYXN07ITJCA|2150|1
CTGCGGTAATTCCAGCTCCAATAGCGTATATTAAAGTTGTTGCAGTTAAAAAGCTCGTAG
TTGAATTTTGGCGTTGGCTGGGTGGTCTTTGCGAACGCATAGCACTTTTCCGGCTGACGC
TTTCCTTCTGGCGAATAATTGTGCTATTTATTTAGTGCGATTGGGAACCAGGACTTTTAC
TTTGAAAAAATTAAGAGTGTTTAAAGCAGGCTTACGCTTGAATACATTAGCATGGAATAA
TAAAATAGGACTTTGGTTTTATTTTTGTTTGGTTTTTCGTAAACCAAAAGTAATAGATTA
ATAGGGAGTAGTTGGGGGTCGATTAGTATTGTAGCCGTCCAGAGGTGGAAATTCTTGGAT
TGGCTCAAGACTAACTTCTGCGAAAGACATTTGCCAAGGATGTTTTTCTATTAATCAAGA
ACGAAAGTTAAGGGGAGTCGAAGACGATCAGATACCA
>G2YL89K02BRUIO|2149|1
CTGCGGTAATTCCAGCTCCAATAGCGTATATTCAAGTTGTTGCAGTTAAAAGCTCGTAGT
TGAATTTTGGCGCTGGTTGTGTGGTTTGGACTCGCGTTCAATACTGCAGGACTGGCGCTT
TCCTTCTAGGGAACTAGCGTGCCATTAATTTGGTGGGCTAGGGATCTAGGACTGTTACTT
TGAAAAATTAGAGTGTTTAAAACAGGCTTATGCTTGAATACATTAGCATGGAATAACGGA
ATAGGACTTTGTCTTATTTTGTTGGTTTAGGAGACAAAGTAATGATTAATAGGGACGGGT
TAGGGCGATTAGTATTCCACAGTCAGAGGTGGAAATTACTTGGATTTGTTGGAAGGACTA
ACTTCTGCGAAAGCATTTGTCCAGGCACGCTTTCATTAATCAGGAACGAAAGTTAGGGAG
TCGAGACGATTAGATACCA
>H9ROG4J05FSFL8|2167|1
CCGCGGTAATTCCAGCTCCAATAGCGTATATTAAAGTTGTTGCAGTTAAAAAGCTCGTAG
TTGAATTTTGGGTTTTGGCTGGGAGGTCTGCTCAAACGAGCAGTACTTCTCTGGCTGAAT
CTTTCCTTCTGGCAAACCATCGTGGTATTCATTTATTGTGATGGGGAACCAGGACTTTTA
CTTTGAAAAAATTAGAGTGTTTAAAGCAAGCTTACGCTTGAATACATTAGCATGGAATAA
TAAAATAGGACTTTGGTTTTATTTTTGTTGGTTTTCTAAGACCAAGGTAATGATTAATAG
GGTCGAGTTGGGGGCATTAGTATTGTCTCGTCAGAGGTGAAATTCTTGGATCGAGACAAG
ACTAACTACTGCGAAAGCATTTGCCAAGGATGTTTTCATTAATCAAGAACGAAAGTTAGG
GGAGTCGAAGATGATTAGATACCGT
>G2YL89K02BRWPZ|2168|1
CCGCGGTAATTCCAGCTCCAATAGCGTATATTCAAGTTGTTGCAGTTAAAAGCTCGTAGT
TGAATTTTGGCGCTGGTTGTGTGGTTTGGACTCGCGTTCAATACTGCAGGACTGGCGCTT
TCCTTCTAGGGAACTAGCGTTCCATTAATTTGGTGGGCTAGGGATCTAGGACTGTTACTT
TGAAAAATTAGAGTGTTTAAAACAGGCTTACGCTTGAATACATTAGCATGGAATAACGGA
TAGGACTTGTCTTATTTTGTTGGTTTAGGAGACAAAGTAATGATTAATAGGACGGTTAGG
GGCATTAGTATTCCACAGTCAGAGGTGAAATTCTTGGATTTGTGGAAGACTAACTTCTGC
GAAAGCATTTTGCCAGGCACGCTTTTCATTAATCAGGAACGAAAGTTAGGGGATCGAAGA
CGATCAGATACCGT
>GQN3EP204EI621|2169|1
CTGCGGTAATTCCAGCTCCAATAGCGTATATTCAAGTTGTTGCAGTTAAAAGCTCGTAGT
TGAATTTTGGGTCTGCGAATGTGGTTTAGCCGCAAGGCTAACACTGCTATTTGCGGACCT
TTCCTTGTGGGGAGCCAGCGTGCTATTTAGTTAGTGCGCTGGGGAACCATGACTGTTACT
TTGAAAAATTAGAGTGTTTAAACAGGCTTAAGCCTGAATATATTAGCATGGAATAACGGA
ATAGGACTTTGTTTCTATTTTGTTGGTTTTAGAAATAAAGTAATGATTAATAGGGATAGT
TGGGGCATTAGTATTTCATTGTCAGAGGTGAAATTCTTGGATTTATGAAAGACTAACTTC
TGCGAAAGCATTTGCCAAGGATGTTTTCATTAATCAAGAACGAAGTTAGGGATCGAAGAT
GATTAGATA
>G2YL89K02BRVKM|2170|1
CTGCGGTAATTCCAGCTCCAATAGCGTATATTCAAGTTGTTGCAGTTAAAAGCTCGTAGT
TGAATTTTGGCGCTGGTTGTGTGGTTTGGACTCGCGTTCAATACTGCAGGACTGGCGCTT
TCCTTCTAGGGAACTAGCGTGCCATTAATTTGGTGGGCTAGGGATCTAGGACTGTTACTT
TGAAAAATTAGAGTGTTTAAAACAGGCTTATGCTTGAATACATTAGCATGGGAATAACGG
AATAGGACTTGTCTTATTTTGTTGGTTTAGGAGACAAGTAATGATTAATAGGGACGGTTA
GGGGCATTAGTATTCCACAGTCAGAGGTGAAATTCTTGGATTTGTTAAAGACGGACTACT
GCGAAAGCAATTTGCCAAGGATGTTTTCATTGATCAAGAACGAAAGTTA
>H9ROG4J05FSBXU|2171|1
CTGCGGTAATTCCAGCTCCAATAGCGTATATTAAAGTTGTTGCAGTTAAAAAGCTCGTAG
TTGAACTTTAGTGTTTGCAGGGCGGTCTACTCGAATGGGTAGTACTTCTTTTGCGGATGC
TTTCCTTCTGGCGAAGTATTGTGCCATTTATTTGGTGCGATAGGGAACCAGGACTTTTAC
TTTGAAAAAATTAGAGTGTTTAAAGCAGGCTTACGCTTGAATACATTAGCATGGAATAAT
AAAATAGGACTTTAGTTTTATTTTGTTTGGTTTTCGTAACTAAAGTAAATAGATTAATAG
GGAGTAGTTGGGGGTCGATTCGTATTTAGTCCGTCAGAGGTGGAAATTACTTGGATTGGC
TAAAGAACGGACGTACTGCGAAAGACATTTGTCCAACGGAATGTTTTCTATTGATCAAGA
ACGAAAGTTAAGGGGAGTCGAAGATGA
>H9ROG4J05F1VLC|2172|1
CTGCGGTAATTCCAGCTCCAATAGCGTATATTAAAGTTGTTGCAGTTAAAAAGCTCGTAG
TTGAACTTTGGCCTTGGCTGGGCGGTCTACTCGAATGAGTAGTACTTCTCTGGCTGAGGC
TTTCCTTCTGGCGAACTATTGTGCTATTTGTTTAGTGCGATTGGGAACCAGGACTTTTAC
TTTGAAAAAATTAGAGTGTTTAAAGCAGGCTTACGCTTGAATACATTAGCATGGAATAAT
AAAATAGGACTTTGGTTTTATTTTTGTTTGGTTTTCGTAAACCGAAGTAATGATTAATAG
GGAGTAGTTGGGGGCGATTCGTATTTAGTCCGTCCAGAGGTGAAATTACTTTGGATTGGC
TAAAGAACGAACTTCTTGCGAAAGACATTTGCCAAGGATGTTTTCTATTAATCAAGAACG
AAAGTT
>H7ATYXN07IRPFV|2173|1
CTGCGGTAATTCCAGCTCCAATAGCGTATATTAAAGTTGTTGCAGTTAAAAAGCTCGTAG
TTGAATTTTGGCGTTGGCTGGGTGGTCTTTGCGAACGCATAGCACTTTTCCGGCTGACGC
TTTCCTTCTGGCGAATAATTGTGCTATTTATTTAGTGCGATTGGGAACCAGGACTTTTAC
TTTGAAAAAATTAGAGTGTTTAAAGCAGGCTTACGCTTGAATACATTAGCATGGAATAAT
AAAATAAGGACTTTGGTTTTATTTTTGTTTGGTTTTCGGTAAACCAAAGTAAATAGATTA
ATAGGGAGTAGTTGGGGGTCGATTAGTATTGAGCCGTCCAGAGGTGAAATTACTTGGATT
GGCTCAAGACTAACTTCTGCGAAAGCATTTGCCAAGGATGTTTTCATTAATCAAGAACGA
AAGTTAGGGGAGTCGAGATGATCAGATACCGT
>H9ROG4J05FSBW3|2174|1
CCGCGGTAATTCCAGCTCCAATAGCGTATATTCAAGTTGTTGCAGTTAAAAAGCTCGTAG
TTGAATTTTGGGCCTGATCAGGTGGTTTAGTCGCAAGATTAACACTGCTTTGGTCGGGTC
TTTCCTTGTAGGGAACTAGCGTGCCCTTTACTGAGTGCGCTAGGGATCTATGACTGTTAC
TTTGAAAAAATTAGAGTGTTTAAAACAGGCATTTGCTTGAATACATTAGCATGGAATAAC
GGAATAGGACTTTGTTTCTATTTTGTTGGTTTTTAGGTAACGAAGTAATGATTAATAGGG
AGTAGTTGGGGGTCGATTAGTATTCCACTTGTTCAGAGGTGGAAATTACTTTGGATTTAA
TTGAAAGAACTAACTTCTGCGAAAGACATTTGTCCAAGGATGTTTTTC
>G2YL89K02B8ODA|2175|1
CTGCGGTAATTCCAGCTCCAATAGCGTATATTCAAGTTGTTGCAGTTAAAAAGCTCGTAG
TTGAATTTTGGCGCTGGTTGTGTGGTTTGGACTCGCGTTCAATACTGCAGGACTGGCGCT
TTCCTTCTAGGGAACTAGCGTGCCATTAATTTGGTGGGCTAGGGATCTAGGACTGTTACT
TTGAAAAAATTAGAGTGTTTAAAACAGGCTTATGCTTGAATACATTAGCATGGAATAACG
GAATAATGTCTTATTTTGTTGGTTTAGGAACCAAAGTAATGATTAATAGGGACGGTTAGG
GGGCATTAGTATTCCACAGTCAGAGGTGAAATTCTTGGACCGTTTGAGGACTAACTACTG
CGAAAGCATTTGCCAAGAGTGTTTTTTCATTAATCAAGAACGAAAGTTAGAGGTTCGAAG
ACGATCAGATACCGT
>G2YL89K02B8OH8|2176|1
CTGCGGTAATTCCAGCTCCAATAGCGTATATTCAAGTTGTTGCAGTTAAAAGCTCGTAGT
TGAATTTTGGCGCTGGTTGTGTGGTTTGGACTCGCGTTCAATACTGCAGGACTGGCGCTT
TCCTTCTAGGGAACTAGCGTGCCATTAATTTGGTGGGCTAGGGATCTAGGACTGTTACTT
TGAAAAATTAGAGTAGTTTAAAACATGCTTATGCTTGAATACATTAGCATGGAATAACGG
AATAGGACTTTGTCTTTATTTTGTTTGGTTTAGGAGACAAAGTAATGATTAATAGGGACG
GTTAGGGGCATTAGTATTCCACAGTCAGAGGTGAAATTCTTGGATTTGTGGAAGACTAAC
TTCTGCGAAAGCATTTGCCAGGCACGCTTTCATTAATCAGGAACGAAAGTTAGGGGATCG
AAGATGATCAGATACCAT
>H9ROG4J05F1WKT|2177|1
CTGCGGTAATTCCAGCTCCAATAGCGTATATTAAAGTTGTTGCGGTTAAAAAGCTCGTAG
TTGGATTTCCGGTCCCGGACCGGGCGGTCTGCCGCAAGGTGTGTACTGCTGGACGGGAAC
CGAATGATAATTCTTTCCGAAGACCATGCGTGCTCTTCACTGAGATGCGTATTGGGACTC
GGGACTTTTACTTTGAAAAATTAGAGTGTTCAAAGCAGGCAATTCGCTTGAATACATTAG
CATGGAATAATGGAATAGGACTTTGGTCTATTTTGTTGGTTTCTAGGACCGAAGTAATGA
TTAATAGGGACAGTTGGGGGGCATTAGTATTTAAATTGTCAGAGGTGAAATTCTTGGATT
TATGAAAGACTAACTTCTGCGAAAGCATTTGCCAAGGATGTTTTCATTAATCAAGAACGA
AAGTTAGGGA
>G59B1OB03C0B1S|2178|1
CTGCGGTAATTCCAGCTCCAATAGCGTATATTAAAGTTGTTGCCGTTAAAAAGCTCGTAG
TTGAACCTTGGACCTGGCTGATCTGTCCTCCTAATCTAGCGTACGGATTCGGTCGGGTCT
TTCCTTCTGGGGAACCCTATGCTCTTTATTGGGTGTAGCGGGGAACCAGGACTTTTACCT
TTAAAAAATTAGAGTGTTCAAAAGCAGGCCTTTGCTCGAATACATTAGCATGGAATAATA
GAATAGGATATCGGTTCTATTTTGTTGGTTTCTAGGACCGCTGTAATGATTAATAGGGAT
AGTCGGGGGCGTCCGTATTCAATTGTCAGAGGTGAAATTCTTGTATTTATTGAAGCGAAC
TACTGCGAAAGCATTCGCCAAGGATGTTTCATTAATCAGTGAACGAAAGTT
>H9ROG4J05FS9TX|2179|1
CTGCGGTAATTCCAGCTCCAATAGCGTATATTAAAGTTGTTGCAGTTAAAAAGCTCGTAG
TTGAATTTTTGACTTGATGAGGTGGTCTAGCTGAAAGGTTAGTACTGCTTTCGTTGAGTC
TTTCCTTCTGGTAGCTATTGTGCTCTTAATTGGGTGCGATAGGGATCCAGGACTTTTACT
GTGAAAAAATTAAGAGTGTTTAAAGCAGGCCTACGCTTGAATACATTAGCATGGAATAAT
AGAATAGGACTATGGTTCTATTTTGTTTGGTTTCTTAGGACCAAAGTAAATGATTAATAG
GGAGTAGTTGGGGGCGATTAGTATTTAATTGTCAGAGGTGAAATTACTTGGATTTATGAA
AGACTAACTTCTGCGAAAGCATTTGCCAAGGATGTTTTCTA
>H9ROG4J05F1X9B|2180|1
CTGCGGTAATTCCAGCTCCAATAGCGTATATTAAAGTTGTTGCAGTTAAAAAGCTCGTAG
TTGAATTTTGGATTAGATACTATTGTCGTCCTTTATGGATTGTACTTTAGTCATCTAATC
CTTCTTTCTAGTAACCTTAGATTCTGTCTAAGAGGACTAGGACCTTTACTTTGAAGAAAT
TAGAGTGTTTAAGGCAGGCTTATGCTTGAATATATTAGCATGGAATAATAGAATAGGACT
TTGGTTCTATTTTGTTGGTTGAAGAACCAAAGTAAATAGATTAATTAGGGAGTAGTTGGG
GGCGGATTTGTTATTCCGGGGTCCGAGAGGTGGAAATTACTTTGGATTCCCTTCGAAGAC
AAACCTAAGTGCGAAAGACATCTGCCAAGGAATGTTTTCTATTAATCAAGAACGAAAGTT
AAGGGGAGTCGAAGACGATTAGATACCA
>G2YL89K03C27PN|2181|1
CCGCGGTAATTCCAGCTCCAATAGCGTATATTCAAGTTGTTGCAGTTAAAAGCTCGTAGT
TGAATTTTGGCTCTGGTTGTGTGGTTTGGACTCGCGTTCAATACTGCAGGACTGGCGCTT
TCCTTCTAGGGAACTAGCGTGCCATTAATTTGTTGGGCTAGGGATCTAGGACTGTTACTT
TTGAAAAATTAAGAGTGTTTAAAACAGGCTTATGCTTGAATACATTAGCATGGAATAACG
GAATAGGACTTTGTCTTATTTTGTTGGTTTAGGAGACAAAGTAATGATTAATAGGGACGG
TTAGGGGCATTAGTATTCCACAGTCAGAGGTGAAATTCTTGGATTTGTGGAAGACTAACT
TCTGCGAAAGCATTTGCCAGGCACGCTTTCATTAATCAGGAACGAAAGTTAAGGGAGT
>H9ROG4J05F9DYL|2124|1
CCGCGGTAATTCCAGCTCCAATAGCGTATATTAAAGTTGTTGCAGTTAAAAAGCTCGTAG
TTGAACTTTGGCCTTGGCTGGGCGGTCTACTCAATGAGTAGTACTTCTCTGGCTGAGGCT
TTCCTTCTGGCGAACTATTGTGCTATTTATTTAGTGCGATAGGGAACCAGGACTTTTACT
TTGAAAAAATTAGAGTGTTTAAAGCAGGCTTACGCTTGAATACATTAGCATGGAATAATA
AAATAGGACTTTGGTTTTATTTTGTTGGTTTTCGTAACCAAAGTAAATGATTAATAGGGA
TAGTTGGGGGCGATTCGTATTTAATTGTCAGAGGTGAAATTCTTGGGTTTGTTAAAGACG
GACTACTGCGAAAGCATTTGCCAAGGATGTTTTCATTGATCAAGAACGAAAGTTAGGGGA
TCGAAGACGATCAGATACCAT
>G2YL89K02BRJLL|2132|1
CTGCGGTAATTCCAGCTCCAATAGCGTATATTCAAGTTGTTGACAGTTAAAAGCTCGTAG
TTGAATTTTGGCGCTGGTTGTGTGGTTTGGACTCGCGTTCAATACTGCAGGACTGGCGCT
TTCCTTCTAGGGAACTAGCGTGCCATTAATTTGGTGGGCTAGGGATCTAAGGACTGTTAC
TTTGAAAAATTAGAGTGTTTAAAACAGGCTTATGCTTGAATACATTAGCATGGAATAACG
GAATAGGACTTTGTCTTATTTTGTTGGTTTAGGAGACAAAGTAATGATTAATAGGGACGG
TTAGGGGCATTAGTATTCCACAGTCAGAGGTGAAATTCTTGGATTTGTGGAAGACTAACT
TCTGCGAAAGCATTTGCCAGGCACGCTTTCATTTAATCAGGAACGAAAGTTA
>G2YL89K03DFE50|2131|1
CCGCGGTAATTCCAGCTCCAATAGCGTATATTAAAGTTGTTGCCGTTAAAAGCTCATAGT
CGAACTTCGGTCCCTGTTGGTCGGTCCGCCTTCTTGGTGTGTACTTACTCAACGGGGACT
TACCTCCTGGTGAACTGCGATGTCCTTTACTGGGTGTCGTAGCGAACTAGGACGTTTACT
TTGAAAAATTAGAGTGTTCAAAGCAGGCCTACGCCCGAATACATTAGCATGGAATAATAG
AATAGGACGCGCGTTCCCATTTTGTTGGTTTCTGAGATCGCCGTAATGATTAATAGGGAT
AGTTGGGGGCATTTGTATTCCGTCGTCAGGAGGTGAAATTCTTGGATTGCCGGAAGACAA
AACTATTGCGAAAGCATTTGCCAAGGATGTTTTCATTGATCAAGAACGAAGGAAGGGGGA

>G2YL89K03DMYG0|2130|1
CCGCGGTAATTCCAGCTCCAATAGCGTATATTAAAGTTGTTGCAGTTAAAAGCTCGTAGT
TGAACCTTGGGCCTGGCTGGCCGGTCCGCCTCACCGCGTGTACTGGTCCGGCCGGGCCTT
TCCTTCTGGGGAGCCGCATGCCCTTCACTGGGCGTGTCGGGGAACCAGGACTTTTACTTT
GAAAAATTAGAGTGTTCAAAGCAGGCCTTTGCTCGAATACATTAGCATGGAATAATAGAA
TAGGACGTGCGGTTCTATTTGTTGGTTTCTAGGACCGCCGTAATGATTAATAGGGATAGT
CGGGGCAGTCAGTATTCAATTGTCAGAGGTGAAATTCTTGGATTTATTGAAGACTAACTA
ACTGCGAAAGCATTTGCCAAAGGATGTTTTCATTAATCAGTGAACGAAAGTTAGGGGATC
GAAGATGATTAGATACCA
>GQN3EP204EUAFR|2129|1
CTGCGGTAATTCCAGCTCCAATAGCGTATATTCAAGTTGTTGCAGTTAAAGCTCGTAGTT
GAATTTGGCGCTGGTTGTGTGGTTTGGACTCACGTTCAACACTGCAGGACTGGGGCTTTC
CTTCTAGGGAACTAGTGTGCCATTAATTTGGTGGGCTAGGGATCTAGGACTGTTACTTTG
AAAAATTAGAGTGTTTAAAACAGGCTTATGCTTGAATACATTAGCATGGAATAACGGAAT
AGGACTTTGTCTTATTTGTTGTTTAGGAGACAAAGTAATGATTAATAGGGACGGTTGGGG
CATTAGTATTCAACAGTCAGAGGTGAATTCTTGGATTTGTTGAAGACTAACTTCTGCGAA
AGCATTTGTCATGCACGCTTTCATTAATCGAGGGAACGAAGTTAGGGGATCGAAGACGAT
TAGATACCAT
>G2YL89K02B9M3E|2128|1
CTGCGGTAATTCCAGCTCCAATAGCGTATATTCAAGTTGTTGCAGTTAAAAGCTCGTAGT
TGAATTTTGGCGCTGGTTGTGTGGTTTGGACTCGCGTTCAATACTGCAGGACTGGCGCTT
TCCTTCTAGGGAACTAGCGTGCCATTAATTTGGTGGGCTAGGGATCTAGGACTGTTACTT
TGAAAAATTAGAGTGTTTAAAACAGGCTTATGCTTGAATACATTAGCATGGAATAAACGG
AATAGGACTTTGTCTTATTTTGTTGGTTTAGGAGACAAAGTAATGATTAATAGGGACGGT
TAGGGGCATTAGTATTCCACAGTCAGAGGTGAAATTCTTGGATTTGTGGAAGACTAACTT
CTGCGAAAGCATTTGCCAGGCACGCTTTCATTAATCAGGAACGAAAGTTAGGGG
>G2YL89K02BN101|2127|1
CTGCGGTAATTCCAGCTCCAATAGCGTATATTCAAGTTGTTGCAGTTAAAAGCTCGTAGT
TGAATTTTTGGCGCTGGTTGTGTGGTTTGGACTCGCGTTCAATACTGCAGGACTGGCGCT
TTCCTTCTAGGGAACTAGCGTGCCATTAATTTGGTGGGCTAGGGATCTAGGACTGTTTAC
TTTTGAAAAATTAGAGTGTTTAAAACAGGCTTATGCTTGAATACATTAGCATGGATAACG
GAATAGGACTTTGTCTTATTTTGTTGGTTTTAGGAGACAAAATAATGATTAATAGGGACG
GTTAGGGGCGATTAGTATTCCACAGTCAGAGGTGAAATTCTTGGATTTGTTGGAAGACTA
ACTTCTTGCGAAGCATTTGTCCAGGCACGCTTTCATTAATCAGGAACGAAAGTTAGGGGA
GTCGAAGACGATCAGATACCGT
>H9ROG4J05F9A91|2126|1
CTGCGGTAATTCCAGCTCCAATAGCGTATATTAAAGTTGTTGCAGTTAAATAGCTCGTAG
TTGAATTTTGGGCCGGGTTTCGTGGTCATGCCTCACGGTATCGCACTATGGGCCTGGTCT
TTCCTTCTGGGGAACAAGTGTGCTCGAAAGGGTGTGCTTGGGATCCAGGACATTTACTTT
GAAAAATTAGAGTGTTCAAAGCAGGCATTTTTGCTCGAATACATTAGCATGGAATAATAG
AATAGGACTTTGGTTCTATTTTGTTGGTTTCTAGGACCGAAGTAATGATTAATAGGGATG
GTTGGGGGCATTAGTATTTAATTGTCAGAGGTGAAATTCTTGGATTTATTAAAGACTCGC
TGCTGCGAAAGCGTTTGCCAAGGACGTTTTCATTAATCAAGAACGAAAGTTAGGGGATCG
AAGACGATTAGATACCAT
>GQN3EP204EMFWQ|2125|1
CCGCGGTAATTCCAGCTCCAATAGCGTATATTCAAGTTGTTGCAGTTAAAGCTCGTAGTT
GAATTTTGGCGCTGGTTGTGTGGTTTGGACTCACGTTCAACACTGCAGGACTGGGGCTTT
CCTTCTAGGGAACTAGTGTGCCATTAATTTGGTGGGCTAGGGATCTAGGACTGTTACTTT
GAAAAATTAGAGTGTTTAAACAGGCTTATGCTTGAATACATTAGCATGGAATAACGGAAT
AGGACTTTGTCTTATTTTGTTGGTTTAGAGACAAAGTAATGATTAATAGGGACGGTTGGG
GCATTAGTATTCAACAGTCAGAGGTGAAATTCTTGGATTTGTTGAAGACTAACTTCTGCG
AAAGCATTTGTCATGCACGACTTTTCATTAATCAGGAACGAAAGTTAGGGATCGAGACGA
TCAGATACCAT
>G2YL89K02BN48I|2133|1
CCGCGGTAATTCCAGCTCCAATAGCGTATATTCAAGTTGTTGCAGTTAAAAGCTCGTAGT
TGAATTTTGGCGCTGGTTGTGTGGTTTGGACTCGCGTTCAATACTGCAGGACTGGCGCTT
TCCTTCTAGGGAACTAGCGTGCCATTAATTTGGTGGGCTAGGGATCTAGGACTGTTACTT
TGAAAAATTAGAGTGTTTAAAACAGGCTTATGCTTGAATATATTAGCATGGAATAATAAG
ATAGGACTTCGGAACTATTTTGTTGGTTTGCGTTACGAAGTAATGATTAATAGGGACAGT
TGGGGGTGGCTAGTATTGAGCGGCCCAGAGGTGGAAATTACTTGGATTCGCTCAAGACTA
ACTTATGCGAAAGCATTTCACCAAGGATGTCTTCTTTTAATCAAGAACGAAAGTT
>GQN3EP205F01OH|2123|1
CCGCGGTAATTCCAGCTCCAATAGCGTATATTCAAGTTGTTGCAGTTAAAGCTCGTAGTT
GAATTTTGGCGCTGGTTGTGTGGTTTGGACTCACGTTCAACACTGCAGGACTGGGGCTTT
CCTTCTAGGGAACTAGTGTGCCATTAATTGGTGGGCTAGGGATCTAGGACTGTTACTTTG
AAAATTAGAGTGTTTAAAACAGGCTTATGCTTGAATACATTAGCATGGAATAACGGATAG
GACTTTGTCTTATTTGTGGTTAGGAGACAAAGTAATGATTAATAGGGACGGTTGGGCATT
AGTATTCAACAGTCAGAGGTGAAATTCTTGGATTTGTTGAAGACTAACTTCTGCGAAAGC
ATTTTGTCAATGCACGCTTTCATTAATCAGGAACGAAAGTTAGGGGATACGAAGACGATT
AGAT
>GQN3EP205F05CR|2122|1
CCGCGGTAATTCCAGCTCCAATAGCGTATATTAAGTTGTTGCGGTTAAAGCTCGTAGTTG
AACCTTTGGTTTGGTTGGTTGGTTCACTCGCAAGAGTGATACTGATCGGCCGGATCTTTC
CTTCTAGGGAACTAGTGTGTTCTTTATTGAGTGCGCTAGGGATCTAGGACAGTTACTGTG
AATCAATCAATACGCTCCACGTAGGCTCAATGCCTGAATATATTAGCATGGAATAACGGA
ATAGGACTTTGTGTCTATTTGTTGGTTTAAGAGACAAAGTAATGATTAATAGGGACAGTT
GGGGCAATTCGTATTCCATTGTCAGAGGTGAAATTCTTGGATTTATGAAAGACGAACTTC
TGCGAAGGCATCTGCCAAGGATGTTTCATTAATCAAGACGAAA
>H9ROG4J05F9FE9|2121|1
CCGCGGTAATTCCAGCTCCAATAGCGTATATTAAAGTTGTTGCAGTTAAAAAGCTCGTAG
TTGAACTTTAGTGTTTGCAGGGCGGTCTACTCGAATGGGTAGTACTTCTTTTGCGGATGC
TTTCCTTCTGGCGAAGTATTGTGCCATTTATTTGGTGCGATAGGGAACCAGGACTTTTAC
TTTGAAAAAATTAGAGTGTTTAAAGCAGGCTTACGCTTGAATACATTAGCATGGAATAAT
AAAATAGGACTTTAGTTTTATTTTGTTGGTTTTCGTAACTAAAGTAATGATTAATAGGGA
TAGTTGGGGGTCGATTCGTATTTAGTCCGTCCAGAGGTGAAATTACTTGGATTGGCTAAA
GACGAACTTCTGCGAAAGCATTTGCCAAGGATGTTTTCATTAATCAAGAACGAAAGTTAG
GGGAGTCGAAGACGATCAGATACCGT
>GQN3EP204EMEW0|2120|1
CCGCGGTAATTCCAGCTCCAATAGCGTATATTCAAGTTGTTGCAGTTAAAGCTCGTAGTT
GAATTTTGGCGCTGGTTGTGTGGTTTGGACTCACGTTCAACACTGCAGGACTGGGGCTTT
CCTTCTAGGGAACTAGTGTGCCATTAATTTGGTGGGCTAGGGATCTAGGACTGTTACTTT
GAAAAATTAGAGTGTTTAAACAGGCTTATGCTTGAATACATTAGCATGGAATAACGGAAT
AGGACTTTGTCTTATTTTGTTGGTTTAGGAGACAAAGTAAATGATTAATAGGGACGGTTG
GGGCGATTAGTATTCAACAGTCAGAGGTGAAATTCTTGGATTTGTTGAAGACTAACTTCT
GCGAAAGCATTTGTCATGCACGCTTTCATTAATCAGGAACGAAAGTTAGGGGATCGAAGA
CGATTAGATACCAT
>H9ROG4J05F9GDV|2119|1
CTGCGGTAATTCCAGCTCCAATAGCGTATATTAAAGTTGTTGCAGTTAAAAAGCTCGTAG
TTGAAGTTTTGTTTTGATGGGATTGTGTACTCTTTGAGTATTACTTTTCTGTCGGGACAT
TATTTTACTGTCTTGGCATTTTTTCATTAGAATGACAAAGATTGTAAACGTTTACTTTGA
AAAAATTAGAGTGTTTAAAGCAGGCGTACGCTTGAATACATTAGCATGGAATAATAGAAT
AGGACTTTGGTTTTATTTTGTTGGTTTTCGAGACCGAGGTAATGATTAATAGGGAGTAGT
TGGGGGCGATTCGTATTGAGCCGTCAGAGGTGAAATTCTTGGATTGGCTCAAGACGAACT
TCTGCGAAAGCATTTGCCAAGGATGTTTTTCATTAATCAAG
>GQN3EP204EMDWZ|2118|1
CTGCGGTAATTCCAGCTCCAATAGCGTATATTCAAGTTGTTGCAGTTAAAAGCTCGTAGT
TGAATTTTGGCGCTAGTTGTGTGGTTTGAACTCACGTTCAACACTGCAGGACTGGTGCTT
TCCTTCTAGGGAACTGGTGTGCCATTAGCTTGGTGGGCTAGGGATCTAGGACTGTTACTT
TGAAAAATTAGAGTGTTTAAACAGGCTTATGCTTGAATACATTAGCATGGAATAACGGAT
AGGACTTTGTCTTATTTGTTGGTTAGGAGACAAGTAATGATTAATAGGAACGGTTAGGGC
ATTAGTATTCCACAGTCAGAGGTGAAATTCTTGGATTTGTGGAAAGACTAACTTCTGCGA
AAGTCATTTTGTCAGGAACGTTTTCATTAATCAGGAACGAAAGTTAGGGATCGAAGACGA
TTAGATACCGT
>G2YL89K02BN13N|2117|1
CTGCGGTAATTCCAGCTCCAATAGCGTATATTCAAGTTGTTGCAGTTAAAAAGCTCGTAG
TTGAATTTTGGCGCTGGTTGTGTGGTTTGGACTCGCGTTCAATACTGCAGGACTGGCGCT
TTCCTTCTAGGGAACTAGCGTTCCATTAATTTGGTGGGCTAGGGATCTAGGACTGTTACT
TTGAAAAAATTAGAGTGTTTAAAACAGGCTTATGCTTGAATACATTAGCATGGAATAACG
GAATAGGACTTTGTCTTATTTTGTTGGTTTAGGAGACAAAGTAATGATTAATAGGGACGG
TTAGGGGCATTTAGTATTCCACAGGTCAGAGGTGAAATTCTTGGATTTGTGGAAGACTAA
CTTCTGCGAAAGCATTTGCCAGGCACGCTTTCATTAATCAGGAACGAAAGTTAGGGGATC
GAAGATGATCAGATACCAT
>G2YL89K02BRV3V|2182|1
CTGCGGTAATTCCAGCTCCAATAGCGTATATTCAAGTTGTTGCAGTTAAAAGCTCGTAGT
TGAATTTTGGCGCTGGTTGTGTGGTTTGGACTCGCGTTCAATACTGCAGGACTGGCGCTT
TCCTTCTAGGGAACTAGCGTGCCATTAATTTGGTGGGCTAGGGATCTAGGACTGTTACTT
TGAAAAATTAGAGTGTTTAAAACAGGCTTATGCTTGAATACATTAGCATGGAATAACGGA
ATAGGACTTTGTCTTATTTTGTTGGTTTAGGAGACAAAGTAATGATTAATAGGGACGGTT
AGGGGCATTAGTATTCCACAGTCAGAGGTGGAAATTCTTGGATTTGTGGAAGAACTAACT
TCTGCGAAAGACATTTTGCCAGGCACGCTTTCATTAATCAGGAACGAAAGTTAAGGGGAG
TCGAAGACGATCAGATACCAT
>G2YL89K02BN48P|2134|1
CCGCGGTAATTCCAGCTCCAATAGCGTATATTCAAGTTGTTGCAGTTAAAAAGCTCGTAG
TTGAATTTTGGCGCTGGTTGTGTGGTTTGGACTCGCGTTCAATACTGCAGGACTGGCGCT
TTCCTTCTAGGGAACTAGCGTTCCATTAATTTGGTGGGCTAGGGATCTAGGACTGTTACT
TTGAAAAATTAGAGTGTTTAAAACAGGCTTATGCTTGAATACATTAGCATGGAATAACGG
AATAGGACTTTGTCTTATTTTGTTGGTTTAGGAGACAAAGTAATGATTAATAGGGACGGT
TAGGGGGCATTAGTATTCCACAGTCAGAGGTGAAATTCTTGGATTTGTGGAAGACTAACT
TCTGCGAAAGCATTTGCCAGGCACGCTTTTCATTAAATCA
>H9ROG4J05F2MVC|2135|1
CCGCGGTAATTCCAGCTCCAATAGCGTATATTAAAGTTGTTGCAGTTAAATAGCTCGTAG
TTGAATTTTGGGCCGGGCTGGGCGGTCTCGCCGCAAGGCGTGTACTGCTCTGGCCTGGTC
TTTCCTTCTGGGGAACCATGATGCTCTTAATTGGGTGTTATGGGGATCCAGGACTTTTAC
TTTGAAAAAATTAGAGTGTTTAAAGCGGGCATTTGCTTGAATACATTAGCATGGAATAAT
AGAATAGGACTTTGGTTCTATTTTGTTGGTTTCTAGGACCGAAGTAATGATTAATAGGGA
TAGTTGGGGGCATTAGTATTTAATTGTCAGAGGTGAAATTCTTGGATTCTCTCAAGACTA
ACTTATGCGAAAGCATTCACCAAGGATGTCTTCTTTAATCAAGAACGAAAGTTGGGGGAT
CGAAGATGATCAGATACCGT
>GQN3EP204ETXZX|2136|1
CTGCGGTAATTCCAGCTCCAATAGCGTATATTCAAGTTGTTGCAGTTAAAAGCTCGTAGT
TGAATTTTGGCGCTAGTTGTGTGGTTTGAACTCACGTTCAACACTGCAGGACTGGTGCTT
TCCTTCTAGGGAACTGGTGTGCCATTAGCTTGGTGGGCTAGGGATCTAGGACTGTTACTT
TGAAAAATTAGAGTGTTTAAAACAGGCTTATGCTTGAATACATTAGCATGGAATAACGGA
TAGGACTTTGTCTTATTTGTTGGTTTAGAGACAAAGTAATGATTAATAGGAACGTTAGGG
CATTAGTATTCCACAGTCAGAGGTGAAATTCTTGGATTTGTGGAAGACTAACTTCTGCGA
AAAGCATTTTGTCAGGAACGTTTTTCATTAATCAGGAACGAAAGTTAGGGGATCGAAGAT
GAATC
>GQN3EP204EMNSZ|2137|1
CCGCGGTAATTCCAGCTCCAATAGCGTATATTCAAGTTGTTGCAGTTAAAGCTCGTAGTT
GAATTTTGGCGCTGGTTGTGTGGTTTGGACTCACGTTCAACACTGCAGGACTGGGGCTTT
CCTTCTAGGGAACTAGTGTGCCATTAATTTGGTGGGCTAGGGATCTAGGACTGTTACTTT
GAAAAATTAGAGTGTTTAAAACAGGCTTATGCTTGAATACATTAGCATGGAATAACGGAA
TAGGACTTTGTCTTATTTGTTGGTTTAGAGACAAAGTAATGATTAATAGGGACGTTGGGG
CATTAGTATTCAACAGTCAGAGGTGAAATTCTTGGATTTGTTGAAGACCTAACTTCTGCG
AAAGCATTTGTCATGCACGCTTTCATTAATCAGGAACGAAGTTAGGGATCGAAGATGATC
AGATACCGT
>H9ROG4J05F8XHD|2138|1
CCGCGGTAATTCCAGCTCTAATAGCGTATATTAATGTTGTTGCAGTTAAAAAGCTCGTAG
TTGGATTTCCGGTCCCGGGACCGGGCGGTCTGCCGCAAGGTGTGTACTGCTGGACGGGAA
CCGAATGATAATTCTTTCCGAAGACCATGCGTGCTCTTCACTGAGATGCGTATTGGGACT
CGGGACTTTTACTTTAGAAAAAATTAGAGTGTTCAAAGCAGGCAATTCGCTTGAATACAT
TAGCATGGAATAATGGAATAGGACTTTGGTCTTATTTTGTTGGTTTCTAGGACCGAAGTA
ATGATTAATAGGGACAGTTGGGGGCATTAGTATTTAATTGTCAGAAGTGAAATTCTTGGA
TTTATGAAAGACTAACTTCTGCGAAAGCATTTGCCAAGGATGTTTTCATTAATCAAGAAC
GAAAGTTAGGGGATCGAAGACGATTAGATACCGT
>G2YL89K02B8Y79|2139|1
CCGCGGTAATTCCAGCTCTAATAGCGTATATTCAAGTTGTTGCAGTTAAAAGCTCGTAGT
TGAATTTTGGCGCTGGTTGTGTGGTTTGGACTCGCGTTCAATACTGCAGGACTGGCGCTT
TCCTTCTAGGGAACTAGCGTGCCATTAATTTGGTGGGCTAGGGATCTAGGACTGTTACTT
TGAAAAATTAGAGTGTTCAAAGCAGGCGTTTGCTTGAATATATTAGCATGGAATAATGGA
ATAGGACCCTGGTTCTATTTTGTTGGTTTTGAGAACCAGAGTAATGATTAATAGGGATAG
TTGGGGGCGATTCATATTTCATTGTCAGAGGTGAAATTCTTGGATTTATGAAAGATGAAC
TTCTGCGAAAGCATTTGCCAAGGATGTTTTCATTAATCAAGAACGAAAGTTAGGGATCGA
AGACGATCAGATACCAT
>G2YL89K02B8SK3|2140|1
CTGCGGTAATTCCAGCTCCAATAGCGTATATTCAAGTTGTTGCAGTTAAAAGCTCGTAGT
TGAATTTTGGCGCTGGTTGTGTGGTTTGGACTCGCGTTCAATACTGCAGGGACTGGCGCT
TTCCTTCTAGGGAACTAGCGTGCCATTAATTTGGTGGGCTAGGGATCTAGGACTGTTACT
TTGAAAAATTAGAGTGTTTAAAACAGGCTTATGCTTGAATACATTAGCATGGAATAACGG
AATAGGACTTTGTCTTATTTTGTTGGTTTAGGAGACAAAGTAATGATTAATAGGACGGTT
AGGGGCATTAGTATTCCACAGTCAGAGGTGAAATTACTTTGGATTTTTGGTAAGACGAAC
TACTGCGAAAGCATTTACCAAGGATGTTTTTCATTAATTCAAGAACGAAAGTTAGGGGAT

>H9ROG4J05F1YKT|2141|1
CTGCGGTAATTCCAGCTCCAATAGCGTATATTAAAGTTGTTGCAGTTAAAAAGCTCGTAG
TTGAACTTTGGCCTTGGCTGGGCGGTCTACTCAATGAGTAGTACTTCTCTGGCTGAGGCT
TTCCTTCTGGCGAACTATTGTGCTATTTATTTAGTGCGATAGGGAACCAGGACTTTTACT
TTGAAAAATTAAGAGTGTTTAAAGTACAGGCTTACGCTTGAATACATTAGCATGGAATAA
TAAAATAAGGACGTTTGGTTTTTATTTTTGTTTGGTTTTTCGGTAAACCGAAACGTAAAT
AGATTAATTAAGGGAGTAGTTGGGGGTCGGATTCGTTATTTAGTCCGTCCAGAGGTGGAA
ATTACTTGGTATTGGTCTAAAGAACGAACTTACTTGCGAAAGACATTTGTCCAACGG
>H9ROG4J05FRQYT|2142|1
CCGCGGTAATTCCAGCTCCAATAGCGTATATTAAAGTTGTTGCAGTTAAAAAGCTCGTAG
TTGAACTTTGGGTTTGGTTTGATGGTCTCCCAATGGGTAGCACTATTCGACTGAATCTTT
CCTTCTGGCAAACTATTGTGCTTTTAATTAAGTGCGATAGGGAACCAGGACTTTTACTTT
GAAAAAATTAGAGTGTTTAAAGCAGGCTTACGCTTGAATACATTAGCATGGAATAATAAA
ATAGGACTTTGGTTTATTTTGTTGGTTTCTAGACCGAGTAATGATTAATAGGGATAGTTG
GGGGCGATTAGTATTTAGCCGTCAGAGGTGAAATTCTTGGATTGGCTAAAGACTAACTTC
TGCGAAAGCATTTGCCAAGGATGTTTTCATTGATCAAGAACGAAAGTTAGGGGATCGAAG
ATGATTAGATACCGT
>H4GVBKB01BA81P|2143|1
CCGCGGTAATTCCAGCTCCAATAGCGTATATTAAAGTTGTTGTGGTTAAAAAGCTCGTAA
GTTGAACCTTGGGCCTGGCTGGCCGGTCCGCCTCACCGCGTGCACTGGTCCGGCCGGGCC
TTTCCCTCTGTGGAACCCCATACCCTTCACTGGGCGTGGCGGGGAAACAGGACATTTACT
TTGAAAAATTAGAGTGCTCCAGGCAGGCCTATGCTCGAATACATTAGCATGGAATAATAA
AATAGGACGCGCGGTTCTATTTTGTTGGTTTATAGGACCGCCGTAATGATTAATAGGGAC
AGTCGGGGGCATCAGTATTCAACTGTCAGAGGTGAAATTCTTGGATCAGTTGAAGACTAA
ACTACTGCGAAAGCATTTTGCCAAGGATGTTTTCATTAATCAGGAACGAAGTTAGGGGAT
CGAAGATGATTAGATACCGT
>H9ROG4J05FRPS6|2144|1
CCGCGGTAATTCCAGCTCCAATAGCGTATATTAAAGTTGTTGCAGTTAAAAAGCTCGTAG
TTGGACTTTAGGCAAGGCGCCGGGTCGGCCGCAAGGCTGTACTTTGGGGCTGCGCCTCAC
AGTCGGGGAGCTGGGCCGAAAGGCGCAGGGAACCGAAGTTTACTTTGAAGAAATTAGAGT
GTTTCAAAGCAAGGCATTTGCTTGAATACATTAGCATGGAATAATAAAATAGGACTCTAG
TTCTATTTTGTTAGGTTTGAGGACGGGAGTAATGATTAATAGGGATAGTTGGGGCGATTA
GTATTCAGTAGTCAGAGGTGAAATTCTTGGATTTACTGAAGACTAACTAGTGCGAAAGCA
TTGCCAAGAATAGTTTCATTAATCAAGAACGAAAGTTAGGGA
>G2YL89K02B8WOE|2145|1
CTGCGGTAATTCCAGCTCCAATAGCGTATATTCAAGTTGTTGCAGTTAAAAAGCTCGTAG
TTGAATTTTGGCGCTGGTTGTGTGGTTTGGACTCGCGTTCAATACTGCAGGACTGGCGCT
TTCCTTCTAGGGAACTAGCGTTCCATTAATTTGGTGGGCTAGGGATCTAGGACTGTTACT
TTGAAAAATTAGAGTGTTTAAAACAGGCTTATGCTTGAATACATTAGCATGGAATAACGG
AATAGGACTTTGTCTTATTTTGTTGGTTTAGGAGACAAAGTAATGATTAATAGGGACGGT
TAGGGGCATTAGTATTCCACAGTCAGAGGTGAAATTCTTGGATTTGTGGAAGACTAACTT
CTGCGAAAGCATTTGCCCAGGCACGCTTTCATTAATCAGGAACG
>GQN3EP204EJ4JY|2146|1
CTGCGGTAATTCCAGCTCCAATAGCGTATATTCAAGTTGTTGCAGTTAAAGCGCGTAGTT
GAATTTTGGCGCCGGTTGTGTGGTTTGGACTCACGTTCAACACTGCAGGACTGGGGCTTT
CCTTCTAGGGAACTAGCGTGCAATTAATTTTGTGTGTTAGGGATCTAGGACTGTTACTTT
GAAAAATTAGAGTGTTTAAAACAGGCTTATGCTTGAATACATTAGCATGGAATAACGGAA
TAGGACTTTGTCTTATTTGTTGGTTTAGAGACAAAGTAATGATTAATAGGGACGGTCGGG
TTATTAGTATTCAACAGTCAGAGGTGAAATTCTTGGATTTGTTGAAAGACTAACTTCTGC
GAAAAGCATTTAACATGGACGCATTCATTAATCAGGCACGAAAGTTGGGATCGAAGACGA
TTAGAT
>G2YL89K02B8X57|2147|1
CTGCGGTAATTCCAGCTCCAATAGCGTATATTCAAGTTGTTGACAGTTAAAAGCTCGTAG
TTGAATTTTGGCGCTGGTTGTGTGGTTTGGGACTCGCGTTCAATACTGCAGGACTGGCGC
TTTCCTTCTAGGGAACTAGCGTGCCATTAATTTGGTGGGCTAGGGATCTAGGACTGTTAC
TTTGAAAAATTAGAGTGTTTAAAACAGGCTTATGCTTGAATACATTAGCATGGAATAACG
GAATAGGACTTTGTCTTATTTTGTTGGTTTAGGAGACAAAGTAATGATTAATAGGGACGG
TTAGGGGCATTAGTATTCACAGTCAGAGGTGAAATTCTTGGATTTGTGGAAGACTAACTT
CTGCGAAAGCATTTGCCAGGCACGCTTTCCATTAATCTAGGAACGAAAGTTAGGGGATCG
AAGATGATCAGATACCA
>GQN3EP204EJ6BB|2148|1
CTGCGGTAATTCCAGCTCCAATAGCGTATATTCAAGTTGGCGCTGGTTGTGTGGTTTGGA
CTCACGTTCAACACTGCAGGACTGGGGCTTTCCTTCTAGGGAACTAGTGTGCCATTAATT
TGGTGGGCTAGGGATCTAGGACTGTTACTTTGAAAAATTAGAGTGTTTAAACAGGCTTAT
GCTTGAATACATTAGCATGGAATAACGGAATAGGACTTTGTCTTATTTGTTGGTTTAGGA
GACAAAGTAATGATTAATAGGGACGGTTGGGGCGATTAGTATTCAACAGTCAGAGGTGAA
TTCTTGGATTTGTTGAAGACTAACTTCTGCGAAAGCATTTGTCATGCACGCTTTCATTAA
TCAGGAACGAAAGTTTAGGGGATCCGAAGACGATTAGATACCGT
>GQN3EP205F3S4F|2223|1
CCGCGGTAATTCCAGCTCCAATAGCGTATATTCAAGTTGTTGCAGTTAAAGCTCGTAGTT
GAATTTTGGCGCTGGTTGTGTGGTTTGGACTCACGTTCAACACTGCAGGACTGGGCTTTC
CTTCTAGGGAACTAGTGTGCCATTAATTTGGTGGGCTAGGGATCTAGGACTGTTACTTTG
AAAATTAGAGTGTTTAAAACAGGCTTATGCTTGAATACATTAGCATGGAATAACGGAATA
GGACTTTGTCTTATTTGTTGGTTAGGAGACAAAGTAATGATTAATAGGGACGGTTGGGGC
ATTAGTATTCAACAGTCAGAGGTGAAATTCTTGGATTTGTTAAAGACTGACTACTGCGAA
AGCATTTGTCATGCACGCTTTCATTAATCAGGAACGAAAGTTAGGGATCGAAGACGATCA
GATACCGT
>G2YL89K02BPVBT|2231|1
CTGCGGTAATTCCAGCTCCAATAGCGTATATTCAAGTTGCTGCAGTTAAAAAGCTCGTAG
TTGAATTTTGGCGCTGGTTGTGTGGTTTGGACTCGCGTTCAATACTGCAGGACTGGCGCT
TTCCTTCTAGGGAACTAGCGTGCCATTAATTTGGTGGGCTAGGGATCTAGGACTGTTACT
TTGAAAAATTAGAGTGTTTAAACAGGCTTATGCTTGAATACATTAGCATGGAATAACGGA
ATAGGACTTTGTCTTATTTTGTTGGTTTAGGAGACAAAGTAATGATTAATAAGGACGGTT
AGGGGCGATTAGTATTCCACAGTCAGAGGTGAAATTCTTGGATTTGTGGAAGACTAACTT
CTGCGAAAGCATTTTGCCAGGCACGCTTTCATTAATCAGGAACGAAAGTTAGGGATCGAA
GACGATTAGATACCGT
>GQN3EP204EP5XG|2230|1
CTGCGGTAATTCCAGCTCCAATAGCGTATATTCAAGTTGTTGCAGTTAAAAGCTCGTAGT
TGAATTTTGGCGCTGGTTGTATGGTTTGGATTCATTTTCAATACTGTATGATTGGGGCTT
TCCTTCTAGGGAATTGATGTGCCATTAACTTGGTGGGTCAAGGATCTAGGACTGTTACTT
TGAAAAATTAGAGTGTTTAAAACAGGCTTATGCTTGAATACATTAGCATGGAATAACGGA
ATAGGACTTTGTCTTATTTTGTTGGTTTAGGAGACAAAGTAATGATTAATAGGAACGATT
GGGGCATTAGTATTCCAGAGTCAGAGGTGAAATTCTTGGATTTCTGGAAAGACTAACTTC
TGCTAAAGCATTTTGCCAAAAACGTTTTCTTAATCAGGAACGAAAGTTAGGGGATCGAAG
ACGATC
>GQN3EP204EP30I|2229|1
CCGCGGTAATTCCAGCTCCATAGCGTATATTCAAGTTGTTGCAGTTAAAGCTCGTAGTTG
AATTTTGGCGCTAGTTTTGTGGTTTGGACTCACGTCCAACACTGCAAGACTGGTGCTTTC
CTTCTAGGGAACTAGTGTGCCATTAACTTGGTGGGCTAGGGATCTAGGACTGTTACTTTG
AAAAATTAGAGTGTTTAAAACAGGCTTATGCTTGAATACATTAGCATGGAATAACGGAAT
AGGACTTTGTTTATTTGTTGGTTTAGGAAACGAAGTAATGATTAATAGGGACGGTTAGGG
GCATTAGTATTCAACAGTCAGAGGTGAAATTCTTGGATTTGTTGAAGACTAACTTCTGCG
AAAGCATTTGTCAGGCACGCTTTTCATTAAATCAGGAACGAAAGTTAAGGGATCGAAGAC
GATCAGATACCGT
>H9ROG4J05F5KW7|2228|1
CCGCGGTAATTCCAGCTCCAATAGCGTATATTAAAGTTGTTGCGGTTAAAAAGCTCGTAG
TTGAATTTTTGGCTCGGCAGGGTGGTCTTGCTTTGTTGTGAGCACTGCTTTTGTCGGGCC
TTTTCTTCTGGAGAACTAGCGTGCGCTTAACTGAGTGCGTTAGAGATCCAGGACGTTTAC
TGTGAAAAAATTAGAGTGTTTAAAGCAGGCATTTGCTTGAATAAATTAGCATGGAATAAT
AGAATAGGACTTTGGTTCTATTTTGTTGGTTTCTAGGACCGAGGTAATGATTAATAGGGA
TAGTTGGGGGCGATTAGTATTTAATTGTCAGAGGTGAAATTCTCGGATTTGTTAAAGACT
AACTTATGCGAAAGCATTTGCCAAGGATGTTTTCATTAATCAAGAACGAAAGTTAGGGGA
GTCAAAGACGATTAGATACCAT
>H9ROG4J05FQLP3|2227|1
CTGCGGTAATTCCAGCTCCAATAGCGTATATTAAAGTTGTTGCAGTTAAAAAGCTCGTAG
TTGAAGTTTTGTTTTGATGGGATTGTGTACTCTTTGAGTATTACTTTTCTGTCGGGACAT
TATTTTACTGTCTTGGCATTTTTTCATTAGAATGACAAAGATTGTAAACGTTTACTTTGA
AAAAATTAGAGTGTTTAAAGCAGGCGTACGCTTGAATACATTAGCATGGAATAATAGAAT
AGGACTTTGGTTTTATTTGTTGGTTTTCGAGACCGAGGTAATGATTAATAGGGATAGTTG
GGGCATTCGTATTGAGCCGTCAGAGGTGAAATTCTTGGATTGGCTCAAGACGAACTTCTG
CGAAAGCATTTGCCAAGGATGTTTTCATTAATCAAGAACGAAAGTTAGGGGATCGAAGAC
GATTAGATACCAT
>H9ROG4J05FQM7T|2226|1
CTGCGGTAATTCCAGCTCCAATAGCGTATATTAAAGTTGTTGCAGTTAAATAGCTCGTAG
TTGAATTTTGGGCCGGGCTGGGCGGTCTCGCCGCAAGGCGTGTACTGCTCTGGCCTGGTC
TTTCCTTCTGGGGAACCATGATGCTCTTAATTGGGTGTTATGGGGATCCAGGACTTTTAC
TTTGAAAAATTAAGAGTGTTTAAAGACGGGCATTTGTCTTGAATACATTAGCATGGAATA
GCACGATAGGACTCTGGCCTATTTTGTCTGGTCTGTAGGACCGGAGTAATGATTAAGAGG
GACAGTCGGGGGCGATTCGTATTTCATTGTTCAGAGGTGGAAATTACTTTGGATTTATTG
AAAGACGAACTTCTTGCGAAAGACATTTGCCAAGGATGTTTTCTATTGATCAAGAACGAA
AGTTGGGGGCGTCGAAGATGATCAGATACCAT
>H9ROG4J05FQNN3|2225|1
CTGCGGTAATTCCAGCTCCAATAGCGTATATTAAAGTTGTTGCAGTTAAAAAGCTCGTAG
TTGGATTTCCGGTCCCGGACCGGGCGGTCTGCCGCAAGGTGTGTACTGCTGGACGGGAAC
CGAATGATAATTCTTTCCGAAGACCATGCGTGCTCTTCACTGAGATGCGTATTGGGACTC
GGGACTTTTACTTTGAAAAAATTAGAGTGTTCAAAGCAGGCAATTCGCTTGAATACATTA
GCATGGAATAATGGAATAGGACTTTGGTCTTATTTTGTTGGTTTCTAGGACCGAAGTAAT
GATTAATAGGGACGAGTTGGGGGCGATTAGTATTTAATTGTCAGAGGTGAAATTCTTGGA
TTTATGAAAGAACTAACTTCTGCGAAAGCATTTGCCAAGGATGTTTTCTATTAATCAAGA
ACGAAAAGTTAGGGGAGTCGAAGACGATCAGATACCAT
>H9ROG4J05FQNQS|2224|1
CTGCGGTAATTCCAGCTCCAATAGCGTATATTAAAGTTGTTGCAGTTAAAAAGCTCGTAG
TTGAACCTTGGGCCTGGCTGGCCGGTCCGCCTCACCGCGTGTACTGGTCCGGCCGGGCCT
TTCCTTCTGGGGAGCCGCATGCCCTTCACTGGGCGTGTCGGGGAACCAGGACTTTTACTT
TGAAAAAATTAGAGTGTTCAAAGCAGGCCTTTGCTCGAATACATTAGCATGGAATAATAG
AATAGGACGTGCGGTTCTATTTTGTTGGTTTCTAGGACCGCCGTAATGATTAATAGGGAT
AGTCGGGGGCGGATCAGTATTCTAATTAGTTCAGAGGTGGAAATTACTTTGGAGTTTAAT
TTGTAAGGAACTAACTAACTGCGAAAGACATTTGTCCAACGGAAGTGTTTTC
>GQN3EP204EP7ZH|2232|1
CCGCGGTAATTCCAGCTCCAATAGCGTATATTCAAGTTGTTGCAGTTAAAGCTCGTAGTT
GAATTTTGGCGCTGGTTGTGTGGTTTGGACTCACGTTCAACACTGCAAGACTGGGGCTTT
CCTTCTAGGGAACTAGTGTGCCATTAATTTGGTGGGCTAGGGATCTAGGACTGTTACTTT
GAAAAAATTAGAGTGTTTAAAACAGGCTTATGCTTGAATACATTAGCATGGAATAACGGA
ATAGGACTTTGTCTTATTTGTTGGTTTAGGAGTACAAAGTAATGATTAATAGGGACGGTT
GGGGCATTAGTATTCAACAGTCAGAGGTGAAATTCTTGGATTTGTTGAAGACTAACTTCT
GCGAAAAGCATTTGTCATGCACGCTTTCATTAATCAGGAACGAAAGTTAGGGATCGAAGA
CGATTAGATACCAT
>GQN3EP204EK7DU|2222|1
CTGCGGTAATTCCAGCTCCAATAGCGTATATTCAAGTTGTTGCAGTTAAAAGCTCGTAGT
TGAATTTTGGCGCTGATTGTGTGGTTTGAATTAACTTTAATACTGCTCGATTGGTGCTTT
CCTTCTAGGGAGCTAGTCTGCTATTAATTTAGTGGGCTAGGGATCTAGGACTGTTACTTT
GAAAAATTAGAGTGTTTAAAACAGGCTTATGCTTGAATACATTAGCATGGAATAACGGAA
TAGGACTTTGTCTTATTTGTTGGTTTAGGAGACAAAGTAATGATTAATATGAAGCATTGG
GGCATTAGTATTCCAGAGTCAGAGGTGAAATTACTTGGATTTCTGGAAGACTAACTTCTG
CGAAAGCATTTGTCAAACTGCTGTCATTTAATACAGGAACGAAGTTAGGGATCGAAGACG
ATCAGAT
>GQN3EP204EK4YH|2221|1
CTGCGGTAATTCCAGCTCCAATAGCGTATATTCAAGTTGTTGCAGTTAAAGCTCGTAGTT
GAATTTTGGCGCTGGTTGTGTTGTTTGGACTCACGTTCAACACTGCAGGACTGGGGCTTT
CCTTCTAGGGAACTAGTGTGCCATTAATTTGGTGGGCTAGGGATCTAGGACTGTTACTTT
GAAAAATTAGAGTGTTCAAAACAGGCTTATGCTTGAATACATTAGCATGGAATAACGGAA
TAGGACTTTGTCTTATTTGTTGGTTTAGGAGACAAAGTAATGATTAATAGGGACGGTTGG
GCATTAGTATTCAACAGTCAGAGGTGAAATTCTTGGATTTGTTGAAGACTAACTTCTGCG
AAAGCATTTGTCATGCACGCTTTCATTAATCAGGAACGAAAGTTAGGGGATCGAAGATGA
TCCAGATACCAT
>H9ROG4J05FQQA4|2220|1
CCGCGGTAATTCCAGCTCCAATAGCGTATATTAAAGTTGTTGCAGTTAAAAAGCTCGTAG
TTGAATTTTGGGTTTGGCTTGCCGGTCTTTCGTTAGATTGCACTGGTCGGCTGAATCTTT
CCTTCTGGCTAGCTATTCTGCCCTTCATCGGGTGGGATAGGGGATCCAGGACTTTTACTT
TAGAAAAAATTAGAGTGTTTAAAGCAGGCTTACGCTTGAATACATTAGCATGGAATAATA
AGAATAGGTACTTTGGTTTTTATTTTGTTTGGTTTCTAAGACCGAAGTAATGATTAATAG
GGACAGTTGGGGGCGATTAGTATTGAGTCGTCAGAGGTGAAATTCTTGGATTGACTCAAG
ACTAACTTCTGCGAAAGCATTTGCCAAGGATGTTTTCATTAATCAAGAACGAAAGTTAGG
GGATCGAAGATGATCAGATACCGT
>H9ROG4J05FQRL8|2219|1
CTGCGGTAATTCCAGCTCCAATAGCGTATATTAAAGTTGTTGCAGTTAAAAAGCTCGTAG
TTGGATTTCCGGTCCCGGACCGGGCGGTCTGCCGCAAGGTGTGTACTGCTGGACGGGAAC
CGAATGATAATTCTTTCCGAAGACCATGCGTGCTCTTCACTGAGATGCGTATTGGGACTC
GGGACTTTTACTTTGAAAAAATTAGAGTGTTCAAAGCAGGCAATTCGACTTGAATACATT
AGCATGGAATAATGGAATAGGACTTTGGTCTTATTTTGTTGGTTCTAGGACCGAAGTAAT
GATTAATAGGGACAGTTGGGGGCATTAGTATTAATTGTCAGAGGTGAAATTCTTGGATTT
ATGAAAGACTAAACTTCTGCGAAAGCAATTTGCCAAGGATGTTTTCATTAAATCAAGAAC
GAAAGTTAGGGGATCGAAGACGATCAGATACCGT
>G2YL89K02B9AL2|2218|1
CTGCGGTAATTCCAGCTCCAATAGCGTATATTAAAGTTGTTGCAGTTAAAAGCTCGTAGT
TGAACCTTGGGCCTGGCTGGCCGGTCCGCCTCACCGCGTGTACTGGTCCGGCCGGGCCTT
TCCTTCTGGGGAGCCGCATGCCCTTCACTGGGCGTGTCGGGGAACCAGGACTTTTACTTT
GAAAAATTAGAGTGTTCAAAGCAGGCCTTTGCTCGAATACATTAGCATGGAATAATAGAA
TAGGACGTGCGGTTCTATTTTGTTGGTTTCTAGGACCGCCGTAATGATTAATAGGGATAA
TTGGGGGCATTTGTATTAACGCGTCAGAGGTGGAATTCTTGGATTGCGTTACGACAAACT
ACTGCGAAAGCATTTGCCAAGGATGTTTTTCATTGATCAAGAACGAAAGTATGGGGATCG
AAGACGATCAGAT
>GQN3EP204ETWYC|2217|1
CCGCGGTAATTCCAGCTCCAATAGCGTATATTCAAGTTGTTGCAGTTAAAGCTCGTAGTT
GAATTTGGCGCTGGTTGTGTGGTTTGGACTCACGTTCAACACTGCAGGACTGGGGCTTTC
CTTCTAGGGAACTAGTGTGCCATTAATTTGGTGGGCTAGGGATCTAGGACTGTTACTTTG
AAAAATTAGAGTGTTTAAAACAGGCTTAATGCTTGAATACATTAGCATGGAATAACGGAA
TAGGACTTTGTCTTATTTTGTTGGTTTAGAGACAAAGTAATGAATTAATAGGGACGGTTG
GGGCATTAGTATTCAACAGTCAGAGGTGAAATTCTTGGATTTGTTGAAGACTAACTTCTG
ACGAAAGCATTTGTCATGCACGCTTTTCATTAATCAGGAAACGAAAGTTAGGGATCGAAG
ACGATCAGATACCGT
>H9ROG4J05FQU8Q|2216|1
CTGCGGTAATTCCAGCTCCAATAGCGTATATTAAAGTTGTTGCAGTTAAAAAGCTCGTAG
TTGGATTTCCGGTCCCGGACCGGGCGGTCTGCCGCAAGGTGTGTACTGCTGGACGGGAAC
CGAATGATAATTCTTTCCGAAGACCATGCGTGCTCTTCACTGAGATGCGTATTGGGACTC
GGGACTTTTACTTTGAAAAAATTAAGAGTGTTCAAAGACAGGCAATTCGCTTGAATACAT
TAGCATGGAATAATGGAATAGGACTTTGGTCTTATTTTGTTTGGTTTCTAGGACCGAAGT
AATGATTAATAGGGACAGTTGGGGGCGATTAGTATTTAATTGTCAGAGGTGAAATTACTT
GGATTTATTGAAAGACTAACTTCTTGCGAAAGCATTTGCCAAGGATGTTTTCTATTAATC
AAGAACGAAAGTTAGGGGAGTCGAAGACGATTAGATACCAT
>GQN3EP205F3Z5T|2215|1
CCGCGGTAATTCCAGCTCCAATAGCGTATATTCAAGTTGTTGCAGTTAAAGCGCGTAGTT
GAATTTTGGCGCTGATTGTATGGTTTGGACTCACGTTCAATACTTTATAATTGGGGCTTT
CCTTCTAGGGAATTGATGTGCTATTAATTTAGTGGGTCAAGGATCTAGGACTGTTACTTT
GAAAATTAGAGTGTTTAAACAGGCTTATGCTTGAATACATTAGCATGGAATAACGGATAG
GACTTTGTCTTATTTGTGGTTAGGAGTACAAGTAATGATTAATAGGGACGATTAGGGCGA
TTAGTATTCCAGAGTCAGAGGTGAAATTCTTGGATTTCTGGAAGACTAACTTCTGCGAAA
GCATTTGTCAGGCGCGCTTTCTTTAATCAGGGCACGAAAGTTA
>H9ROG4J05F5RFE|2233|1
CTGCGGTAATTCCAGCTCCAATAGCGTATATTAAAGTTGTTGCAGTTAAAAAGCTCGTAG
TTGAACCTTGGGCCTGGCTGGCCGGTCCGCCTCACCGCGTGTACTGGTCCGGCCGGGCCT
TTCCTTCTGGGGAGCCGCATGCCCTTCACTGGGCGTGTCGGGGAACCAGGACTTTTACTT
TGAAAAAATTAAGAGTGTTCAAAGCAGGCCTTTGCTCGAATACATTAGCATGGAATAATA
GAATAGGACGTGTGGTTCTATTTTGTTGGTTTCTAGGACCGCCGTAATGATTAATAGGGA
TAGTCGGGGGCGATCCGTATTCAATTGTCAGAGGTGAAATTCTTGGATTTATTGAAAGAT
GAACTTCTGCGAAAGCATTTGCCAAGGATGTTTTCTATTAATCAAGAACGAAAGTTAGGG
GAGTCGAAGATGATTAG
>GQN3EP204EPHM3|2234|1
CTGCGGTAATTCCAGCTCCAATAGCGTATATTCAAGTTGTTGCAGTTAAAGCGCGTAGTT
GAATTTTGGCGCCGGTTGTGTGGTTTGGACTCACGTTCAACACTGCAGGACTGGGGCTTT
CCTTCTAGGGAACTAGCGTGCAATTAATTTGTGTGTTAGGGATCTAGGACTGTTACTTTG
AAAAATTAGAGTGTTTAAACAGGCTTATGCTTGAATACATTAGCATGGAATAACGGAATA
GGACTTTGTCTTATTTTGTTGGTTTAGGAGACAAAGTAATGATTAATAGGGACGGTCGGG
GTTATTAGTATTCACAGTCAGAGGTGAAATTCTTGGATTGTTGAAGACTAACTTCTGCGA
AAAGCATTTAACATGGACGCATTTCATTAATCAGGCACGAAAG
>H9ROG4J05F5P9I|2235|1
CCGCGGTAATTCCAGCTCCAATAGCGTATATTCAAGTTGTTGCAGTTAAAAAGCTCGTAG
TTGAATTTTGGGCCTGATCAGGTGGTTTAGTCGCAAGATTAACACTGCTTTGGTCGGGTC
TTTCCTTGTAGGGAACTAGCGTGCCCTTTACTGAGTGCGCTAGGGATCTATGACTGTTAC
TTTGAAAAATTAGAGTGTTTAAAACAGGCATTTGCTTGAATACATTAGCATGGAATAACG
GAATAGGACTTTGTTTCTATTTTGTTGGTTTTTAGGAACGAAGTAATGATTAATAGGGAT
AGTTGGGGGCGATTAGTACTTAACTGTCAGAGGTGAAATTCTCGGATTTGTTAAAGACTA
ACTTATGCGAAAGCATTTGCCAAGGATGTTTTCATTAATCAAGAACGAAAGTTAGGGGAG
TC
>GQN3EP204EPNSU|2236|1
CTGCGGTAATTCCAGCTCCAATAGCGTATATTCAAGTTGTTGCAGTTAAAAGCTCGTAGT
TGAATTTTGGCGCTGGTTGTGTGGTTTGGACTCACGTTCAACACTGCAGGACTGGGGCTT
TCCTTCTAGGGAACTAGTGTGCCATTAATTTGGTGGGCTAGGGATCTAGGACTGTTACTT
TGAAAAATTAGAGTGTTTAAAACAGGCTTATGCTTGAATACATTAGCATGGAATAACGGA
ATAGGACTTTGTCTTATTTGTTGGTTTAGGAGACAAAGTAATGATTAATAGGGACGGTTA
GGGCATTAGTATTCAACAGTCAGAGGTGAAATTCTTGGATTTGTTGAAGACTAACTTACT
GCGAAAGCATTTGTCTAGGGACGCTCTCATTAATCAGGAACGAAAGTTAGGGATCGAAGA
CGATCAGATACCGT
>H9ROG4J05F5NOR|2237|1
CTGCGGTAATTCCAGCTCCAATAGCGTATATTAAAGTTGTTGCAGTTAAAAAGCTCGTAG
TTGAACCTTGGGCCTGGCTGGCCGGTCCGCCTCACCGCGTGTACTGGTCCGGCCGGGCCT
TTCCTTCTGGGGAGCCGCATGCCCTTCACTGGGCGTGTCGGGGAACCAGGACTTTTACTT
TGAAAAAATTAGAGTGTTCAAAGCAGGCCTTTGCTCGAATACATTAGCATGGAATAATAG
AATAGGACGTGTGGTTCTATTTTGTTGGTTTCTAGGACCGCCGTAATGATTAATAGGGAT
AGTCGGGGGCGTCAGTATTCAATTGTCAGAGGTGAAATTCTTTGATTTATTAAAGACAAA
CTTATGCGAAAGCATTTGCCAAGGATGTTTTCATTAATCAAGAACGAAAGTTAGGGGATC
AAAGACGATCAGATACCAT
>G2YL89K02BQ0LF|2238|1
CCGCGGTAATTCCAGCTCCAATAGCGTATATTCAAGTTGTTGCAGTTAAAAGCTCGTAGT
TGAATTTTGGCGCTGGTTGTGTGGTTTGGACTCGCGTTCAATACTGCAGGACTGGCGCTT
TCCTTCTAGGGAACTAGCGTTCCATTAATTTGGTGGGCTAGGGATCTAGGACTGTTACTT
TGAAAAATTAGAGTGTTTAAAACAGGCTTATGCTTGAATACATTAGCATGGAATAACGGA
ATAGGACTTTGTCTTATTTTGTTGGTTTAGGAGACAAAGTAATGATTAATAGGGATAATT
GGGGGCGATTTGTATTAACGCGTCAGAGGTGGAATTCTTGGATTGCGTTACGACAAACTA
CTGCGAAAGCATTTGCCAAGGATGTTTTCTATTGATCAAGAACGAAAGTATGGGGA
>H4GVBKB01AY32D|2239|1
CTGCGGTAATTCCAGCTCCAGTAGTGTATATCAAAGTTGTTGCGGTTAAAAAGCTCGTAG
TTGAATTTTGGCGCTGGTTGTGTGGTTTGGACTCGCGTTCAATACTGCAGGACTGGCGCT
TTCCTTCTAGGGAACTAGCGTGCCATTAATTTGGTGGGCTAGGGATCTAGGACTGTTACT
TTGAAAAAATTAGAGTGTTTAAAACAGGCTTATGCTTGAATACATTAGCATGGAATAACG
GAATAGGACTTTGTCTTATTTTGTTGGTTTAGGAGACAAAGTAATGATTAATAGGGACGT
TAGGGGCATTAGTATTCCACAGTCAGAGGTGAAATTCTTGGATTTGTGGAAGACTAACTT
CTGCGAAAGCATTTGCCAGGCACGCTTTCATTAATCAAGGAACGAAAGTTAGGGGATC
>H7ATYXN07ISSPA|2240|1
CTGCGGTAATTCCAGCTCCAATAGCGTATATTAAAGTTGTTGCAGTTAAAAAGCTCGTAG
TTGAATTTTGGCGTTGGCTGGGTGGTCTTTGCGAACGCATAGCACTTTTCCGGCTGACGC
TTTCCTTCTGGCGAATAATTGTGCTATTTATTTAGTGCGATTGGGAACCAGGACTTTTAC
TTTGAAAAAATTAAGAGTGTTTAAAGCAGGCTTACGCTTGAATACATTAGCATGGAATAA
TAAAATAGGACTTTGGTTTTATTTTGTTGGTTTTCGTAAACCAAAGTAATGATTAATAGG
GATAGTTGGGGGCGATTCATATTCCATTGTCAGAGGTGAAATTCTTGGATTAACGGAAGA
TGAACTTCTGCGAAAGCATCTGCCAAGGATGTTTTCATTGATCAAGAACGAAAGTTAAGG
GGAGTCGAAGACGATCAGATACCAT
>G2YL89K03DHIEH|2241|1
CCGCGGTAATTCCAGCTCCAATAGCGTATATTAAAGTTGTTGCCGTTAAAAGCTCGTAGT
CGAACTTCGGTCCCTGTTGGTCGGTCCGCCTTCTTGGTGTGTACTTACTCAACGGGGACT
TACCTCCTGGTGAACTGCGATGTCCTTTACTGGGTGTCGTAGCGAACTAGGACGTTTACT
TTGAAAAATTAAGAGTGTTCAAAGCAGGCCTACGCCCGAATACATTAGCATGGAATAATA
GAATAGGACGCGCGTTCCCATTTGTTGGTTTCTGAGATCGCCGTAATGATTAATAGGGAT
AGTTGGGGCGATTTGTATTCCGTCGTCAGAGGTGAAATTCTTGGATTGCCGGAAGACAAA
CTAATTGCGAAAGACATTTGCCAAGGATGTTTTCATTGATCAAGAACGAAGGAAGGGGGA
GTCGAAGACGATTAGATACCAT
>G2YL89K02BQR5M|2242|1
CCGCGGTAATTCCAGCTCCAATAGCGTATATTCAAGTTGTTGCAGTTAAAAGCTCGTAGT
TGAATTTTGGCGCTGGTTGTGTGGTTTGGACTCGCGTTCAATACTGCAGGACTGGCGCTT
TCCTTCTAGGGAACTAGCGTGCCATTAATTTGGTGGGCTAGGGATCTAGGACTGTTACTT
TGAAAAATTAGAGTGTTTAAAACAGGCTTATGCTTGAATACATTAGCATGGAATAAACGG
AATAGGACTTTGTCTTATTTTGTTTGGTTTAGGAGACAAAGTAATGATTAATAGGGACGG
TTAGGGGCATTAGTATTCCACAGTCAGAGGTGAAATTCTTGGATTTGTTGGAAGACTAAC
TTCTGCGAAAGCATTTGCCAGGCACGCTTTCATTAATCAGGAACGAAAGTT
>H9ROG4J05F3TVS|2243|1
CCGCGGTAATTCCAGCTCCAATAGCGTATATTAAAGTTGTTGCAGTTAAAAAGCTCGTAG
TTGAACTTTAGTGTTTGCAGGGCGGTCTACTCGAATGGGTAGTACTTCTTTTGCGGATGC
TTTCCTTCTGGCGAAGTATTGTGCCATTTATTTGGTGCGATAGGGAACCAGGACTTTTAC
TTTGAAAAAATTAGAGTGTTTAAAGCAGGCTTACGCTTGAATACATTAGCATGGAATAAT
AAAATAGGACTTTAGTTTTATTTTGTTTGGTTTTCGTAAACTAAAGTAATGATTAATAGG
GATAGTTGGGGGCGATTCGTATTTAGCCGTCAGAGGTGAAATTCTTGGATTGGCTAAAGA
CGAACTTCTGCGAAAGCATTTGCCAAAGGATGTTTTTCATTAATCAAGAACGAAAGTTAG
GGGATCGAAGATGATCAGATACCGT
>H9ROG4J05F5J23|2244|1
CTGCGGTAATTCCAGCTCCAATAGCGTATATTAAAGTTGTTGCAGTTAAAAAGCTCGTAG
TTGAATTTTTGACTTGATGAGGTGGTCTAGCTGAAAGGTTAGTACTGCTTTCGTTGAGTC
TTTCCTTCTGGTAGCTATTGTGCTCTTAATTGGGTGCGATAGGGATCCAGGACTTTTACT
GTGAAAAAATTAGAGTGTTTAAAGCAGGCCTACGCTTGAATACATTAGCATGGAATAATA
GAATAGGACTATGGTTCTATTTTGTTGGTTTCTAGGACCAAAGTAATGATTAATAGGGAT
AGTTGGGGGCATTAGTATTTAATGTCAGAGGTGAAATTCTTGGATTTATGAAAGACTAAC
TTCTGCGAAAGCATTTGCCAAGGATGTTTTCATTAATCAAGAACGAAACAAGGGGGATCG
AAGATGATCAGA
>G2YL89K02BQ41D|2245|1
CCGCGGTAATTCCAGCTCCAATAGCGTATATTCAAGTTGTTGCAGTTAAAAGCTCGTAGT
TGAATTTTGGCGCTGGTTGTGTGGTTTGGACTCGCGTTCAATACTGCAGGACTGGCGCTT
TCCTTCTAGGGAACTAGCGTTCCATTAATTTGGTGGGCTAGGGATCTAGGACTGTTACTT
TGAAAAATTAGAGTGTTTAAACATGCTTATGCTTGAATACATTAGCATGGAATAACGGAA
TAGGACTTTGTCTTATTTTGTTGGTTTAGGTAGACAAAGTAATGATTAATAGGGACGGTT
AGGGGCATTAGTATTCCACAGTCAGAGGTGAAATTACTTGGATTTGTTGGAAGACTAACT
TACTGCGAAAGCATTTGCCAGGCACGCTTTCATTAATCAGGAACG
>G2YL89K03DJ8HS|2246|1
CTGCGGTAATTCCAGCTCCAATAGCGTATATTCAAGTTGTTGCAGTTAAAAGCTCGTAGT
TGAATTTTGGCGCTGGTTGTGTGGTTTGGACTCGCGTTCAATACTGCAGGACTGGCGCTT
TCCTTCTAGGGAACTAGCGTGCCATTAATTTGGTGGGCTAGGGATCTAGGACTGTTACTT
TGAAAAATTAGAGTGTTTAAAACAGGCTTATGCTTGAATACATTAGCATGGAATAACGGA
ATAGGACTTTGTCTTATTTTGTTGGTTTAGGAGACAAAGTAATGATTAATAGGGACGGTT
AGGGGCATTAGTATTCCACAGTCAGAGGTAGAAATTCGTTGGATTTGTAGGAAGACTAAC
TTCTGACGAAAGCATTTGCCAGGCACGTCTTTCATTAATCGAGGAACG
>G2YL89K02BQ5RB|2247|1
CCGCGGTAATTCCAGCTCCAATAGCGTATATTCAAGTTGTTGCAGTTAAAAGCTCGTAGT
TGAATTTTGGCGCTGGTTGTGTGGTTTGGACTCGCGTTCAATACTGCAGGACTGGCGCTT
TCCTTCTAGGGAACTAGCGTGCCATTAATTTGGTGGGCTAGGGATCTAGGACTGTTACTT
TGAAAAATTAGAGTGTTTAAAACAGGCTTATGCTTGAATACATTAGCATGGAATAACGGA
ATAGGACTTGTCTTATTTTGTTGGTTTAGGAGACAAAGTAATGATTAATAGGGACGGTTA
GGGGCATTAGTATTCCACAGTCAGAGGTGAAATTCTTGGATTTGTTAAAGACGGACTACT
TGCGAAAGACATTTGCCAAGGATGTTTTCATTTGATCAAGACGAAAGTTAGGGAGTCGAA
GACGATTAGATACCAT
>G2YL89K02BWVZI|2190|1
CCGCGGTAATTCCAGCTCCAATAGCGTATATTCAAGTTGTTGCAGTTAAAAGCTCGTAGT
TGAATTTTGGCGCTGGTTGTGTGGTTTGGACTCGCGTTCAATACTGCAGAACTAGCGTGC
CATTAATTTGGTGGGCTAGGGATCTAGGACTGTTACTTTGAAAAATTAGAGTGTTTAAAA
CAGGCTTATGCTTGAATACATTAGCATGGAATAACGGAATAGGACTTTGTCTTATTTTGT
TGGTTTAGGAGACAAAGTAATGAATAATAGGGACGGTTAGGAGCATTAGTATTCCACAGT
CAGAGGTGAATTCTTGGATTTGTGGAAGACTAACTTCTGCGAAAGCATTTGCCAGGCACG
CTTTTCATTAATTCAGGAACGAAAGTTAGGGGATCGAAGACGATCAGATACCAT
>GQN3EP204EKVEK|2198|1
CCGCGGTAATTCCAGCTCCAATAGCGTATATTCAAGTTGTTGCAGTTAAAGCTCGTAGTT
GAATTTTGGCGCTAGTTGTGTGGTTTGAACTCACGTTCAACACTGCAGGACTGGTGCTTT
CCTTCTAGGGAACTGGTGTGCCATTAGCTTGGTGGGCTAGGGATCTAGGACTGTTACTTT
GAAAAATTAGAGTGTTTAAAACAGGCTTATGCTTGAATACATTAGCATGGAATAACGGAA
TAGGACTTTGTCTTATTTTGTTGGTTTAGGAGACAAAGTAATGATTAATAGGAACGGTTA
GGGCATTAGTATTCCACAGTCAGAGGTGAAATTCTTGGGATTTTGTGGAAGACTAACTTC
TGCGAAAGCATTTGTCAGGAACGTTTTCATTAATCAGGAACGAAAGTTAGGGGATCGAAG
ACGATCAGATACCAT
>GQN3EP204EKV5C|2197|1
CTGCGGTAATTCCAGCTCCAATAGCGTATATTCAAGTTGTTGACAGTTAAAAGCTCGTAG
TTGAATTTTGGCGCTGGTTGTGTGGTTTGGACTCGCGTTCAATACTGCAGGACTGGCGCT
TTCCTTCTAGGGAACTAGCGTGCCATTAATTGGTGGGCTAGGGATCTAGGACTGTTAACT
TTGAAAAATTAGAGTGTTTAAAACAGGCTTATGCTTGAATACATTAGCATGGAATAACGG
AATAGGACTTTGTCTTATTTGTTGGTTTAGGAGACAAAGTAATGATTAATAGAGACGGTT
AGGGGCATTAGTATTCCACAGTCAGAGGTGAAATTCTTGGATTTGTGGAAGACTAACTTC
TGCGAAAGCATTTTGCCAAGGCACGCTTTCATTAAGTCAGGAACGAAAGTTAGGGATCGA
AGACGATTAGATACCGT
>GQN3EP204EKV4V|2196|1
CCGCGGTAATTCCAGCTCCAATAGCGTATATTCAAGTTGTTGCAGTTAAAGCTCGTAGTT
GAATTTGGCGCTGGTTGTGTGGTTTGGACTCACGTTCAACACTGCAGGACTGGGGCTTTC
CTTCTAGGGAACTAGTGTGCCATTAATTTGGTGGCTAGGGATCTAGGACTGTTACTTTGA
AAAATTAGAGTGTTTAAAACAGGCTTATGCTTGAATACATTAGCATGGAATAACGGAATA
GGACTTTGTCTTATTTGTTGGTTTAGAGACAAAGTAATGATTAATAGGGACGGTTGGGGC
ATTAGTATTCAACAGTCAGAGGTGAAATTCTTGGATTTGTTGAAGACTAACTTCTGCGAA
AGCATTTGTCATGCACGCTTTTCATTAATCAGGAACGAAAGTTAGGGATACGAAGACGAT
TAGATACCAT
>G2YL89K02B9FZL|2195|1
CTGCGGTAATTCCAGCTCCAATAGCGTATATTCAAGTTTGTTGCAAGTTAAAAAGCTCGT
AGTTGTAATTTTGGCGCTGGTTGTGTGGTTTGGACTCGCGTTCAATACTGCAGGACTGGC
GCTTTCCTTCTAGGGAACTAGCGTGCCATTAATTTGGTGGGCTAGGGATCTAGGACTGTT
TACTTTGAAAAAATTAGAGTGTTTAAAACAGGCTTATGCTTGAATACATTAGCATGGAAT
AACGGGAATAGGACTTGTCTTATTTTGTTGGTTTAGGAGACAAAGTAATGATTAATAGGG
ACGGTTAGGGGCATTAGTATTCCACAGTCAGAGGTGAAATTCTTGGATTTGTGGAAGACT
AACTTCTGCGAAAGCATTTGCCAGGCACGCTTTCATTAATCAGGAACGAAAGTTAGGGAT
CGAAGAC
>GQN3EP204EKURZ|2194|1
CCGCGGTAATTCCAGCTCCAATAGCGTATATTCAAGTTGTTGCAGTTAAAGCGCGTAGTT
GAATTTTGGCGCTGGTTGTGTGGTTTGGACTCACGTTCAACACTGCAGGATTGGGGCTTT
CCTTCTAGGGAACTAGTGTGCTATTAATTTGGTGGGCTAGGGATCTAGGACTGTTACTTT
GAAAAAATTAGAGTGTTTAAAACAGGCTTATGCTTGAATACATTAGCATGGAATAACGGA
ATAGGACTTTGTCTTATTTTGTTGGTTTAGAGACAAAGTAATGATTAATAGGGACTACCG
GGGTTATTAGTATTCAACAGTCAGAGGTGAAATTCTTGGATTTGTTGAAGACTAACTTCT
GCGAAAGCATTTAACATGAGAGCATTTCATTAATCAGGCACGAAAGTTAGGGGATCGAGA
CGATTAGATACCGT
>H9ROG4J05FQCPF|2193|1
CCGCGGTAATTCCAGCTCCAATAGCGTATATTAAAGTTGTTGCAGTTAAAAAGCTCGTAG
TTGAACTTTGGCCCTGGCTGGGCGGTCTACTCGAATGAGTAGTACTTCTCTGGCTGAGGC
TTTCCTTCTGGCGAACTATTGTGCTATTAGTTTAGTGCGATAGGGAACCAGGACTTTTAC
TTTGAAAAAATTAGAGTGTTTAAAGCAGGCTTACGCTTGAATACATTAGCATGGAATAAT
AAAATAGGACTTTGGTTTTATTTTGTTGGTTTTCGTAAACCGAAGTAATGATTAATAGGG
ATAGTTGGGGGCGATTCGTATTTAGCCGTCAGAGGTGAAATTCTTGGATTGGCTAAAGAC
GAACTTCTGCGAAAGCATTTGCCAAGGATGTCTTCTTTAATTCAAGAACGAAAGTTGGGG
GAGTCGAAGACGATCAGATACCGT
>G2YL89K02B9HZB|2192|1
CCGCGGTAATTCCAGCTCCAATAGCGTATATTCAAGTTGTTGCAGTTAAAAGCTCGTAGT
TGAATTTTGGCGCTGGTTGTGTGGTTTGGACTCACGTTCAACACTGCAGGACTGGGGCTT
TCCTTCTAGGGAACTAGTGTGCCATTAATTTGGTGGGCTAGGGATCTAGGACTGTTACTT
TGAAAAATTAGAGTGTTTAAAACAGGCTTATGCTTGAATACATTAGCATGGAATAACGGA
ATAGGACTTTGTCTTATTTTGTTGGTTTAGGTAGGACAAAGTAAATGATTAATAAGGGAT
GGTTGGGGGGCGATTAGTATTCAACAGTCAGAGGTGAAATTCTTGGATTTGTTGAAGACT
AACTTCTGCGAAAGCATTTGTCATTGCACGCTTTCATTAATCAGTAACGAAAGTT
>GQN3EP205F3QIL|2191|1
CCGCGGTAATTCCAGCTCCAATAGCGTATATTAAGTTGTTGCAGTTAAAGCTCGTAGTTG
AACCTTGGGCCTGGCTGGCCGGTCCGCCTCACCGCGTGTACTGGTCCGGCCGGGCCTTTC
CTTCTGGGGAGCCGCATGCCCTTCACTGGGCGTGTCGGGGAACCAGGACTTTTACTTTGA
AAAATTAGAGTGTTCAAGCAGGCCTTTGCTCGAATACATTAGCATGGAATAATAGAATAG
GACGTGCGGTTCTATTTTGTTGGTTCTAGGACCGCCGTTAATGATTAATAGGGATAGTCG
GGGCATCAGTATTCAATTGGTCAGAGGTGAAATTCTTGGATTTATTGAAGACTAACTACT
GCGAAAGCATTTGCCAAGGATGTTTCATTAAATCAGTGAACGAAAGTTAGGGATCGAAGA
TG
>H7ATYXN07ITIZH|2199|1
CCGCGGTAATTCCAGCTCCAATAGCGTATATTAAAGTTGTTGCAGTTAAAAAGCTCGTAG
TTGAATTTTGGCGTTGGCTGGGTGGTCTTTGCGAACGCATAGCACTTTTCCGGCTGACGC
TTTCCTTCTGGCGAATAATTGTGCTATTTATTTAGTGCGATTGGGAACCAGGACTTTTAC
TTTGAAAAAATAGAGTGTTTAAAGCAGGCTTACGCTTGAATACATTAGCATGGAATAAAT
AAAATAAGGACGTTTGGTTTTATTTTGTTTGGTTTTCGTAAACCAAAGTAATGATTAATA
GGAGTAGTTGGGGGCGATTAGTATTGAGCCGTCAGAGGTGGAAATTCTTGGATTGGCTCA
AGACTAAACTTCTGCGAAAGCATTTGCCAAGGATGTTTTC
>H9ROG4J05FQGMJ|2189|1
CCGCGGTAATTCCAGCTCCAATAGCGTATATTAAAGTTGTTGCAGTTAAAAAGCTCGTAG
TTGAATTTTTGACTTGATGAGGTGGTCTAGCTGAAAGGTTAGTACTGCTTTCGTTGAGTC
TTTCCTTCTGGTAGCTATTGTGCTCTTAATTGGGTGCGATAGGGATCCAGGACTTTTACT
GTGAAAAAATTAGAGTGTTTAAAGCAGGCCTACGCTTGAATACATTAGCATGGAATAATA
GAATAGGACTATGGTTCTATTTTGTTGGTTTCTAGGACCAAAGTAATGATTAATAGGGAT
AGTTGGGGGCATTCGTATTTAACTGCAGAGGTGAAATTCTTGGATTTGTTAAAGACGGAC
TACTGCGAAAGCATTTGCCAAGGATGTTTTCATTGATCAAGAACGAAAGTTAGGGGATCG
AAGATGATTAGATACCAT
>GQN3EP204EKERK|2188|1
CCGCGGTAATTCCAGCTCCAATAGCGTATATTCAAGTTGTTGCAGTTAAAGCGCGTAGTT
GAATTTTGGCGCTGGTCGTGTGGTTTGGACTAACGTTCAACACTGCAGGACTGGGGCTTT
CCTTCTAGGGAACTAGTGTGCCATTAACTTGGTGGGCTAGGGATCTAGGACTGTTACTTT
GAAAAATTAGAGTGTTTAAAACAGGCTTATGCTTGAATACATTAGCATGGAATAACGGAA
TAGGACTTTGTCTTATTTGTTGGTTTAGAGATAAAGTAATGATTAATAGGGACGTTAGGG
CATTAGTATTCCAGAGTCAGAGGTGAAATTCTTGGATTTCTGGAAGACTAACTTCTGCGA
AAGCATTTGCCAGGCACGCTTTCATTAATCAGGCACGAAAGTTAGGGATCGAAGATGATC
CAGA
>H7ATYXN07IRRD0|2187|1
CTGCGGTAATTCCAGCTCCAATAGCGTATATTAAAGTTGTTGCAGTTAAAAAGCTCGTAG
TTGAACCTTGGGTCTGGCTGGCCGGTCCGCCTCACCGCGAGTACTGGTCCGGCTGGACCT
TTCCTTCTGGGGAACCTCATGGCCTTCACTGGCTGTGGGGGGAACCGAGGACTTTTACTT
GTGAAAAAATTAAGTAGTGTTCAAAGACAGGCCTTTGTCTCGAATACATTAGCATGGAAT
AATAGAATAGGACGTGTGGTTCTATTTTGTTGGTTTCTAGGACCGCCGTAATGATAATAG
GGAGTAGTCGGGGGCGGTCAGTATTCAGCTGTCAGAGGTGAAATTCTTGGATTTGTTAAA
GACGGACTACTGCGAAAGCATTTGCCAAGGATGTTTTCATTGATCAAGAACGAAAGTTAG
GGGAGTCGAAGACGATC
>G2YL89K02BRQBX|2186|1
CTGCGGTAATTCCAGCTCCAATAGCGTATATTCAAGTTGTTGCAGTTAAAAGCTCGTAGT
TGAATTTTGGCGCTGGTTGTGTGGTTTGGACTCGCGTTCAATACTGCAGGACTGGCGCTT
TCCTTCTAGGGAACTAGCGTGCCATTAATTTGGTGGGCTAGGGATCTAGGACTGTTACTT
TGAAAAATTAGAGTGTTTAAAACAGGCTTATGCTTGAATACATTAGCATGGAATAACGGA
ATAGGACTTTGTCTTATTTTGTTTGGTTTAGGAGACAAAGTAATGATTAATAGGGACGGT
TAGGGGCGATTAGTATTCCACAGTCAGAGGTGAAATTACTTTGGATTTGTTGGAAGGACT
AACTTCTGCGAAAGCATTTGTCCAGGCACGCTTTCATTAATCAGGAACGAAAG
>G2YL89K02B9GOG|2185|1
CTGCGGTAATTCCAGCTCCAATAGCGTATATTCAAGTTGTTGCAGTTAAAAGCTCGTAGT
TGAATTTTGGCGCTGGTCGTGTGGTTTGGACTAACGTTCAACACTGCAGGACTGGGGCTT
TCCTTCTAGGGAACTAGCGTGCCATTAATTTGGTGGCTAGGGATCTAGGACTGTTACTTT
GAAAAAATTAGAGTGTTTAAAACAGGCTTATGCTTGAATACATTAGCATGGAATAACGGA
ATAGGACTTTGTCTTATTTTGTTGGTTTAGGAGACAAAGTAATGATTAATAGGGACGGTT
AGGGGCATTAGTATTCCACAGTCAGAGTGAAATTCTTGGATTTGTGGAAGACTAACTTCT
GCGAAAGCATTTGCCAGGCACGCTTTTCATTAATCAGGAACGAAGTTAGGGGATCGAAGA
TGATCAGA
>H9ROG4J05FQ8LL|2184|1
CCGCGGTAATTCCAGCTCCAATAGCGTACACTAAAGTTGTTGCGGTTAAAAAGCTCGTAG
TTGAATTTTTGGTTCGGCAGGGTGGTCTTGCTTTGTTGTGAGCACTGCTTTTGTCGGGCC
TTTTCTTCTGGAGAACTAGCGTGCGCTTCACTGAGTGCGTTAGAGATCCAGGACGTTTAC
TGTGAAAAATTAGAGTGTTTAAAGCAGGCATTTGCTTGAATAAATTAGCATGGAATAATA
GAATAGGACTTTGGTTCTATTTTGTTGGTTTCTAGGACCGAGGTAATGATTAATAGGGAT
AGTTGGGGGCATTAGTATTTAATTGTCAGAGGTGAAATTCTTGGATTTATGAAAGACTAA
CTTCTGCGAAAGCATTTGCCAAGGATGTTTTCATTAATCAAGAACGAAAGTTAGGGGATC
GAAGATGATCAGATACCGT
>GQN3EP204EINFL|2183|1
CTGCGGTAATTCCAGCTCCAATAGCGTATATTCAAGTTGTTGCAGTTAAAAGCTCGTAGT
TGAATTTTGGCGCTGGTTGTATGGTTTGGATTCATTTTCAATACTGTATGATTGGGGCTT
TCCTTCTAGGGAATTGATGTGCCATTAATTTGGTGGATCAAGGATCTAGGACTGTTACTT
TGAAAAATTAGAGTGTTTAAAACAGGCTTATGCTTGAATACATTAGCATGGAATAACGGA
ATAGGACTTTGTCTTATTTTGTGGTTTAGAGACAAAGTAATGATTAATAGGAACGATTGG
GGCATTAGTATTCCAGAGTCAGAGGTGAAATTCTTGGATTTCTGGAAGACTAACTTCTGC
GAAAAGCATTTTGCCAAAAAACGTTTTCTTAATCAGGAACG
>G2YL89K02BPITS|2381|1
CTGCGGTAATTCCAGCTCCAATAGCGTATATTCAAGTTGTTGCAGTTAAAAGCTCGTAGT
TGAATTTTGGCGCTGGTTGTGTGGTTTGGACTCGCGTTCAATACTGCAGGACTGGCGCTT
TCCTTCTAGGGAACTAGCGTGCCATTAATTTGGTGGGCTACGGATCTAGGACTGTTACTT
TGAAAAATTAAGAGTGTTTAAAACTAGGCTTATGCTTGAATACATTAGCATGGAATAACG
GAATAGGACTTGTCTTATTTTGTTGGTTTAGGAGACAAAGTAATGATTAATAGGGACGGT
TAGGGGCGATTAGTATTCCACAGTCAGAGGTGAAATTCTTGGATTTGTGGAAGACTAACT
TACTGCGAAAGCATTTGTCCAGGCACGCTTTCATTAATCAGGAACG
>GQN3EP205F37W8|2200|1
CTGCGGTAATTCCAGCTCCAATAGCGTATATTAAGTTGTTGCAGTTAAAGCTCGTAGTTG
AACCTTGGATCTGGCTGATCTGTCCTCCTAATCGAGCGCACGGATTCGGCTGGATCTTTC
CTTCTGGGAACCCTATGCCCTTTACTGGGCGTAGTGGGAACCAGGACTTTTACTTTGAAA
ATTAGAGTGTTCAAAGCAGGCCTTTGCTCGAATACATTAGCATGGAATAATAGAATAGGA
CGTTGGTTCTATTTGTTGGTTCTAGGACCACCGTAATGATTAATAGGGATAGTCGGGGCG
TCAGTATTCAATTGTAAGAGGTGAAATTCTTGGATTTATTGAAGACTAACTACTGCGAAA
GCATTTGCCAAGAATGTTTTCCATTAAATCCTAAGAACGAAAGTTAGAGGTTCCGAAAGA
TGAATCCAGA
>G2YL89K02B9LE3|2201|1
CTGCGGTAATTCCAGCTCCAATAGCGTATATTCAAGTTGTTGCAGTTAAAAGCTCGTAGT
TGAATTTTGGCGCTGGTTGTGTGGTTTGGACTCGCGTTCAATACTGCAGGACTGGCGCTT
TCCTTCTAGGGAACTAGCGTGCCATTAATTTGGTGGGCTAGGGATCTAGGACTGTTACTT
TGAAAAATTAGAGTGTTTAAACAGGCTTATGCTTGAATACATTAGCATGGAATAACGGAA
TAGGACTTTGTTCTTATTTTTGTTGGTTTTAGGAGACAAAGTAATGATTAATAGGGACGG
TTAGGGGCGATTAGTATTCCACAGTCAGAGGTGAAATTACTTGGATTTGTGGAAGACTAA
CTTCTGCGAAAGACATTTGTCCAGGCACGCTTTCATTAATCAGGAACGAAAGTTAGGGGA
GTCGAAGACGATCAGATACCAT
>GQN3EP204EL6MT|2202|1
CTGCGGTAATTCCAGCTCCAATAGCGTATATTCAAGTTGTTGCAGTTAAAGCTCGTAGTT
GAATTTTGGCGCTGGTTGTATGGTTTGGATTCATTTCAATACTGTATGATTGGGCTTTCC
TTCTAGGGAATTGATGTGCCATTAACTTGGTGGGTCAAGGATCTAGGACTGTTACTTTGA
AAAATTAGAGTGTTTAAACAGGCTTATGCTTGAATACATTAGCATGGAATAACGGAATAG
GACTTTGTCTTATTTTGTTGGTTTAGGAGACAAAGTAATGATTAATAGGAACGATTGGGG
CATTAGTATTCCAGAGTCAGAGGTGAAATTCTTGGATTTCTGGAAGACTAACTTCTGCGA
AAGCATTTGCCAAAAACGTTTTCTTTAATCAGGAACGAAAGTTAGGGGATCGAAGACGAT
TAGATACCAT
>GQN3EP204EL7Q8|2203|1
CTGCGGTAATTCCAGCTCCAATAGCGTATATTCAAGTTGTTGCAGTTAAAAGCGCGTAGT
TGAATTTTGGCGCTGGTCGTGTGGTTTGGACTAACGTTCAACACTGCAGGACTGGGGCTT
TCCTTCTAGGGAACTAGTGTGCCATTAACTTGGTGGGCTAGGGATCTAGGACTGTTAACT
TTGAAAAATTAGAGTGTTTAAAACAGGCTTATGCTTGAATACATTAGCATGGAATAACGG
AATAGGACTTTGTCTTATTTGTTGTTTAGGAGATAAAGTAATGATTAATAGGGACGGTTA
GGGGCATTAGTATTCCAGAGTCAGAGGTGAAATTCTTGGATTTCTGGAAGACTAAACTTC
TGCGAAAGCATTTGCCAGGCACGCTTTCATTAATCAGGCACGAAAGTTAGGGGATCGAAG
ACGATCAGATACCAT
>G2YL89K02B9M1R|2204|1
CCGCGGTAATTCCAGCTCCAATAGCGTATATTAAAGTTGTTGCAGTTAAAAGCTCGTAGT
TGAACCTTGGGCCTGGCTGGCCGGTCCGCCTCACCGCGTGTACTGGTCCGGCCGGGCCTT
TCCTTCTGGGGGAGCCGCATGCCCTTCACTGGGCGTGTCGGGGAACCAGGACTTTTACTT
TGAGGAAATTAGAGTGTTTCAAGCAGGCATTTGCCTTGAATACATTAGCATGGAATAATA
AGATAGGACCTTGGTTCTATTTTGTTGGTTTCTAGAGCTGAGGTAATGATTAATAGGGAT
AGTTGGGGGCATTCGTATTTAACTGTCAGAGGTGGAATTCTTGGATTGCGTTACGACAAA
CTACTGCGAAAGCATTTGCCAAGGATGTTTTCATTGATCAAGAACGAAAGTATGGGGATC
G
>H9ROG4J05FQ6RC|2205|1
CTGCGGTAATTCCAGCTCCAATAGCGTATACTAAAGTTGTTGCAGTTAAAAAGCTCGTAG
TTGAATTTTTGGCGCGGCAGGGTGGTCTTGCTTTGTTGTGAGCACTGCTTTTGTCGGGCC
TTTTCTTCTGGAGAACTAGCGTGCGCTTAATTGAGTGCGTTAGAGATCCAGGACGTTTAC
TGTGAAAAAATTAGAGTGTTTAAAAGCAGGCATTTGCTTGAATAAATTAGCATGGAATAA
TAGAATAGGACTTTGGTTCTATTTTGTTGGTTTCTAGGACTGAGGTAATAATTAATAGGG
ATAGTTGGGGGCATTAGTATTTAATTGTCAGAGGTGAAATTCTTGGATTTATGAAAGACT
AACTTCTGCGAAAGCATTTGCCAAGGATGTTTTCATTAATCAAGAACGAAAGTTAGGGGA
TCGAAGATGATTAGATACCGT
>G2YL89K02B999Z|2206|1
CTGCGGTAATTCCAGCTCCAATAGCGTATATTCAAGTTGTTGCAGTTAAAAAGCTCGTAG
TTGAATTTTGGCGCTGGTTGTGTGGTTTGGACTCGCGTTCAATACTGCAGGACTGGCGCT
TTCCTTCTAGGGAACTAGCGTGCCATTAATTTGGTGGGCTAGGGATCTAGGACTGTTACT
TTGAAAAATTAGAGTGTTTAAAACAGGCTTATGCTTGAATACATTAGCATGGAATAACGG
AATAGGACTTGTCTTATTTTGTTGGTTTAGGAGACAAAGTAATGATTAATAGGGACGGTT
AGGGGCATTAGTATTCCACAGTCAGAGGTGAAATTCTTGGATTTGTGGAAGACTAAACTT
CTGCGAAAGCATTTACCAAGGATGTTTTCATTAATCAAGAACGAAAGTTAGGGGATCGAA
GACGATCAGATACCGT
>GQN3EP204EJWKN|2207|1
CCGCGGTAATTCCAGCTCCAATAGCGTATATTCAAGTTGTTGCAGTTAAAGCTCGTAGTT
GAATTTTGGCGCTGGTTGTGTGGTTTGGACTCACGTTCAACACTGCAGGACTGGGGCTTT
CCTTCTAGGGAACTAGTGTGCCATTAATTTGGTGGGCTAGGGATCTAGGACTGTTACTTT
GAAAAATTAGAGTGTTTAAAACAGGCTTATGCTTGAATACATTAGCATGGAATAACGGAA
TAGGACTTTGTCTTATTTGTTGGTTTAGAGACAAAGTAATGATTAATAGGGACGGTTAGG
GCATTAGTATTCAACAGTCAGAGGTGAAATTCTGGATTTGTTGAAGACTAACTTCTGCGA
AAGCATTTGTCAGGGACGCTCTCATTAATCAGGAACGAAAGTTAGGGGATCGAAGATGAT
TAGATACCAT
>H9ROG4J05FR7QY|2208|1
CTGCGGTAATTCCAGCTCCAATAGCGTATATTAAAGTTGTTGCAGTTAAAAAGCTCGTAG
TTGAACTTTGGGTTTGGTTTGATGGTCTCCCAATGGGTAGCACTATTCGACTGAATCTTT
CCTTCTGGCAAACTATTGTGCTTTTAATTAAGTGCGATAGGGAACCAGGACTTTTACTTT
GAAAAAATTAGAGTGTTTAAAAGCAGGCTTACGCTTGAATACATTAGCATGGAATAATAA
AATAGGACTTTGGTTTTATTTTGTTGGTTTCTAAGACCGAAGTAATGATTAATAGGGATA
TTGGGGGCGATTAGTATTTAGCCGTCAGAGGTGAAATTCTTGGATTTGTTAAAGACGGAC
TACTGCGAAAGCATTTGCCAAGGATGTTTCATTGATCAAGAACGAAAGTTAGGGGATCGA
AGACGATTAGATACC
>G2YL89K02B960G|2209|1
CCGCGGTAATTCCAGCTCCAATAGCGTATATTCAAGTTGTTGCAGTTAAAAGCTCGTAGT
TGAATTTTGGCGCTGGTTGTGTGGTTTGGACTCGCGTTCAATACTGCAGGACTGGCGCTT
TCCTTCTAGGGAACTAGCGTGCCATTAATTTGGTGGGCTAGGGATCTAGGACTGTTACTT
TGAAAAATTAGAGTGTTTAAAACAGGCTTATGCTTGAATACATTAGCATGGAATAACGGA
ATAGGACTTTGTCTTATTTTGTTGGTTTAGGAGACAAAGTAATGATTAATTAGGGACGGT
TAGGGGCGATTAGTATTCCACAGTCAGAGGTGAAATTACTTGGATTTGTGGAAGGACTAA
CTTCTGCGAAAGCATTTGCCAGGCACGCTTTCATTAATCAGGAACGAAAGTTAAGGGAGT
CGAAGATGATCAGATACCAT
>H9ROG4J05FR5OP|2210|1
CTGCGGTAATTCCAGCTCCAATAGCGTATATTCAAGTTGTTGCAGTTAAAAAGCTCGTAG
TTGAATTTTGGGCCTGATCAGGTGGTTTAGTCGCAAGATTAACACTGCTTTGGTCGGGTC
TTTCCTTGTAGGGAACTAGCGGGCCCTTTACTGAGTGCGCTAGGGATCTATGACTGTTAC
TTTAGAAAAAATTAGAGTGTTTAAAACAGGCATTTGCTTGAATACATTAGCATGGAATAA
CGGAATAGGACTTTGTTTCTTATTTTGTTTGGTTTTTAGGTAACGAAGTAATGATTAATA
GGATAGTTGGGGGCGATTAGTATTCCATTGTCAGAGGTGAAATTCTTGGATTTATGAAAG
ACTAACTTCTGCGAAGCATTTGCCAAGGATGTTTCTATTAATCAAGAACGAAAGTTAGGG
GATCAAAGACGATCAGATACCGT
>H9ROG4J05FR2YH|2211|1
CTGCGGTAATTCCAGCTCCAATAGCGTATATTAAAGTTGTTGCAGTTAAAAAGCTCGTAG
TTGAACTTTGGCCTTGGCTGGGCGGTCTACTCGAATGAGTAGTACTTCTCTGGCTGAGGC
TTTCCTTCTGGCGAACTATTGTGCCATTCACTTGGTGCGATAGGGAACCAGGACTTTTAC
TTTGAAAAATTAGAGTGTTTAAAGCAGGCTTACGCTTGAATACATTAGCATGGAATAATA
AAATAGGACTTTGGTTTTATTTTGTTGGTTTTCGTAAACCGAAGTAATGATTAATAGGGA
TAGTTGGGGGCGATTCGTATTTAGCCGTCAGAGGTGAAATTCTTGGATTGGCTAAAGACG
AACTTCTGCGAAAGCATTTGTCAAGGATGTTTTCATTAATCAAGAACGAAAGTTAGGGGA
TCGAAGATGATTAGATACCGT
>G2YL89K03DPK8N|2212|1
CCGCGGTAATTCCAGCTCCAATAGCGTATATTCAAGTTGTTGCAGTTAAAAGCTCGTAGT
TGAATTTTGGCGCTGGTTGTGTGGTTTGGACTCGCGTTCAATACTGCAGGACTGGCGCTT
TCCTTCTAGGGAACTAGCGTTCCATTAATTTGGTGGGCTAGGGATCTAGGACTGTTACTT
TGAAAAATTAGAGTGTTTAAAACAGGCTTATGCTTGAATACATTAGCATGGAATAACGGA
ATAGGACTTTGTCTTATTTTGTTGGTTTAGGAGACAAAGTAAATGATTAATAGGGACGGT
TAGGGGCAGTCAGAGGTGAAATTCTTGGATTTGTGGAAGACTAAACTTCTGCGAAAGCAT
TTGCCAGGCACGCTTTCATTAATCAGGAACGAAAGTTAGGGGATCGAAGATGATCAGATA
CCAT
>H9ROG4J05FQYQQ|2213|1
CCGCGGTAATTCCAGCTCCAATAGCGTATATTAAAGTTGTTGCAGTTAAAAAGCTCGTAG
TTGGACTTTAGGCAAGGCGCCCGGGTCGGCCGCAAGGCTGTACTTTGGGGGCTGCGCCTC
ACAGTCGGGGAGCTGGGCCGAAAGGCGCAGGGAACCGAAGTTTACTTTGAAGAAATTAGA
GTGTTCAAAGCAGGCATTTGCTTGATACATTAGCATGGAATAATAAAATAGGACTCTAGT
TCTATTTTGTTGGTTTGAGGACGGGAGTAATGATTAATAGGGATAGTTGGGGGCGATTAG
TATTCAGTAGTCAGAGGTGAAATTCTTGGATTTACTGAAGACTAACTAGTGCGAAAGCAT
TTGCCAGAATGTTTTCATTAATCAAGAACGAAAGTTAGGGGATCGAAGACGATTAGATAC
C
>G2YL89K02B97SK|2214|1
CTGCGGTAATTCCAGCTCCAATAGCGTATATTCAAGTTGTTTGCAGTTAAAAAGACTCGT
AGTTGAATTTTGGTCGCTGGTTGTGTGGTTTGGACTCGCGTTCAATACTGCAGGACTGGC
GCTTTCCTTCTAGGGAACTAGCGTGCCATTAATTTGGTGGGCTAGGGATCTAGGACTGTT
ACTTTGAAAAATTAGAGTGTTTAAAACAGGCTTATGCTTGAATACATTAGCATGGAATAA
CGGAATAGGACTTTGTCTTATTTTGTTGGTTTAGGAGACAAAGTAATGATTAATAGGGAC
GGTTAGGGGCATTAGTATTCCACAGTCAGAGGTGAAATTCTTGGATTTGTGGAAGACTAA
CTTCTGCGAAAGCATTTGCCAGGCACGCTTTTCATTAATCAGGAACGAAAGTTAGGGGAT
CGAAGACGATCAGATACCGT
>GQN3EP204D9SYJ|2554|1
CTGCGGTAATTCCAGCTCCAATAGCGTATATTCAAGTTGTTGCAGTTAAAGCTCGTAGTT
GAATTTGGCGCTGGTTGTGTGGTTTGGACTCACGTTCAACACTGCAGGATTGGGGCTTTC
CTTCTAGGGAACTAGTGTGCCATTAACTTGGTGGGCTAGGGATCTAGGACTGTTACTTTG
AAAAATTAGAGTGTTTAAAACAGGCTTATGCTTGAATACATTAGCATGGAATAACGGAAT
AGGACTTTGTCTTATTTTGTTGGTTTAGGAGACAAAGTAATGATTAATAGGGACGGTTAG
GGCATTAGTATTCCAGAGTCAGAGGTGAAATTCTTGGATTTCTGGAAGACTAACTTCTGC
GAAAGCATTTGTCAGGCACGCTTTCTTTAATCAGGAACGAAAGTTAGGGGA
>GQN3EP205FYS02|2562|1
CTGCGGTAATTCCAGCTCCAATAGCGTATATTCAAGTTGTTGCAGTTAAAGCTCGTAGTT
GAATTTTGGCGCTGGTTGTGTGGTTTGGACTCGCGTTCAATACTGCAGGACTGGCGCTTT
CCTTCTAGGGAACTAGCGTGCCATTAATTTGGTGGGCTAGGGATCTAGGACTGTTACTTT
GAAAAATTAGAGTGTTTAAACAGGCTTATGCTTGAATACATTAGCATGGAATAACGGAAT
AGGACTTTGTCTTATTTGTTGGTTTAGGAGACAAGTAATGATTAATAGGGACGGTTAGGG
CATTAGTATTCCACAGTCAGAGGTGAAATTCCTTGGATTTGTGGAAGACCTAACTTTCTG
CGAAAGCATTTGCCAGGCACGCTTTTCATTAAATCGAAGGACGAAAGTTAGGGAGT
>G2YL89K02B5TV9|2561|1
CCGCGGTAATTCCAGCTCCAATAGCGTATATTAAAGTTGTTGCAGTTAAAAGACTCGTAG
TTGAAGTTTGGTCTCGGACGCTGGGTCTGCTTAATTGCATGTACTTGACGGTCCGAGACT
TCCTTCTTGGTGAACGGCCGCCTTCGGGCGGTCCGGAACCAGGACTATTACTTTGAAAAT
TAGAGTGTTCAAAGCAGGCCATAGGCCCGATATATTAGCATGGAATAACAGAATAGGACG
TGCGGTTCTATTTTGTTGGTTCTAGAACTGCCGTAATGATTAAAGGGACAGCCGGGGGCA
TTAGTATTTGCACGCTAGAGGTGAAATTCTTGGATTGTGCAAAGACTTCCTACTGCGAAA
GCATTTGCCAAGAATGTTTTTTCATTGATCAAGAACGAAGTTAGGGGATCGAAGATGATC
AGATACCGT
>G2YL89K02B5TBW|2560|1
CTGCGGTAATTCCAGCTCCAATAGCGTATATTCAAGTTGTTGCAGTTAAAAGCTCGTAGT
TGAATTTTGGCGCTGGTTGTGTGGTTTGGACTCGCGTTCAATACTGCAGGACTGGCGCTT
TCCTTCTAGGGAACTAGCGTGCCATTAATTTGGTGGGCTAGGGATCTAGGACTGTTACTT
TGAAAAATTAAGAGTGTTTAAAACAAGGCTTATGCTTGAATACATTAGCATGGAATAACG
GAATAGGACTTTGTCTTATTTTGTTGGTTTAGGAGACAAAGTAATGATTAATAGGGACGG
TTAGGGGCGATTAGTATTCCACAGTCAGAGGTGAAATTCTTTGGATTTGTGGAAGACTAA
CTTCTGCGAAAGCATTTGTCCAAGGATGTTTTTCATTGATCAAGAACGAAAGTTAA
>H9ROG4J05FXNHV|2559|1
CTGCGGTAATTCCAGCTCCAATAGCGTATATTAAAGTTGTTGCAGTTAAAAAGCTCGTAG
TTGAATTTTGGGCCTGGCGAGGCGGTGTGGGCGCAAGTCTACTACTGTCACGTCGGGTCT
TTCCTTCTGGGGAGCCAGTCTGTCGTTTACTCGGTGGGCTGGGGATCCAGGACTTTTACT
TTGAAAAAATTAGAGTGTTTAAAGCAGGCGTTTGCCTGAATACATTAGCATGGAATAATA
GAATAGGACTTTGGTTCTATTTTGTTGGTTTCTAGGACCAAAGTAAATGATTAATAGGGA
TAGTTGGGGGCGATTAGTATTTAATTGTCAGAGGTGAAATTCTTGGATTTATGGAAGACG
AACTACTGCGAAAGCATTTACCAAGGATGTTTTCATTAATCAGAACGAAAGTTAGGGGAT
C
>GQN3EP204DZB4A|2558|1
CTGCGGTAATTCCAGCTCCAATAGCGTATATTCAAGTTGTTGCAGTTAAAAGCTCGTAGT
TGAATTTTGGCGCTGGTTGTGTGGTTTGGACTCACGTTCAACACTGCAGGATTGGGGCTT
TCCTTCTAGGGAACTAGTGTGCCATTAACTTGGTGGGCTAGGGATCTAGGACTGTTACTT
TGAAAAAATTAGAGTGTTTAAAACAGGCTTATGCTTGAATACATTAGCATGGAATAACGG
AATAGGACTTTGTCTTATTTTGTTGTTTAGAGACAAAGTAATGATTAATAGGGACGGTTA
GGGGCATTAGTATTCCAGAGTCAGAGGTGAAATTCTTGGATTTGTTGGAAGACTAACTTC
TGCGAAAGCATTTTGTCAGGAAACGCTTTCATTAATCAGGAACGAAAGTTAGGGGATCGA
AGATGATCAGATACC
>GQN3EP204DZ7MP|2557|1
CCGCGGTAATTCCAGCTCCAATAGCGTATATTCAAGTTGTTGCAGTTAAAGCTCGTAGTT
GAATTTTGGCGCTAGTTGTGTGGTTTGAACTCACGTTCAACACTGCAGGACTGGTGCTTT
CCTTCTAGGGAACTGGTGTGCCATTAGCTTGGTGGGCTAGGGATCTAGGACTGTTACTTT
GAAAAAATTAGAGTGTTTAAAACAGGCTTATGCTTGAATACATTAGCATGGAATAACGGA
ATAGGACTTTGTCTTATTTGTTGGTTTAGGAGACAAAGTAATGATTAATAGGAACGTTAG
GGCATTAGTATTCCACAGTCAGAGGTGAAATTCTTGGATTTTGTGGAAGACTAAACTTCT
GCGAAAGCATTTGTCAGGAACGTTTTCATTAATCAGGAACGAAAGTTAAGGGATCGAAGA
CGATCAGATA
>GQN3EP205FXNY6|2556|1
CTGCGGTAATTCCAGCTCCAATAGCGTATATTCAAGTTGTTGCAGTTAAAGCTCGTAGTT
GAATTTTGGCGCTGGTCGTGTGGTTTGGACTCACGTTCAACACTGCAGGACTGGGGCTTT
CCTTCTAGGGAACTAGTGTGCCATTTATTGGTGGGCTAGGGATCTAGGACTGTTACTTTG
AAAATTAGAGTGTTTAAAACAGGCTTATGCTTGAATACATTAGCATGGAATAACGGAATA
GGACTTTGTCTTATTTGTTGGTTAGGAGACAAGTAATTGATTAATAGGGACGGTTAGGGC
ATTAGTATTCAACAGTCAGAGGTGAAATTCTTGGATTTGTTGAAGACTAACTTCTGCGAA
AGCATTTGCCAGGCACGCTTTCAATTAAGTCAGGGAACGAAAGTTAGGGATCCGAAGACG
ATCAGATACCAT
>H9ROG4J05FXQB8|2555|1
CCGCGGTAATTCCAGCTCCAATAGCGTATATTAAAGTTGTTGCAGTTAAAAAGCTCGTAG
TTGAACTTTGGCCCTGGCTGGGCGGTCTACTCGAATGAGTAGTACTTCTCTGGCTGAGGC
TTTCCTTCTGGCGAACTATTGTGCTATTAGTTTAGTGCGATAGGGAACCAGGACTTTTAC
TTTGAAAAATTAGAGTGTTTAAAGCAGGCTTACGCTTGAATACATTAGCATGGAATAATA
AAATAGGACTTGGTTTTATTTTGTTGGTTTTCGTAAACCGAAGTAATGATTAATAGGATA
GTTGGGGGCGATTCGTATTTAGCCGTCAGAGGTGAAATTCTTGGATTGGCTAAAGACGAA
CTTCTGCGAAAGCATTTGCCAAGGATGTTTTCATTAATCAAGAACGAAAGTTAGGGGATC
GAAGATGATTAGATACCGT
>GQN3EP205GA2MU|2563|1
CTGCGGTAATTCCAGCTCCAATAGCGTATATTCAAGTTGTTGCAGTTAAAGCTCGTAGTT
GAATTTTGGCGCTGGTTGTGTGGTTTGGACTCGCGTTCAATACTGCAGGACTGGCGCTTT
CCTTCTAGGGAACTAGCGTGCCATTAATTTGGTGGGCTAGGGATCTAGGACTGTTACTTT
GAAAAATTAGAGTGTTTAAAACAGGCTTATGCTTGAATACATTAGCATGGAATAACGGAA
TAGGACTTGTCTTATTTGTTGGTTAGGAGACAAAGTAATGATTAATAGGGACGGTTAGGG
CATTAGTATTCCACAGTCAGAGGTGAAATTCTTGGATTTGTGGAAGACCTAACTTCTGCG
AAAAGCATTTGCCAGGCACGCTTTTCATTAATCAAGGAACGAAAGTTAGGGATCGAAGAT
GATTAGA
>GQN3EP205FXPHL|2553|1
CCGCGGTAATTCCAGCTCCAATAGCGTATATTCAAGTTGTTGCAGTTAAAGCTCGTAGTT
GAATTTTGGCGCTGGTTGTGTGGTTTGGACTCACGTTCAACACTGCAGGACTGGGGCTTT
CCTTCTAGGGAACTAGTGTGCCATTAATTTGGTGGGCTAGGGATCTAGGACTGTTACTTT
GAAAATTAGAGTGTTTAAAACAGGCTTATGCTTGAATACATTAGCATGGAATAACGGAAT
AGGACTTTGTCTTATTGTTGGTTAGGAGACAAAGTAATGATTAATAGGGACGGTTGGGGC
ATTAGTATTCAACAGTCAGAGGTGAAATTCTTGGATTTGTTGAAGACCTAATTCTGCGAA
AGCATTTGTCATGCACGCTTTCATTAATCAGGGAACGAAGTTAGGGATCGAAGATGATCC
AGATACC
>H9ROG4J05FXRGT|2552|1
CCGCGGTAATTCCAGCTCCAATAGCGTATACTAAAGTTGTTGCAGTTAAAAAGCTCGTAG
TTGAATTTTTGGCTCGGCAGGGTGGTCTTGCTTTGTTGTGAGCACTGCTTTTGTCGGGCC
TTTTCTTCTGGAGAACTAGCGTGCGCTTAACTGAGTGCGTTAGAGATCCAGGACGTTTAA
CTGTGAAAAAATTAGAGTGTTTAAAGCAGGCATTTGCTTGAATAAATTAGCATGGAATAA
TAGAATAGGACTTTGGTTCTATTTTGTTGGTTTCTAGGACCGAGGTAATGATTAATAGGG
ATAGTTGGGGGCATTAGTATTTAATTGTCAGAGGTGAAATTCTTGGATTTATGAAAGACT
AACTTCTGCGAAAGCATTTGCCAAGGATGTTTTCATTAATCAAGAACGAAAGTTAGGGGA
GTCGAAGACGATCAGATACCAT
>GQN3EP205FYAJ3|2551|1
CCGCGGTAATTCCAGCTCCAATAGCGTATATTAAGTTGTTGCAGTTAAAGCTCGTAGTTG
AACTTTGGGCCCGGTTGGCCGGTCCGATTTTTCGTGTACTGGATTTCCAACGGGGCCTTT
CCTTCTGGCTAACCTTGAGTCCTTGTGGCTCTTGGCGAACCAGGACTTTTACTTTGAAAA
ATTAGAGTGTTCAAAGCAGGCGTATTGCTCGAATATATTAGCATGGAATAATAGAATAGG
ACGTTGGTTCTATTTTGTGGTTTCTAGGACCATCGTAATGATTAATAGGGACGGTCGGGG
CATCAGTATTCAATTGTCAGAGGTGAAATTCTTGGATTATTGAAGACTAACTACTGCGAA
AGCATTTGCCAAGGACGTTTTCATTAATCAAGAACGAAGTTAGGGGATCGAAGATGATTA
GATA
>H9ROG4J05FXRQG|2550|1
CCGCGGTAATTCCAGCTCCAATAGCGTATATTAAAGTTGTTGCAGTTAAAAAGCTCGTAG
TTGGATTTCCGGTCCCGGACCGGGCGGTCTGCCGCAAGGTGTGTACTGCTGGACGGGAAC
CGAATGATAATTCTTTCCGAAGACCATGCGTGCTCTTCACTGAGATGCGTATTGGGACTC
GGGACTTTTACTTTGAAAAAATTAGAGTGTTCAAAGCAGGCAATTCGCTTGAATACATTA
GCATGGAATAATGGATAGGACTTTGGTCTATTTTGTTGGTTTCTAGGACCGAAGTAATGA
TTAATAGGGACAGTTGGGGGCGATTAGTATTTAATTGTCAGAGGTGAAATTCTTGGATTT
ATGAAAGACTAACTTCTGCGAAAGCATTTGCCAAGGATGTTTTCATTAATCAAGAACGAA
AGTTAGGGAGTCGAAGACGATCAGATACCAT
>H9ROG4J05FXRW8|2549|1
CTGCGGTAATTCCAGCTCCAATAGCGTATATTAAAGTTGTTGCAGTTAAAAAGCTCGTAG
TTGAATTTCCGGGCTCGTGTGGTGGTCGCCGCAAGGCTGTACTGCTGGACGGGCTCAGAC
CTTTTTCCGAAGACTTTGCGTGCTCTTTACTGAGATGCGTACGGGACTCGGGACTTTTAC
TTTGAAAAAATTAGAGTGTTCAAAGCAGGCATTTCGCTTGAATACATTAGCATGGAATAA
TGGAATAGGACTTTGGTCTTTATTTTGTTTGGTTTCTAGGACTGAAGTAATGATTGATAG
GGACAGTTGGGGGCATTAGTATTTAATTGTCAGAGGTGAAATTCTTGGATTTATGAAAGA
CTAACTTCTGCGAAAGCATTTGCCAAGGATGTTTTCATTAATCAAGAACGAAAGATAGGG
GATCGAAGACGATCAGATACCGT
>G2YL89K02B5Q9Y|2548|1
CTGCGGTAATTCCAGCTCCAATAGCGTATATTCAAGTTGTTGACAGTTAAAAGCTCGTAG
TTGAATTTTGGCGCTGGTTGTGTGGTTTGGACTCGCGTTCAATACTGCAGGACTGGCGCT
TTCCTTCTAGGGAACTAGCGTGCCATTAATTTGGTGGGCTAGGGATCTAGGACTGTTACT
TTGAAAAATTAGAGTGTTTAAAACAGGCTTATGCTTGAATACATAAGCATGGAATAACGG
AATAGGACTTTGTCTTATTTTTGTTGGTTTTAGGTAGACAAAGTAATGATTAATAGGGAC
GGTTAGGGGCATTAGTATTCCACAGTCAGAGGTGAAATTCTTGGATTTGTGGAAGACTAA
CTTCTGCGAAAGCATTTGCCAGGCACGCTTTCATTAATCAGGAACGAAAGTTAGGGATCG
AAGACGATTAGATACCGT
>G59B1OB03C4J0Q|2547|1
CTGCGGTAATTCCAGCTCCAATAGCGTATATTCAAGTTGTTGCAGTTAAAAAGCTCGTAG
TTGAATTTTGGCGCTGGTTGTGTGGTTTGGACTCACGTTCAACACTGCAGGACTGGGGCT
TTCCTTCTAGGGAATTAGTGTGCCATTTACTTGGTGGGCTAGGGATCTAGGACTGTTACT
TTGAAAAATTAGAGTGTTTAAAACAGGCTTATGCTTGAATACATTAGCATGGAATAACGG
AATAGGACTTTGTCTTATTTTGTTGGTTTAGGAGACAAAGTAATGATTAATAGGGACGGT
TAGGGGCATTAGTATTCAACAGTCAGAGGTGAAATTCTTGGATTTGTTGAAGACTAACTT
CTGCGAAAGCATTTGCCAGGCACGCTTTCATTAATCAGGAACGAAAGTTAGGGGATCGAA
GATGATTACCGT
>GQN3EP205FXZPI|2546|1
CCGCGGTAATTCCAGCTCCAATAGCGTATATTAAGTTGTTGCAGTTAAAGCTCGTAGTTG
GACCTCGAGTGTTTTGCGTGCGCGGGTCCGTCGAAAGGCGGTACTGGTGCATGCCACTCT
GTGTTGCCGGAGTGTGGGCGTGCTTTTCCTTTTGGGGGAAGCGCCCCACGGTTTCGGAAG
TTTACTGTGAAAATTAGAGTGTTCAAAGCAGGCATGACAAGCTTGAATACATTAGCATGG
AATAATAGAATAGGACTTGGTTCTATTTGTTGGTTTCTAGGACCGAAGTAATGATTAATA
GGGATAGTTGGGGCATTAGTATTTAATTGTCAGAGTGAAATTCTGGATTATGAAAGACTA
ACTTCTGCGAAAGCATTTGCCAAGGATGTTTTCATTAAATCAAGAACGAAAGTTAAGGGA
T
>H9ROG4J05FYM4X|2564|1
CCGCGGTAATTCCAGCTCCAATAGCGTATATTAAAGTTGTTGCAGTTAAAAAGCTCGTAG
TTGAACTTTAGTGTTTGCAGGGCGGTCTACTCGAATGGGTAGTACTTCTTTTGCGGATGC
TTTCCTTCTGGCGAAGTATTGTGCCATTTATTTGGTGCGATAGGGAACCAGGACTTTTAC
TTTGAAAAAATTAGAGTGTTTAAAGCAGGCTTACGCTTGAATACATTAGCATGGAATAAT
AAAATAGGACTTTAGTTTTATTTTGTTGGTTTTCGTAAACTAAAGTAATGATTAATAGGG
ATAGTTGGGGTCGATTCGTATTTAGCCGTCAGAGGTGAAATTCTTGGATTGGCTAAAGAC
GAACTTCTGCGAAAGCATTTGTCCAAGGATGTTTTCATTAAATCAAGAACGAAAGTTAGG
GGATCGAAGACGATCAGATACCA
>H7ATYXN08JSL22|2565|1
CCGCGGTAATTCCAGCTCCAATAGCGTATATTCAAGTTGTTGCAGTTAAAAAGCTCGTAG
TTGAATTTTGGCGCTGGTTGTGTGGTTTGGACTCACGTTCAACACTGCAGGACTGGGGCT
TTCCTTCTAGGGAACTAGTGTGCCATTTACTTGGTGGGCTAGGGATCTAGGACTGTTACT
TTGAAAAATTAAGAGTGTTTAAAACAGGCTTATGCTTGAATACATTAGCATGGAATAACG
GAATAGGACTTTGTCTTATTTTGTTGGTTTAGGAGACAAAGTAATGATTAATAGGGACGG
TTAGGGCGATTAGTATTCAACAGTCAGAGGTGAAATTACTTGGATTTGTTTGAAGACTAA
CTTCTGCGAAAGCATTTGCCAGGCACGCTTTCATTAATCAGGAACGAAAGTTAAGGGGAG
TCGAAGACGATCAGATACCAT
>H4GVBKB01AWMMR|2566|1
CTGCGGTAATTCCAGCTCCAATAGCGTATATTAAAGTTGTTGTGGTTAAAAGCTCGTAGT
TGAACCTTGGGCCTGGCTGGCCGGTCCGCCTCACCGCGTGCACTGGTCCGGCCGGGCCTT
TCCCTCTGTGGAACCCCATGCCCTTCACTGGGTGTGGCGGGGAAACAGGACTTTTACTTT
GAAAAATTAGAGTGCTCCAGGCAGGCCTATGCTCGAATACATTAGCATGGAATAATGAAA
TAGGACGTGCGGTTCTATTTTGTTGGTTTCTAGGACCGCCGTAATGATTAATAGGGACAG
TCGGGGGCATTCATATTCCATTGTCAGAGGTGAAATTCTTGGATTAACGGAAGATGAACA
ACTGCGAAAGCATTTACCAAGGATGTTTTCATTAATCAAGAACGAAAGTTAGGGGAATCG
AAGACGATTAGATACCGT
>H7ATYXN07IQDER|2567|1
CTGCGGTAATTCCAGCTCCAATAGCGTATATTAAAGTTGTTGCAGTTAAAAAGCTCGTAG
TTGAATTTTGGCGTTGGCTGGGTGGTCTTTGCGAACGCATAGCACTTTTCCGGCTGACGC
TTTCCTTCTGGCGAATAATTGTGCTATTTATTTAGTGCGATTGGGAACCAGGACTTTTAC
TTTGAAAAAATTAGAGTGTTTAAAGCAGGCTTACGCTTGAATACATTAGCATGGAATAAT
AAAATAGGACTTTGGTTTTATTTTGTTGGTTTTCGTAACCAAAGTAATGATTAATAGGGA
TAGTTGGGGGCATTAGTATTGAGCCGTCAGAGGTGGAAATTCTTTGGATTGGCTCAAGAC
TAACTTCTTGCGAAAGCATTTGCCAAGGATGTTTTCATTAATCAAGAACGAAAGTTAGGG
GTATCGAAGATGATCAGATACCGT
>GQN3EP205FZQ4T|2568|1
CCGCGGTAATTCCAGCTCCAATAGCGTATATTAAGTTGTTGCAGTTAAAGCTCGTAGTTG
AAGTTTGGTCTCGGACGCTGGGTCTGCTTAATTGCATGTACTTGACGGTCCGAGACTTCC
TTCTTGGTGAACGGCCGCCTTCGGGCGGTCCGGAACCAGGACTATTACTTTGAAAAATTA
GAGTGTTCAAAGCAGGCCATAGGCCCGAATATATTAGCATGGAATAACAGAATAGGACGT
GCGGTTCTATTTGTTGGTTTCTAGAACTGCCGTAATGATTAAAAGGGACAGCCGGGGGCA
TTAGTATTTGCACGCTAGAGGTGAAATTCTTGGATTGTGCAAAGACTTCCTACTGCGAAA
GCATTTGCCAAGAATGTTTCATAATCAAGAACGAAGGTTAGGGTATCGAAGATGATTAG
>GQN3EP205FZIJJ|2569|1
CCGCGGTAATTCCAGCTCCAATAGCGTATATTAAGTTGTTGTGGTTAAAGCTCGTAGTTG
AACCTTGGGCCTGGCTGGCCGGTCCGCCTCACCGCGTGCACTGGTCCGGCCGGGCCTTTC
CCTCTGTGGAACCCATACCCTTCACTGGGCGTGGCGGGGAAACAGGACATTTACTTTGAA
AAATTAGAGTGCTCCAGGCAGGCCTATGCTCGAATACATTAGCATGGAATAATAAAATAG
GACGCGCGGTTCTATTTTGTTGGTTATAGGACCGCCGTAATGATTAATAGGACAGTCGGG
GCATCAGTATTCAACTGTCAGAGGTGAAATTCTTGGATCAGTTGAAGACTAACTACTGCG
AAAGCATTTGCCAAGGATGTTTTCATTAATCAGGAACGAAAGTTGGGATCGAAGATGATT
AGATA
>H9ROG4J05FYCTY|2570|1
CCGCGGTAATTCCAGCTCCAATAGCGTATACTAAAGTTGTTGCAGTTAAAAAGCTCGTAG
TTGAATTTTTGGTTCGGCAGGGTGGTCTTGCTTTGTTGTGAGCACTGCTTTTGTCGGGCC
TTTTCTTCTGGAGTACTAGCGTGCGCTTCATTGAGTGCGTTAGAGATCCAGGACGTTTAC
TGTGAAAAAATTAGAGTGTTTAAAGCAGGCATTTGCTTGAATAAATTAGCATGGAATAAT
AGAATAGGACTTTGGTTCTATTTTGTTGGTTTCTAGGACCGAGGTAATGATTAATAGGGA
TAGTTGGGGGCATTAGTATTTTATAGTCAGAGGTGAAATTCTTGGATTTATGAAAGACTA
ACTTCTGCGAAAGCATTTGCCAAGGATGTTTTCATTAATCAAGAACGAAACAAGGGGGA
>GQN3EP205FZA7A|2571|1
CTGCGGTAATTCCAGCTCCAAGAGCGTATATTCAAGTTGTTGCAGTTAAAGCTCGTAGTT
GAACCTTTGGTTTGGTTGGTTGGTTCACTCGCAAGAGTGATACTGATCGGCCGGATCTTT
CCTTCTAGGGAACTAGTGTGTTCTTTATTGAGTGCGCTAGGGATCTAGGACAGTTACTGT
GAATCAATCAATACGCTCCACGTAGGCTCAATGCCTGAATATATTAGCATGGAATAACGG
AATAGGACTTGTGTCTATTTGTTGGTTTAAGAGACAAAGTAATGATTAATAGGGACAGTT
GGGGCGATTCGTATTCCATTGTCAGAGGTGAAATTCTTGGATTTATGAAAGACGAACTTC
TGCGAAGGCATCTGCCAAGGATGTTTCATTAATCAAGAACGAAAGTTAGGGATCGAAGAT
GATTAG
>H7ATYXN08JT6IV|2572|1
CCGCGGTAATTCCAGCTCCAATAGCGTATATTAAAGTTGTTGCAGTTAAAAAGCTCGTAG
TTGAACCTTGGGCCTGGCTGGCCGGTCCGCCTCACCGCGTGTACTGGTCCGGCCGGGCCT
TTCCTTCTGGGGAGCCGCATGCCCTTCACTGGGCGTGTCGGGGAACCAGGACTTTTACTT
TGTAAAAATTAAGAGTGTTCAAAGACAGGCCTTTGTCTCGAATACATTAGCATGGAATAA
TAGAATAGGACGTGCGGTTCTATTTTGTTGGTTTCTAGGACCGCCGTAATGATTAATAGG
GATAGTCGGGGGCGATCAGTATTCAATTGTCAGAGGGTGGAAATTACTTGGATTTATTTG
AAGACTAACTACTGCGAAAGACATTTGTCCAAGGAATGTTTTTCATTAATCAGTGAACGA
AAGTTAAGGGG
>G59B1OB03C32VQ|2573|1
CTGCGGTAATTCCAGCTCCAATAGCGTATATTAAAGTTGTTGCCGTTAAAAAGCTCGTAG
TTGAACCTTGGACCTGGCTGATCTGTCCTCCTAATCGAGCGTACGGATTCGGTCGGGTCT
TTCCTTCTGGGGAACCCTATGCTCTTTATTGGGTGTAGCGGGGAACCAGGACTTTACCTT
GAAAAATTAAGAGTGTTCAAAGCAGGCCTTTGCTCGAATACATTAGCATGGAATAATAGA
ATAGGACATCGGTTCTATTTGTTGGTTTCTAGGACCGCTGTAATGATTAATAGGGATAGT
CGGGGCGTCCGTATCAATTGTCAGAGGTGAAATTCTTGGATTTATTGAAGACGACTACTG
CGAAAGCATTCGCCAAGGATGTTTTCATTAATCAGTGAACGAAAGTTAGGG
>H9ROG4J05FYBXR|2574|1
CCGCGGTAATTCCAGCTCCAATAGCGTATATTAAAGTTGTTGTGGTTAAAAAGCTCGTAG
TTGAATTTTTGGCTCGGCAGGGTGGTCTTGCTTTGTTGTGAGCACTGCTTTTGTCGGGCC
TTTTCTTCTGGAGAACTAGCGTGCGCTTAACTGAGTGCGTTAGAGATCCAGGACGTTTAC
TGTGAAAAAATTAGAGTGTTTAAAGCAGGCATTTGCTTGAATAAATTAGCATGGAATAAT
AGAATAGGACTTTGGTTCTATTTTGTTGGTTTCTAGGACCGAGGTAATGATTAATAGGGA
CAGTTGGGGCCGTTCATATTTCGTTGTCAGAGGTGAAATTCTTGGATTTACGAACGATGA
ACTTGTGCGAAAGCATTCGGCAAGGATGTTTTCATTGATCAAGAACGAAAGTTAGGGGAT
CGAAGACGATTAGATACCGT
>H9ROG4J05FY51E|2575|1
CTGCGGTAATTCCAGCTCCAATAGCGTATATTAAAGTTGTTGCAGTTAAAAAAGACTCGT
AGTTGAACTTTAGTGTTTGCAGGCGGTCTACTCGAATGGGTAGTACTTCTTTTGCGGATG
CTTTCCTTCTGGCGAAGTATTGTGCCATTTATTTGGTAGCGATAGGGAACCAGGACTTTT
ACTTTGAAAAAAATTAGTAGTAGTTTAAAAGCAGGCTTACGCTTGAATACATTAGCATGG
AATAATAAAATAGGACTTTAGTTTTATTTTGTTGGTTTCGTAACTAAAGTAATGATTAAT
TAGGGATAGTTGGGGGCGATTCGTATTTAGCCGTCAGAGGTGGAAATTCTTGGATTGGCT
AAAGACGAACTTCTGCGAAAGCATTTAGCCAAGGATGTTTTCATTAATCAAGAACGAAA
>GQN3EP205FYQT2|2576|1
CCGCGGTAATTCCAGCTCCAATAGCGTATATTCAAGTTGTTAGCAGTTAAAAGCTCGTAG
TTGAATTTTGGCGCTGGTTGTGTGGTTTGGACTCGCGTTCAATACTGCAGGACTGGCGCT
TTCCTTCTAGGGAACTAGCGTGCCATTAATTTGGTGGGCTAGGGATCTAGGACTGTTACT
TTGAAAAATTAGAGTGTTTAAAACAGGCTTATGCTTGAATACATTAGCATGGAATAACGG
AATAGGACTTTGTCTTATTTGTTGGTTTAGGATACAAAGTAATGATTAATAGGGACGTTA
GGGCATTAGGTATTCCACAGTCAGAGGTGAAATTCTTGGATTTGTGGAAGACTAACTTCT
GCGAAAGCATTTGCCAGGCACGCTTTTCATTAATCGAGGAACGAAAGTTTAGGGGATCCG
AAGACGATTA
>GQN3EP204D9EVZ|2577|1
CCGCGGTAATTCCAGCTCCAATAGCGTATATTCAAGTTGTTGCAGTTAAAGCTCGTAGTT
GAATTTTGGCGCTAGTCTTTTGGTTTGAGCTCACGTTCAACACTGCTAGACTGGTGCTTT
CCTTCTAGGGAATTAGTGTGCCATTAACTTGGTGGGCTAGGGATCTAGGACTGTTACTTT
GAAAAAATTAGAGTGTTTAAAACAGGCTTATGCTTGAATACATTAGCATGGAATAACGGA
ATAGGACTTTGTCTTATTTGTTGGTTTAGGAGACAAAGTAATGATTAATAGGGACGGTTG
GGGCATTAGTATTCCACAGTCAGAGGTGAAATTCTTGGATTTGTGGAAGACGAACTACTG
CGAAAGCATTTACCAAGGATGTTTCATTAATCAAGAACGAAGTTGGGGATCGAAGATGAT
CAG
>GQN3EP205FYOC6|2578|1
CCGCGGTAATTCCAGCTCCAATAGCGTATATTAAGTTGTTGCAGTTAAAGCTCGTAGTTG
AACCTTGGGTCTGGCTGGCCGGTCCGCCTCACCGCGAGTACTGGTCCGGCTGGACCTTTC
CTTCTGGGGAACCTCATGGCCTTCACTGGCTGTGGGGGAACCAGGACTTTTACTGTGAAA
AATTAGAGTGTTCAAAGCAGGCCTTTGCTCGAATACATTAGCATGGAATAATAGAATAGG
ACGTGTGGTTCTATTTTGTGGTTCTAGGACCGCCGTAATGATTAATAGGGATAGTCGGGG
CGTCAGTATTCAGCTGTCAGAGGTGAAATTCTTGGATTTGCTGAAGACTAACTACTGCGA
AAGCATTCGCCAAGGATGTTTTCATTAATCAGGGAACAAAGTTAGGGATCGAAGACGATT
AGA
>GQN3EP204D8QR9|2521|1
CCGCGGTAATTCCAGCTCCAATAGCGTATATTCAAGTTGTTGCAGTTAAAGCTCGTAGTT
GAATTTGGCGCTGGTTGTGTGGTTTGGACTCGCGTTCAATACTGCAGGACTGGCGCTTTC
CTTCTAGGGAACTAGCGTGCCATTAATTGGTGGGCTAGGGATCTAGGACTGTTACTTTGA
AAAATTAGAGTGTTTAAACAGGCTTATGCTTGAATACATTAGCATGGAATAACGGAATAG
GACTTTGTCTTATTTGTTGGTTTAGGAGACAAAGTAATGATTAATAGGGACGGTTAGGGC
ATTAGTATTCCACAGTCAGAGGTGAAATTCTTGGATTTGTGGAAGACTAACTTCTGCGAA
AGCATTTGCCAGGCACGCTTTCATTAATCGAGGAACGAAAG
>GQN3EP205GB83W|2529|1
CTGCGGTAATTCCAGCTCCAAGGCGTATATTCAAGTTGTTGCAGTTAAAGCTCGTAGTTG
AACCTTTGGTTTGGTTGGTTGGTTCACTCGCAAGAGTGATACTGATCGGCCGGATCTTTC
CTTCTAGGGAACTAGTGTGTTCTTTATTGAGTGCGCTAGGGATCTAGGACAGTTACTGTG
AATCAATCAATACGCTCCACGTAGGCTCAATGCCTGAATATATTAGCATGGAATAACGGA
ATAGGACTTTGTGTCTATTTGTTGGTTTAAGAGACAAAGTAATGATTAATAGGGACAGTT
GGGGCGATTCGTATTCCATTGTCAGAGGTGAAATTCTTGGATTTATGAAAGACGAACTTC
TGCGAAGGCATCTGCCAAGGATGTTTCATTAATCAAGAACGAAAGTTAGGGATC
>GQN3EP205GDR6O|2528|1
CTGCGGTAATTCCAGCTCTAATAGCGTATATTAAGTTGTTGCAGTTAAAGCTCGTAGTTG
AATTTCGGGTTCAGCAAGTCGGTCCGTAATTCGGTACTGATTTGTTGAACCTTACCTTCT
GGGGAACCAAGGTGCTCTTCATTGAGTGCTTTGGGGAACCAGAACCTTTACTTTGAAAAA
ATTAGAGTGTTTAAGGCAGGCTTACGCTTGAATACAATAGCATGGAATAATAGAATAGGA
CTTTGGTTCTATTTGTTGGTTCTAGGACCAGAGTAATGATTAATAGGGATAGTTGGGGCA
TTAGTATTGAGCAGTCAGAGGTGAAATTCTTGGATTTGCTCAAGGCTAACAACTGCGAAA
GCATTTGCCAAGGATGTTTTCATTAATCAAAGAACGAAAGTTAGGGGATCGAAGACGATC

>G2YL89K03CZP2K|2527|1
CTGCGGTAATTCCAGCTCCAATAGCGTATATTAAAGTTGTTGCAGTTAAAAGCTCGTAGT
CGAACTTCGGTCCCTGTTGGTCGGTCCGCCTTCTTGGTGTGTACTTACTCAACGGGGACT
TACCTCCTGGTGAACTGCGATGTCCTTTACTGGGTGTCGTAGCGAACTAGGACGTTTACT
TTGAAAAATTAGAGTGTTCAAAGCAGGCCTACGCCCGAATACATTAGCATGGAATAATAG
AATAGGACGCGCGTTCCCATTTGTTGGTTCTGAGATCGCCGTAATGATTAATAGGGATAG
TTGGGGGCGATTTGTATTCCGTCGTCAGAGGTGAATCTTGGATTGCCGGAAGACAAACTA
ATTGCGAAAGACATTTGTCCAAGGATGTTTTCATTGATCAAGAACGAAGGAAGGGGGATC

>G2YL89K03CZNQP|2526|1
CTGCGGTAATTCCAGCTCCAATAGCGTATATTAAAGTTGTTGCCGTTAAAAGCTCGTAGT
TGAACCTTGGCCCTGGCTGATCTGTCCTCCTAATCGAGCGCACGGATTCGGTCGGGGCTT
TCCTTCTGGGGAGCCCCATGCCCTTCACTGGGTGTGGCGGGGAACCAGGACTTTTACCTT
GAAAAATTAGAGTGTTCAAAGCAGGCCTTTGCTCGAATACATTAGCATGGAATAATAGAA
TAGGACATCGGTTCTATTTTGTTGGTTTCTAGGACCGCTGTAATGATTAATAGGGACAGT
CGGGGGCGGTCAGTATTCAGACGACAGAGGTGAAATTCTTGGACCGTCTGAAGACTGACT
ACTGCGAAAGCATTTGCCAAGAGTGTTTTCATTAATCAAGAACGAAAGTTAGAGGTTCGA
AGATGATCAGATACCAT
>G2YL89K03CZMJA|2525|1
CTGCGGTAATTCCAGCTCCAATAGCGTATATTAAAGTTGTTGCAGTTAAAAGCTCGTAGT
TGAAGTTTGGTCTCGGACGCTGGGTCTGCTTAATTGCATGTACTTGACGGTCCGAGACTT
CCTTCTTGGTGAACGGCCGCCTTCGGGCGGTCCGGAACCAGGACTATTACTTTGAAAAAT
TAAGAGTGTTCAAAGCAGGCCATAGGCCCGAATATATTAGCATGGAATAACAGAATAGGA
CGTGCGGTTCTATTTGTTGGTTTCTAGAACTGCCGTAATGATTAAAAGGGAACAGCCGGG
GCGATTAGTATTTGCACGCTAGAGGTGAAATTCTTGGATTGTGCAAAGACTTCCTACTGC
GAAAGCATTTGCCAAGAATGTTTTCATTAATCAAGAACGAAGGTTAGGGTATCGAAACGA
TCAGATACCGT
>H4GVBKB01BC0EU|2524|1
CCGCGGTAATTCCAGCTCCAATAGCGTATATTAAAGTTGTTGCCGTTAAAAAGCTCGTAG
TCGAACTTCGGTCCCTGTTGGTCGGTCCGCCTTCTTGGTGTGTACTTACTCAACGGGGAC
TTACCTCCTGGTGAACTGCGATGTCCTTTACTGGGTGTCGTAGCGAACTAGGACGTTTAC
TTTGAAAAATTAGAGTGCTCCAGGCAGGCCTATGCTCGAATACATTAGCATGGAATAATA
AAATAGGACGCGCGGTTCTATTTTGTTGGTTTATAGGACCGCCGTAATGATTAATAGGGA
CAGTCGGGGGCATCAGTATTCAACTGTCAGAGGTGAAATTCTTGGATCAGTTGAAGACTA
ACTACTGCGAAAGCATTTGCCAAGGATGTTTTCATTAATCAGGAACGAAAGTTAGGGGAT
CGAAGATGATCAGATACCGT
>GQN3EP205GDVEG|2523|1
CTGCGGTAATTCCAGCTCCAATAGCGTATATTAAGTTGTTGCAGTTAAAGCTCGTAGTTG
AACCTTGGGCCTGGCTGGCCGGTCCGCCTAACCGCGTGCACTGGTTCGGCCGGGCCTTTC
CTTCTGGCCAACCTCATGCCCTTCACTGGGTGTGCTGGGGATCCAGGACTTTTACTTTGA
AAAATTAGAGTGTTCAAAGCAGGCCTATGCTCGAATACATTAGCATGGAATAATAGAATA
GGACGGCGGTTCTATTTGTGGTTCTAGAGCCACCGTAATGATTAATAGGGATAGTCGGGG
CATCAGTATTCAATTGTCAGAGGTGAAATTCTTGGATTTATTGAAGACTAACTACTGCGA
AAGCATTTGCCAAGGATGTTTCATTAATCAGTGAACGAAAGTTAGGGATCGAAGACGATC

>H7ATYXN08JPSS3|2522|1
CTGCGGTAATTCCAGCTCCAATAGCGTATATTAAAGTTGTTGCAGTTAAAAAGCTCGTAG
TTGAACCTTGGGCCTGGCTGGCCGGTCCGCCTCACCGCGTGTACTGGTCCGGCCGGGCCT
TTCCTTCTGGGGAGCCGCATGCCCTTCACTGGGCGTGTCGGGGAACCAGGACTTTTACTT
TGAAAAAATTAGAGTGTTCAAAGCAGGCCTTTGCTCGAATACATTAGCATGGAATAATAG
AATAGGACGTGCGGTTCTATTTTGTTGGTTTCTAGGACCGCCGTAATGATTAATAGGGAT
AGTTGGGGGCGATTAGTATTTAATTGTCAGAGGTGGAATTCTCGGATTTGTTAAAGACTA
ACTTATGCGAAAGCATTTGCCAAGGATGTTTTTCATTAATCAAGAACGAAAGTTAGGGGA

>H9ROG4J05FZ4YO|2530|1
CTGCGGTAATTCCAGCTCCAATAGCGTATATTAAAGTTGTTGCAGTTAAAAAGCTCGTAG
TTGGATTTCCGGTCCCGGACCGGGCGGTCTGCCGCAAGGTGTGTACTGCTGGACGGGAAC
CGAATGATAATTCTTTCCGAAGACCATGCGTGCTCTTCACTGAGATGCGTATTGGGACTC
GGGACTTTTACTTTGAAAAAATTAGAGTGTTCAAAGCAGGCAATTCGCTTGAATACATTA
GCATGGAATAATGGAATAGGACTTTGGTCTTATTTTGTTGGTTTCTAGGACCGAAGTAAT
GATTAATAGGGACAGTTGGGGGCATTAGTATTTAAATTGTCAGAGGTGAAATTCTTGGAT
TTTATGAAAGACTAAACTTCTGCGAAAGCATTTGCCAAGGATGTTTTCATTAATCAAGAC
GAAATTAGGGGATCGAAGATGATCAGATACCA
>H9ROG4J05FZAJS|2520|1
CCGCGGTAATTCCAGCTCCAATAGCGTATATTAAAGTTGTTGCAGTTAAATAGCTCGTAG
TTGAATTTTGGGCCGGGCTGGGCGGTCTCGCCGCAAGGCGTGTACTGCTCTGGCCTGGTC
TTTCCTTCTGGGGAACCATGATGCTCTTAATTGGGTGTTATGGGGATCCAGGACTTTTAC
TTTGAAAAAATTAGAGTGTTTAAAGCGGGCATTTGCTTGAATACATTAGCATGGAATAAT
AGAATAGGACTTTGGTTCTATTTTGTTGGTTTCTAGGACCGAAGTAATGATTAATAGGGA
TAGTTGGGGGTGCTAGTATTCAGTGGCCAGAGGTGAAATTCTTGGATTCACTGAAGACTA
ACTTATGCGAAAGCATTCACCAAGGATGTCTTCTTTAATCAAGAACGAAAGTTGGGGGAT
CGAAGACGATCAGATACCAT
>G2YL89K03CZEI9|2519|1
CCGCGGTAATTCCAGCTCCAATAGCGTATATTCAAGTTGTTGCAGTTAAAAGCTCGTAGT
TGAATTTTGGCGCTGGTTGTGTGGTTTGGACTCGCGTTCAATACTGCAGGACTGGCGCTT
TCCTTCTAGGGAACTAGCGTGCCATTTAATTTGGTGGGCTAGGGATCTAGGACTTGTTAC
TTTGAAAAAATTAGAGTGTTTAAAACAGGCTTATGCTTGAATACATTAGCATGGAATAAC
GGATAGGACTTGTCTTATTTTGTTGGTTTAGGAGACAAAGTAATGATTAATAGGGACGTT
AGGGGCATTAGTATTCCACAGTCAGAGGTGAAATTCTTGGATTTTGTGGAAGACTAAACT
TCTGCGAAAGCATTTGCCAGGCACGCTTTCATTAATCAGGAACGAAAGTTA
>H7ATYXN08JQW4R|2518|1
CTGCGGTAATTCCAGCTCCAATAGCGTATATTAAAGTTGTTGCAGTTAAAAAGCTCGTAG
TTGAACCTTGAGCCTGGCTGGCCGGTCCGCCTCACCGCGTGCACTGGTCCGGCCGGGTTT
TTCCTTCTGGGGAGCCGCATGCCCTTCACTGGGTGTGTCGGGGAACCAGGACTTTTACTT
TGAAAAATTAAGAGTGTTCAAAGCAGGCCTATGCTCGAATACATTAGCATGGAATAATAG
AATAGGACGTGTGGTTCTATTTTGTTGGTTTCTAGGACCGCCGTAATGATTAATAGGGAT
AGTCGGGGGCGATCAGTATTCAATTGTTCAGAGGGTGAAATTACTTGGATTTATTTGAAG
ACTAACTACTGCGAAAGCATTTGTCCAAGGATGTTTTCTATTAATCAGTGAACGAAAGTT
AGGGGAGTCGAAGACGATCAGATACCAT
>H4GVBKB01AWJ2V|2517|1
CTGCGGTAATTCCAGCTCCAATAGCGTATATTAAAGTTGTTGTGGTTAAAAAGCTCGTAG
TTGAACCTTGGGCCTGGCTGGCCGGTCCGCCTCACCGCGTGCACTGGTCCGGCCGGGCCT
TTCCCTCTGTGGAACCCCATACCCTTCACTGGGCGTGGCGGGGAAACAGGACATTTACTT
TGAAAAATTAGAGTGCTCCAGGCAGGCCTATGCTCGAATACATTAGCATGGAATAATAAA
ATAGGACGCGCGGTTTCTATTTTGTTGGTTTATAGGACCGCCGTAATGATTAATAGGGAC
AGTCGGGGGCATCAGTATTCAACTGTCAGAGGTGAAATTCTTGGATCAGTTTGAAGACTA
ACTACTGCGAAAGCATTTGCCAAGGATGTTTTCATTGATCAAGACGAAAGTTAGGGGATC
GAAGACGATTAGATACCGT
>H9ROG4J05FYMX1|2516|1
CTGCGGTAATTCCAGCTCCAATAGCGTATATTAAAGTTGTTGCAGTTAAAAAGCTCGTAG
TTGAATTTTGGACTTGACTGGGCGGTCTTTTCGTATGAATTGCACTGCTCTGGTTGAGTC
TTTCCTTCTAGCGAACTATCGTGCTATTCATTTAGTGCGGTAGGGAACTAGAACTTTTAC
TTTGAAAAAATTAGAGTGTTTAAAGCAGGCTTACGCTTGAATACATTAGCATGGAATAAT
AAAATAGGACTTGGTTTTATTTTGTTTGGTTTCTAAGACCGAAGTAATGATTAATAGGGA
CAGTTGGGGGCGATTAGTATTTAGTCGTCAGAGGTGAAATTCTTGGATTGACTAAAGACT
AACTTCTGCGAAAGCATTTGCCAAGGATGTTTTCATTAATCAAGAACGAAAGTTAGGGGA

>G2YL89K02B5BE2|2515|1
CTGCGGTAATTCCAGCTCCAATAGCGTATATTCAAGTTGTTGCAGTTAAAAGCTCGTAGT
TGAATTTTGCGCTGGTTGTGTGGTTTGGACTCGCGTTCAATACTGCAGGACTGGCGCTTT
CCTTCTAGGGAACTAGCGTGCCATTAATTTGGTGGGCTAGGGATCTAGGACTGTTACTTT
GAAAAATTAGAGTGTTTAAAACAGGCTTATGCTTGAATACATTAGCATGGAATAACGGAA
TAGGACTTGTCTTATTTTGTTGGTTTAGGAGACAAAGTAATGATTAATAGGGACGGTTAG
GGGCATTAGTATTCCACAGTCAGAGGTGAAATTACTTGGATTTGTGGAAGACTAACTTCT
GCGAAAGCATTTGCCAGGCACGCTTTTCATTAATCAGGAACGAAAGTTAGGGGAGTCG
>H9ROG4J05FYNHP|2514|1
CTGCGGTAATTCCAGCTCCAATAGCGTATATTAAAGTTGTTGCAGTTAAAAAGCTCGTAG
TTGAACTTTGGCCCTGGCTGGGCGGTCTACTCGAATGAGTAGTACTTCTCTGGCTGAGGC
TTTCCTTCTGGCGAACTATTGTGCTATTAGTTTAGTGCGATAGGGAACCAGGACTTTTAC
TTTGAAAAAATTAGAGTGTTTAAAGCAGGCTTACGCTTGAATACATTAGCATGGAATAAT
AAAATAGGACTTTGGTTTTTATTTTTGTTTGGTTTTTCGGTAAACCGAAAGTAAATGATT
AATTAGGGAGTAGTTGGGGGCGATTCGTATTTAGCCGTCCAGAGGTGAAATTACTTGGAT
TGGCTAAAGACGAACTTCTGCGAAAGCATTTGCCAAGGATGTTTTCATTAATCAAGAACG
AAAGTTAGGGGATCGAAGACGATCAGATACCAT
>GQN3EP205FYLFM|2579|1
CCGCGGTAATTCCAGCTCCAATAGCGTATATTAAGTTGTTGCAGTTAAAGCTCGTAGTTG
AATTTTGGGTCAGACTGGGCGGTCTTTGCTTTGCATAGTACTTTTCGGTCTGATCTTTCC
TTCTGGGGAGCTATTTTGCTATTAATTTAGTGGGTAGGGAACCAGGACTTTTACTTTGAA
AAATTAGAGTGTTTAAAGCAGGCTTACGCTTGAATACATTAGCATGGAATAATAAATAGG
ACTTTGGTTATTTGTTGGTTTCGCAACCGAAGTAATGATTAATAGGGATAGTTGGGGACA
TTCGTATTTAGCCGTCAGAGGTGAAATTCTTGGATTGGCTAAAGACGAACTTCTGCGAAA
GCATTTGTCAAGGATGTTTTCATTAATCAAGAACGAAAGTTAGGGGATCGAAGATGAATT
CCAGA
>GQN3EP205GDNLR|2531|1
CTGCGGTAATTCCAGCTCCAATAGCGTATATTAAGTTGTTGCAGTTAAAGCTCGTAGTTG
AAGTTTGGTCTCGGACGCTGGGTCTGCTTAATTGCATGTACTTGACGGTCCGAGACTTCC
TTCTTGGTGAACGGCCGCCTTCGGGCGGTCCGGAACCAGGACTATTACTTTGAAAAATTA
GAGTGTTCAAAGCAGGCCATAGGCCCGAATATATTAGCATGGAATAACAGAATAGGACGT
GCGGTTCTATTTGTTGGTTCTAGAAACTGCCGTAATGATTAAAAGGGACAGCCGGGGCAT
TAGTATTTGCACGCTAGAGGTGAAATTCTTGGATTGTGCAAAAGACTTCCTACTGCGAAA
GCATTTGCCAAGAATGTTTTCATTAATCAAGGAACGAAGGTTAGGTATCGAAGACGATTA
GATACCGT
>GQN3EP204D8SP4|2532|1
CCGCGGTAATTCCAGCTCCAATAGCGTATATTCAAGTTGTTGCAGTTAAAGCTCGTAGTT
GAATTTTGGCGCTGGTCGTGTGGTTTGGACTAACGTTTAACACTGCAGGACTGGGGCTTT
CCTTCTAGGGAACTAGTGTGCCATTAACTTGGTGGGCTAGGGATCTAGGACTGTTACTTT
GAAAAATTAGAGTGTTTAAAACAGGCTTATGCTTGAATACATTAGCATGGAATAACGGAA
TAGGACTTTGTCTTATTTGTTGGTTTAGGAGACAAAGTAATGATTAATAGGGACGGTTGG
GGCGATTAGTATTTAACAGTCAGAGGTGAAAATTCTTGGATTTGTTAAAGACTAACTTCT
GCGAAAGCATTTGTCATGAACGCATTCATTAATCAGGAACGAAAGTTAGGGGATCGAAGA
CGATTAGATACCGT
>H7ATYXN07ITS1E|2533|1
CTGCGGTAATTCCAGCTCCAATAGCGTATATTAAAGTTGTTGCAGTTAAAAAGCTCGTAG
TTGAATTTTGGCGTTGGCTGGGTGGTCTTTGCGAACGCATAGCACTTTTCCGGCTGACGC
TTTCCTTCTGGCGAATAATTGTGCTATTTATTTAGTGCGATTGGGAACCAGGACTTTTAC
TTTGAAAAAATTAAGAGTGTTTAAAGTACAGGCTTACGCTTGAATACATTAGCATGGAAT
AATAAAATAAGGACTTTGGTTTTATTTTTGTTTGGTTTTTCGTAAACCAAAACGTAAATA
GATTAATAAGGGAGTATTGGGGGTCGATTAGTTATTGTAGCCGTCAGAGGTGGAAATTAC
TTTGGATTGGCGTCAAGAACTAACTTACTTGCGAAAGACATTTGTCCAAGGA
>H9ROG4J05FZ2M5|2534|1
CCGCGGTAATTCCAGCTCCAATAGCGTATACTAAAGTTGTTGCAGTTAAAAAGCTCGTAG
TTGAATTTTTGGCTCGGCAGGGTGGTCTTGCTTTGTTGTGAGCACTGCTTTTGTCGGGCC
TTTTCTTCTGGAGAACTAGCGTGCGCTTAACTGAGTGCGTTAGAGATCCAGGACGTTTAC
TGTAGAAAAAATTAGAGTGTTTAAAGCAGGCATTTGCTTGAATAAATTAGCATGGAATAA
TAGAATAGGTACTTTGGTTCTTATTTTGTTGGTTTCTAGGACCGAGGTAATGATTAATAG
GGATAGTTGGGGGCATTAGTATTTAATTGTCAGAGGTGAAATTCTTGGATTTATGAAAGA
CTAACTTCTGCGAAAGCATTTGCCAAGGATGTTTCATTAATCAAGAACGAAAGTTAGGGG
ATCGAAGACGATCAGATACCAT
>GQN3EP205GCPZN|2535|1
CTGCGGTAATTCCAGCTCCAATAGCGTATATTCAAGTTGTTGCAGTTAAAGCTCGTAGTT
GAATTTTGGCGCTGGCTGTGTGGTTTGGACTCGCGTTCAATACTGCAGGACTGGCGCTTT
CCTTCTAGGGAACTAGCGTGCCATTAATTTGGTGGGCTAGGGATCTAGGACTGTTACTTT
GAAAAAACAGGCTTATGCTTGAATACATTAGCATGGAATAACGGAATAGGACTTTGTCTT
ATTTTGTTGGTTAGGAGACAAAGTAATGATTAATAGGGACGGTTAGGGCATTAGTATTCC
ACAGTCAGAGGTGAAATTCTTGGATTTGTGGAAGACTAACTTCTGCGAAAGCATTTGCCA
GGCACGCTTTCATTAATCAAGGAACGAAAGTTAGGGATCGAAGACGATCAGATACCAT
>H7ATYXN08JRMC3|2536|1
CCGCGGTAATTCCAGCTCCAATAGCGTATATTCAAGTTGTTGCAGTTAAAAAGCTCGTAG
TTGAATTTTGGCGCTGGTTGTGTGGTTTGGACTCACGTTCAACACTGCAGGACTGGGGCT
TTCCTTCTAGGGAACTAGTGTGCCATTAATTTGGTGGGCTAGGGATCTAGGACTGTTACT
TTGAAAAAATTAAGAGTGTTTAAAACAAGGCTTATGCTTGAATACATTAGCATGGAATAA
CGGAATAGGACTTTGTTCTTATTTTGTTGGTTTAGGTAGACAAAGTAATGATTAATAGGG
ACGGTTGGGGCGGATTAGTATTCAACAGTCAGAGGTGGAAATTACTTGGTAGTTTTGTTT
GTAAGACTAACTTTACCTTGCGAAAGACATTTGTTCTATGCACGCTTTC
>H4GVBKB01AWILM|2537|1
CCGCGGTAATTCCAGCTCCAATAGCGTATATTAAAGTTGTTGTGGTTAAAAAGCTCGTAG
TTGAACCTTGGGCCTGGCTGGCCGGTCCGCCTCACCGCGTGCACTGGTCCGGCCGGGCCT
TTCCCTCTGTGGAACCCCATACCCTTCACTGGGCGTGGCGGGGAAACAGGACATTTACTT
TGAAAAATTAGAGTGTTCAAAGCAGGCCTTTGCTCGAATACATTAGCATGGAATAATAGA
ATAGGACATCGGTTCTATTTTGTGGTTTATAGGACCGCCGTAATGATTAATAGGGACAGT
CGGGGCATCAGTATTCAACTGTCAGAGGTGAAATTCTTGGATTTATTGAAGACTAACTAC
TGCGAAAGCATTTGCCAAGGATGTTTTCATTAATCAGGAACAAAGTTAGGGGATCGAAGA
CAATTAGATACCAT
>G2YL89K02BTJOE|2538|1
CCGCGGTAATTCCAGCTCCAATAGCGTATATTCAAGTTGTTGCAGTTAAAAGCTCGTAGT
TGAATTTTGGCGCTGGTTGTGTGGTTTGGACTCACGTTCAACACTGCAGGACTGGGGCTT
TCCTTCTAGGGAACTAGTGTGCCATTAATTTGGTGGGCTAGGGATCTAGGACTGTTACTT
TGAAAAATTAGAGTGTTTAAAACAGGCTTATGCTTGAATACATTAGCATGGAATAACGGA
ATAGGACTTTGTCTTATTTTGTTGGTTTAGGAGACAAAGTAATGATTAATAGGGACGGTT
GGGGGCGATTAGTATTCAACAGTCAGAGGTGAAATTCTTGGATTAACGGAAGAATGAACT
TCTGCGAAAGCATCTGCCAAGATGTTTTCATTGATCAAGAACGAAAGTTAGGGGATCGAA
GATGATTAGATACCAT
>G2YL89K03CZW9E|2539|1
CCGCGGTAATTCCAGCTCCAATAGCGTATATTAAAGTTGTTGCAGTTAAAAGCTCGTAGT
TGAACCTTGGGCCTGGCTGGCCGGTCCGCCTCACCGCGTGTACTGGTCCGGCCGGGCCTT
TCCTTCTGGGGAACCTCATGCCCTTCACTGGGCGTGTTGGGGAACCAGGACTTTTACTTT
GTAAAAATTAATAGTGTTCAAAGACAGGCCTTTGCTCGAATACATTAGCATGGAATAATA
GAATAGGACGTGTGGTTCTATTTGTTGGTTCTAGGACCGCCGTAATGATTAATAGGGATA
GTCGGGGCGATCAGTATTCAATCGTCAGAGGTGAAATTACTTGGATTGATTGTAAGACTA
ACTACTGCGAAAGCATTTGTCCAAGGATGTTTTCTATTAATCAGTGAACGAAAGTTAGGG
GAGTCGAAGATGATCAGATACCA
>G2YL89K03DB6B2|2540|1
CTGCGGTAATTCCAGCTCCAATAGCGTATATTAAAGTTGTTGCAGTTAAAAGCTCGTAGT
TGAACCTTGGGCCTGGCTGGCCGGTCCGCCTCACCGCGTGTACTGGTCCGGCCGGGCCTT
TCCTTCTGGGGGAGCCGCATGCCCTTCACTGGGCGTGTCGGGGAACCAGCACTTTTACTT
TGAAAAATTAAGAGTGTTCAAAGCAGGCCTTTGCTCGAATACATTAGCATGGAATAATAG
AATAGGACGTGCGGTTCTATTTTGTTGGTTTGAGGGACTGCAGTAATGATTAATAGGGAT
AGTTGGGGGCATTAGTACTTAACTGTCAGAGGTGAAATTCTTGGATTTGTTAAAGACGGA
CTACTGCGAAAGCATTTGCCAAGGATGTTTTCATTGATCAAGAACGAAAGTTAGGGGATC
GAAGACGATCAGATACCAT
>G59B1OB03C4SZO|2541|1
CTGCGGTAATTCCAGCTCCAATAGCGTATATTCAAGTTGTTGCAGTTAAAAAGCTCGTAG
TTGAATTTTGGCGCTAGTTCTGTGGTTTGAACTCACGTTTAACACTGCAGGACTGGGGCT
TCCCTTCTAGGGAACTAGTGTGCCATTAACTTGGTGGGCTAGGGATCTAGGACTGTTACT
TTGAAAAATTAGAGTGTTTAAAACAGGCGTATGCTTGAATACATTAGCATGGAATAACGG
AATAGGACTTTGTCTATTTTGTTGGTTTAGGAGACAAAGTAATGATTAATAGGAACGGTT
GGGGGCGATTAGTATTCCACAGTCAGAGGTGAATTACTTGGATTTGTGGAAGACTAACTT
CTGCGAAAGCATTTGTCAGGAACGCATTCATTAATCAGGAACGGAAAGTTAGGGGAGTCG
AGATGATCAGATACCGT
>G2YL89K03DB2X7|2542|1
CTGCGGTAATTCCAGCTCCAATAGCGTATATTCAAGTTGTTGCAGTTAAAAGCTCGTAGT
TGAATTTTGGCGCTGGTTGTGTGGTTTGGACTCGCGTTCAATACTGCAGGACTGGCGCTT
TCCTTCTAGGGAACTAGCGTGCCATTAATTTGGTGGGCTAGGGATCTAGGACTGTTACTT
TGAAAAATTAGAGTGTTTAAACAGGCTTATGCTTGAATACATTAGCATGGAATAACGGAA
TAGGACTTGTCTATTTTGTTGGTTTAGGAGACAAAGTAATGATTAATAGGGACGGTTAGG
GGCATTAGTATTCCACAGTCAGAGGTGAAATTCTTGGATTTGTGGAAGACTACTTCTGCG
AAAGCATTTGCCAGACACGCTTTTCATTAATCAGGAACGAAAGTTAGGGATCGAAGATGA
TTAGATACCGT
>H9ROG4J05FXXYQ|2543|1
CCGCGGTAATTCCAGCTCCAATAGCGTATATTAAAGTTGTTGCAGTTAAAAAGCTCGTAG
TTGAACTTTAGTGTTTGCAGGGCGGTCTACTCGAATGGGTAGTACTTCTTTTGCGGATGC
TTTCCTTCTGGCGAAGTATTGTGCCATTTATTTGGTGCGATAGGGAACCAGGACTTTTAC
TTTGAAAAAATTAGAGTGTTTAAAGCAGGCTTACGCTTGAATACATTAGCATGGAATAAT
AAAATAGGACTTTAGTTTTATTTTGTTGGTTTTCGAAACTAAAAGTAATGATTAATAGGG
AGTAGTTGGGGGTCGATTCGTATTTAGTCCGTCAGAGGTGAAATTCTTGGATTGGCTAAA
GACGAACTTCTGCGAAAGCATTTGCCAAGGATGTTTTCTATTAAATCAAGAACGAAAGTT
AGGGGATCGAAGACGATCAGATACCAT
>GQN3EP204D9SWH|2544|1
CTGCGGTAATTCCAGCTCCAATAGCGTATATTCAAGTTGTTGCAGTTAAAGCGCGTAGTT
GAATTTTGGCGCCGGTTGTGTGGTTTGGACTCACGTTCAACACTGCAGGACTGGGGCTTT
CCTTCTAGGGAACTAGCGTGCAATTAATTTTGTGTGTTAGGGATCTAGGACTGTTACTTT
GAAAAATTAGAGTGTTTAAACAGGCTTATGCTTGAATACATTAGCATGGAATAACGGAAT
AGGACTTTGTCTTATTTGTTGGTTTAGAGACAAAGTAATGATTAATAGGGACGGTCGGGG
TTATTAGTATTCAACAGTCAGAGGTGAAATTCTTGGATTTGTTGAAGACTAACTTCTGCG
AAAGCATTTAACATGGACGCATTCATTAATCAGGCACGAAAGTTAGGGGATCGAAGACGA
T
>GQN3EP205FY1BQ|2545|1
CTGCGGTAATTCCAGCTCCAATAGCGTATATTCAAGTTGTTGCAGTTAAAAGCTCGTAGT
TGAATTTTGGCGCTGGTTGTGTGGTTTGGACTCGCGTTCAATACTGCAGGACTGGCGCTT
TCCTTCTAGGGAACTAGCGTGCCATTAATTTGGTGGGCTAGGGATCTAGGACTGTTACTT
TGAAAAATTAGAGTGTTTAAAACAGGCTTATGCTTGAATACATTAGCATGGAATAACGGA
ATAGGACTTTGTCTTATTTGTTGGTTTAGGAGACAAAGTAATGATTAATAGGGACGGTTA
GGGCATTAGTATTCCACAGTCAGAGGTGAAATTCTTGGATTTGTGGAAGACTAACTTCTG
CGAAAGCATTTGCCAGGCTACGCTTTTCATTAAGTCAGGAACGAAAGTTAGGGGATCGAA
GATGATTAGACTACCAT
>H9ROG4J05FTKAB|2620|1
CTGCGGTAATTCCAGCTCCAATAGCGTATATTAAAGTTGTTGCAGTTAAAAAGCTCGTAG
TTGAACTTTGGCCCTGGCTGGGCGGTCTACTCGAATGAGTAGTACTTCTCTGGCTGAGGC
TTTCCTTCTGGCGAACTATTGTGCTATTAGTTTAGTGCGATAGGGAACCAGGACTTTTAC
TTTGAAAAAATTAGAGTGTTTAAAGCAGGCTTACGCTTGAATACATTAGCATGGAATAAT
AAAATAGGACTTTGGTTTTAGTTTTTGTTTGGTTTTTCGGTAAACCGAAAGTAAATTGAT
TAATAGGGAGTAGTTGGGGGCGATTCGTATTTAGCCGTCAGAGGTGAATTACTTGGATTG
GCTAAAGACGAACTTACTGCGAAAGCATTTGCCAAGGATGTTTTCATTAATCAAGAACGA
AAGTTAGGGGATCGAAGACGATTAGATACCAT
>H9ROG4J05FTFRN|2628|1
CTGCGGTAATTCCAGCTCCAATAGCGTATATTAAAGTTGTTGCAGTTAAAAAGCTCGTAG
TTGAATTTTGTCGCTAGCTTTTCGGTCTAGCCTCGCGGTTAGCACTGCTTAGCTAGTGAT
TTCCTTCTAGCAAACTACCGTGCTCTTAACTGGGTGTGGTAGGGAGCTAGGACTTTTACT
TTGAAAAAATTAGAGTGTTCAAAGCAGGCATACGCTTGAATACTTCAGCATGGAATAATA
AAATAGGACTTGGTTCTATTTTGTTGGTTTCTAGGATCAAGTAATGATTAATAGGGATAG
TTGGGGGCGGTTAGTATTTCATTGTCAGAGGTGAAAATTCTTGGATTTTTGTAAAGACTA
ACTTCTGCGAAAGCATTCGCCAAGGATGTTTTCATTAATCAAGAACGAAAGTTAGGGGAT
CGAAGATGATTAGATACCAT
>H9ROG4J05FTFTF|2627|1
CCGCGGTAATTCCAGCTCCAATAGCGTATATTAAAGTTGTTGCAGTTAAATAGCTCGTAG
TTGAATTTTGGGCCGGGCTGGGCGGTCTCGCCGCAAGGCGTGTACTGCTCTGGCCTGGTC
TTTCCTTCTGGGGAACCATGATGCTCTTAATTGGGTGTTATGGGGATCCAGGACTTTTAC
TTTGAAAAATTAGAGTGTTTAAAGCGGGCATTTGCTTGAATACATTAGCATGGAATAATA
GAATAGGACTTTGGTTCTATTTTGTTGGTTTCTAGGACCGAAGTAATGATTAATAGGGAT
AGTTGGGGGCGATTAGTATTTAATTGTCAGAGGTGAAATTCTTGGATTTGTTAAAGACGG
ACTACTGCGAAAGCATTTGCCAAGGATGTCTTCTTTAATCAAGAACGAAAGTTGGGGGAG
TCGAAGACGATCAGATACCGT
>H9ROG4J05FTGIQ|2626|1
CTGCGGTAATTCCAGCTCCAATAGCGTATATTAAAGTTGTTGCGGTTAAAAAGCTCGTAG
TTGGATTTCTGCTGAGGACGACCGGTCTGCCCACTGGGTGTGAATCTGGCTCGGCCTGAG
CATCTTCTTGGAGAGCGCTCTGCACTTGATTGTGTGGTGCGGTATCCAGGACTTTTACTT
TGAGACAATTAGAGTGTTTAAAGCAGGCTTACGCTTGAATACATTAGCATGGAATAATAG
AATAGGACTTTGGTTCTATTTTGTTGGTTTCTAGGACCGAAGTAATGATTAATAGGGATA
GTTGGGGGCATTAGTATTTAATTGTCAGAGGTGAAATTCTTGGATTTATGAAAGACTAAC
TTCTGCGAAAGCATTTGCCAAGGATGTTTTCATTAATCAAGAACGAAAGTTAGGGGATCA
AAGATGATTAGATACCGT
>H9ROG4J05FTHOP|2625|1
CCGCGGTAATTCCAGCTCCAATAGCGTATATTAAAGTTGTTGCAGTTAAAAAGCTCGTAG
TTGAACTTTGGCCTTGGCTGGGAGGTCTACTCGAATGAGTAGTACTTTTTTGGCTGAGGC
TTTCCTTCTGGCGAGCTATTGTGCTATTTGTTTAGTGCGATAGGGAACCAGGACTTTTAC
TTTGAAAAAATTAAGAGTGTTTAAAGACAGGCTTACGCTTGAATACATTAGCATGGAATA
ATAAAATAAGGACTTTAGTTTTATTTTGTTTGGTTTTCGTAACTAAAGTAATGATTAATA
GGGATAGTTGGGGGCGATTCGTATTTAGCCGTCAGAGGTGAAATTCTTGGATTGGCTAAA
GACGAACTTCTGCGAAAGCATTTGCCAAGGATGTTTTCATTAATCAAGAACGAAAGTTAG
GGGATCGAAGACGATCAGATACCGT
>GQN3EP204EFQMD|2624|1
CTGCGGTAATTCCAGCTCCAATAGCGTATATTCAAGTTGTTGCAGTTAAAGCTCGTAGTT
GAATTTTGGCGCTGGTTGTGTGGTTTGGACTCACGTTCAACACTGCAGGACTGGGGCTTT
CCTTCTAGGGAACTAGTGTGCCATTAATTTGGTGGGCTAGGGATCTAGGACTGTTACTTT
GAAAAATTAGAGTGTTTAAAACAGGCTTATGCTTGAATACATTAGCATGGAATAACGGAA
TAGGACTTTGTCTTATTTGTTGGTTTAAGGAGACAAAGTAATGATTAATAGGGACGTTGG
GGCATTAGTATTCAACAGTCAGAGGTGAAATTCTTGGATTTGTTGAAGACTAACTTACTG
CGAAAGCATTTGTCATGCACGCTTTCATTAAATCAGGAACGAAAGTTAGGGGAATCGAAG
ACGAATCAGATAC
>G2YL89K02B7W0I|2623|1
CTGCGGTAATTCCAGCTCCAATAGCGTATATTCAAGTTGTTAGCAGTTAAAAGCTCGTAG
TTGAATTTTGGCGCTGGTTGTGTGGTTTGGACTCGCGTTCAATACTGCAGGACTGGCGCT
TTCCTTCTAGGGAACTAGCGTGCCATTAATTTGGTGGGCTAGGGATCTAGGACTGTTACT
TTGAAAAATTAGAGTGTTTAAACAGGCTTATGCTTGAATACATTAGCATGGAATAACGGA
ATAGGACTTGTCTTATTTTGTTGGTTTAGGAGACAAGTAATGATTAATAGGGGACGGTTA
GGGGCATTAGGTATTCCACAGTCAGAGGTTAAATTACTTGGATTTGTGGAAGACTAACTT
CTTGCGAAAGGCATTTGCCAGGCACGCTTTCCATTAATCTAGGAACGAAAGTTAGGGGAT
CGAAGACGATCAGATACCGT
>GQN3EP204EFNDV|2622|1
CTGCGGTAATTCCAGCTCCAATAGCGTATATTCAAGTTGTTGCAGTTAATAGCTCGTAGT
TGAATTTTGGCGCTGGTTGTATGGTTTGGATTCATTTTCAATACTGTATGATTGGGGCTT
TCCTTCTAGGGAATTGATGTGCCATTAACTTGGTGGGTCAAGGATCTAGGACTGTTACTT
[truncated: 1,549,547 more chars]
